# Supplementary material for: Deciphering the distance to antibiotic resistance for the pneumococcus using genome sequencing data
Source: Sci Rep. 2017 Feb 16;7:42808. doi: 10.1038/srep42808 (PMC5311915; doi:10.1038/srep42808)
Supplement: Supplementary Table 1 [file srep42808-s2.xls]

## Sheet: Sheet1
Supplementary Table S1. Strains included in the study and their corresponding resistance phenotypes.
Isolate_ID	Study	Isolates from (city)	Sequence cluster (prosperi)	Sequence cluster (BAPS)	Penicillin	Trimethoprim	Erythromycin	Co-trimoxazole	Tobramycin	Ciprofloxacin	Ofloxacin
10050_2#1	Zomer	Nijmegen	27	16	0	0	0	0	1	0	1
10050_2#10	Zomer	Nijmegen	32	2	0	0	0	0	1	0	1
10050_2#11	Zomer	Nijmegen	33	8	0	0	0	0	1	0	1
10050_2#12	Zomer	Nijmegen	23	4	0	0	0	0	1	0	0
10050_2#13	Zomer	Nijmegen	8	7	0	0	0	0	1	0	1
10050_2#14	Zomer	Nijmegen	27	16	0	0	0	0	1	1	1
10050_2#15	Zomer	Nijmegen	31	20	0	1	0	1	1	0	1
10050_2#16	Zomer	Nijmegen	23	4	0	0	0	0	1	0	1
10050_2#17	Zomer	Nijmegen	16	10	0	0	0	0	0	0	0
10050_2#18	Zomer	Nijmegen	21	2	0	0	0	0	1	1	1
10050_2#19	Zomer	Nijmegen	6	12	0	0	0	0	1	0	1
10050_2#2	Zomer	Nijmegen	22	5	0	0	0	0	1	0	1
10050_2#20	Zomer	Nijmegen	28	2	0	0	0	0	1	0	0
10050_2#21	Zomer	Nijmegen	17	11	0	0	0	0	1	0	0
10050_2#22	Zomer	Nijmegen	20	3	0	0	0	0	1	0	0
10050_2#23	Zomer	Nijmegen	17	11	0	0	0	0	1	0	1
10050_2#24	Zomer	Nijmegen	32	2	0	0	1	0	1	0	1
10050_2#25	Zomer	Nijmegen	31	20	0	0	0	0	1	1	0
10050_2#26	Zomer	Nijmegen	23	4	0	0	0	0	1	0	1
10050_2#27	Zomer	Nijmegen	22	5	0	0	0	0	1	0	1
10050_2#28	Zomer	Nijmegen	23	4	0	0	0	0	1	0	1
10050_2#29	Zomer	Nijmegen	27	2	0	0	0	0	1	0	0
10050_2#3	Zomer	Nijmegen	17	11	0	0	0	0	1	0	0
10050_2#30	Zomer	Nijmegen	16	10	0	0	0	0	1	0	0
10050_2#31	Zomer	Nijmegen	23	4	0	0	0	0	1	0	0
10050_2#32	Zomer	Nijmegen	22	5	0	0	0	0	1	0	1
10050_2#33	Zomer	Nijmegen	32	2	0	0	0	0	1	0	1
10050_2#34	Zomer	Nijmegen	8	7	0	0	0	0	1	1	1
10050_2#35	Zomer	Nijmegen	16	2	0	0	0	0	1	0	1
10050_2#36	Zomer	Nijmegen	33	8	0	0	0	0	1	0	1
10050_2#37	Zomer	Nijmegen	28	2	0	0	0	0	1	0	1
10050_2#38	Zomer	Nijmegen	33	8	0	0	0	0	1	0	0
10050_2#39	Zomer	Nijmegen	23	4	0	0	0	0	1	0	0
10050_2#4	Zomer	Nijmegen	27	2	0	0	0	0	1	0	0
10050_2#40	Zomer	Nijmegen	17	11	0	0	0	0	1	0	1
10050_2#41	Zomer	Nijmegen	13	2	0	1	0	1	1	1	1
10050_2#42	Zomer	Nijmegen	5	13	0	0	0	0	1	0	0
10050_2#43	Zomer	Nijmegen	23	4	0	0	0	0	1	1	1
10050_2#44	Zomer	Nijmegen	30	2	0	0	0	0	1	0	1
10050_2#45	Zomer	Nijmegen	27	2	0	0	0	0	1	0	1
10050_2#46	Zomer	Nijmegen	16	10	0	1	0	1	1	0	1
10050_2#47	Zomer	Nijmegen	23	4	0	0	0	0	1	0	0
10050_2#48	Zomer	Nijmegen	26	1	0	0	0	0	1	0	1
10050_2#49	Zomer	Nijmegen	16	10	0	0	0	0	1	0	1
10050_2#5	Zomer	Nijmegen	16	10	0	0	0	0	1	0	1
10050_2#50	Zomer	Nijmegen	32	2	0	0	0	0	1	0	0
10050_2#51	Zomer	Nijmegen	16	10	0	0	0	0	1	0	1
10050_2#52	Zomer	Nijmegen	27	16	0	0	0	0	1	0	1
10050_2#53	Zomer	Nijmegen	27	16	0	0	0	0	1	1	1
10050_2#54	Zomer	Nijmegen	13	2	0	0	0	0	1	0	1
10050_2#55	Zomer	Nijmegen	31	20	0	0	0	0	1	0	1
10050_2#56	Zomer	Nijmegen	17	2	0	0	0	0	1	0	0
10050_2#57	Zomer	Nijmegen	27	16	0	0	0	0	1	0	1
10050_2#58	Zomer	Nijmegen	17	11	0	0	0	0	1	0	1
10050_2#59	Zomer	Nijmegen	8	7	0	1	0	1	1	0	1
10050_2#6	Zomer	Nijmegen	32	2	0	0	0	0	1	1	1
10050_2#60	Zomer	Nijmegen	23	4	0	0	0	0	1	1	1
10050_2#61	Zomer	Nijmegen	17	11	0	0	0	0	1	0	1
10050_2#62	Zomer	Nijmegen	31	20	0	0	0	0	1	0	1
10050_2#63	Zomer	Nijmegen	27	16	0	0	0	0	1	1	1
10050_2#64	Zomer	Nijmegen	31	20	0	0	0	0	1	1	1
10050_2#65	Zomer	Nijmegen	23	4	0	0	0	0	1	0	1
10050_2#66	Zomer	Nijmegen	23	4	0	0	0	0	1	0	1
10050_2#67	Zomer	Nijmegen	33	8	0	0	0	0	0	0	1
10050_2#68	Zomer	Nijmegen	31	20	0	0	1	0	1	0	1
10050_2#69	Zomer	Nijmegen	26	1	0	0	0	0	1	0	1
10050_2#7	Zomer	Nijmegen	20	3	0	0	0	0	1	0	0
10050_2#70	Zomer	Nijmegen	27	2	0	0	0	0	1	0	0
10050_2#71	Zomer	Nijmegen	24	2	0	0	0	0	1	0	1
10050_2#72	Zomer	Nijmegen	31	20	0	0	0	0	1	0	0
10050_2#73	Zomer	Nijmegen	27	2	0	0	0	0	1	0	1
10050_2#74	Zomer	Nijmegen	33	8	0	0	0	0	1	0	1
10050_2#75	Zomer	Nijmegen	7	12	1	0	0	0	0	0	0
10050_2#76	Zomer	Nijmegen	32	2	0	0	0	0	1	0	0
10050_2#77	Zomer	Nijmegen	6	12	0	0	0	0	1	0	1
10050_2#78	Zomer	Nijmegen	13	2	0	1	0	1	1	1	1
10050_2#79	Zomer	Nijmegen	17	2	0	0	0	0	1	0	1
10050_2#8	Zomer	Nijmegen	8	7	0	0	0	0	1	0	1
10050_2#80	Zomer	Nijmegen	31	20	0	0	0	0	1	0	1
10050_2#81	Zomer	Nijmegen	31	20	0	0	0	0	1	0	0
10050_2#82	Zomer	Nijmegen	16	10	0	0	0	0	1	0	1
10050_2#83	Zomer	Nijmegen	20	3	0	0	0	0	1	0	1
10050_2#84	Zomer	Nijmegen	33	8	0	0	0	0	1	0	1
10050_2#85	Zomer	Nijmegen	16	10	0	0	0	0	1	0	1
10050_2#86	Zomer	Nijmegen	27	16	0	0	0	0	1	1	1
10050_2#87	Zomer	Nijmegen	8	7	0	0	0	0	1	0	1
10050_2#88	Zomer	Nijmegen	27	16	0	0	0	0	1	0	1
10050_2#9	Zomer	Nijmegen	28	2	0	0	0	0	1	0	1
10071_4#1	Zomer	Nijmegen	31	20	0	0	0	0	1	0	1
10071_4#10	Zomer	Nijmegen	17	11	0	0	0	0	1	0	0
10071_4#11	Zomer	Nijmegen	33	8	0	0	0	0	1	0	0
10071_4#12	Zomer	Nijmegen	33	8	0	0	0	0	1	0	1
10071_4#13	Zomer	Nijmegen	32	2	0	0	1	0	1	0	1
10071_4#14	Zomer	Nijmegen	26	1	0	0	0	0	0	0	0
10071_4#15	Zomer	Nijmegen	16	10	0	0	0	0	0	0	0
10071_4#16	Zomer	Nijmegen	22	5	0	0	0	0	1	0	1
10071_4#17	Zomer	Nijmegen	33	8	0	0	0	0	1	0	1
10071_4#18	Zomer	Nijmegen	30	2	0	0	0	0	1	0	0
10071_4#19	Zomer	Nijmegen	32	2	0	0	0	0	1	0	0
10071_4#2	Zomer	Nijmegen	33	8	0	0	0	0	1	0	0
10071_4#20	Zomer	Nijmegen	27	16	0	0	0	0	1	0	1
10071_4#21	Zomer	Nijmegen	16	10	0	0	0	0	1	0	1
10071_4#22	Zomer	Nijmegen	33	8	0	0	0	0	1	0	0
10071_4#23	Zomer	Nijmegen	27	16	0	0	0	0	0	0	1
10071_4#24	Zomer	Nijmegen	16	10	0	0	0	0	1	0	1
10071_4#25	Zomer	Nijmegen	33	8	0	0	0	0	0	0	0
10071_4#26	Zomer	Nijmegen	33	8	0	0	0	0	1	0	0
10071_4#27	Zomer	Nijmegen	22	5	0	0	0	0	1	1	1
10071_4#28	Zomer	Nijmegen	16	10	0	0	0	0	1	0	1
10071_4#29	Zomer	Nijmegen	23	4	0	0	0	0	1	0	1
10071_4#3	Zomer	Nijmegen	16	2	0	0	0	0	1	0	0
10071_4#30	Zomer	Nijmegen	31	20	0	0	0	0	1	0	1
10071_4#31	Zomer	Nijmegen	27	16	0	0	0	0	0	0	1
10071_4#32	Zomer	Nijmegen	16	2	0	0	0	0	1	0	1
10071_4#33	Zomer	Nijmegen	22	5	0	0	0	0	1	0	1
10071_4#34	Zomer	Nijmegen	16	10	0	0	0	0	1	0	0
10071_4#35	Zomer	Nijmegen	23	4	0	0	0	0	1	0	1
10071_4#36	Zomer	Nijmegen	8	7	0	1	0	1	0	0	0
10071_4#37	Zomer	Nijmegen	33	8	0	0	0	0	1	0	0
10071_4#38	Zomer	Nijmegen	30	2	0	0	0	0	1	0	0
10071_4#39	Zomer	Nijmegen	23	4	0	0	0	0	1	1	1
10071_4#4	Zomer	Nijmegen	23	4	0	0	0	0	1	0	1
10071_4#40	Zomer	Nijmegen	7	12	0	0	0	0	0	0	0
10071_4#41	Zomer	Nijmegen	27	16	0	0	0	0	0	0	0
10071_4#42	Zomer	Nijmegen	23	4	0	0	0	0	0	0	0
10071_4#43	Zomer	Nijmegen	16	10	0	0	0	0	0	0	0
10071_4#44	Zomer	Nijmegen	16	10	0	0	0	0	0	0	0
10071_4#45	Zomer	Nijmegen	33	8	0	0	0	0	0	0	0
10071_4#46	Zomer	Nijmegen	17	2	0	0	0	0	0	0	0
10071_4#47	Zomer	Nijmegen	17	11	0	0	0	0	0	0	0
10071_4#48	Zomer	Nijmegen	8	7	0	0	0	0	0	0	0
10071_4#49	Zomer	Nijmegen	17	11	0	0	0	0	0	0	0
10071_4#5	Zomer	Nijmegen	32	2	0	0	0	0	0	0	0
10071_4#50	Zomer	Nijmegen	35	13	0	0	0	0	0	0	0
10071_4#51	Zomer	Nijmegen	17	11	0	0	0	0	0	0	0
10071_4#52	Zomer	Nijmegen	27	16	0	0	0	0	0	0	0
10071_4#53	Zomer	Nijmegen	32	2	0	0	0	0	0	0	0
10071_4#54	Zomer	Nijmegen	23	4	0	0	0	0	0	0	0
10071_4#55	Zomer	Nijmegen	23	4	0	0	0	0	0	0	0
10071_4#56	Zomer	Nijmegen	16	10	0	0	0	0	0	0	0
10071_4#57	Zomer	Nijmegen	17	2	0	0	0	0	0	0	0
10071_4#58	Zomer	Nijmegen	16	10	0	0	0	0	0	0	0
10071_4#59	Zomer	Nijmegen	30	2	0	0	0	0	0	0	0
10071_4#6	Zomer	Nijmegen	17	2	0	0	0	0	1	0	0
10071_4#60	Zomer	Nijmegen	16	10	0	0	0	0	0	0	0
10071_4#61	Zomer	Nijmegen	31	20	0	0	0	0	0	0	0
10071_4#62	Zomer	Nijmegen	32	2	0	0	0	0	0	0	0
10071_4#63	Zomer	Nijmegen	16	10	0	0	0	0	0	0	0
10071_4#64	Zomer	Nijmegen	16	10	0	0	0	0	0	0	0
10071_4#65	Zomer	Nijmegen	26	1	0	0	0	0	0	0	0
10071_4#66	Zomer	Nijmegen	17	11	0	0	0	0	0	0	0
10071_4#67	Zomer	Nijmegen	22	5	0	0	0	0	0	0	0
10071_4#68	Zomer	Nijmegen	35	13	0	0	0	0	0	0	0
10071_4#69	Zomer	Nijmegen	16	10	0	0	0	0	0	0	0
10071_4#7	Zomer	Nijmegen	0	13	0	0	0	0	1	0	0
10071_4#70	Zomer	Nijmegen	30	2	0	0	0	0	0	0	0
10071_4#71	Zomer	Nijmegen	28	16	0	0	0	0	0	0	0
10071_4#72	Zomer	Nijmegen	17	2	0	0	0	0	0	0	0
10071_4#73	Zomer	Nijmegen	20	3	0	0	0	0	0	0	0
10071_4#74	Zomer	Nijmegen	16	10	0	0	0	0	0	1	1
10071_4#75	Zomer	Nijmegen	32	2	0	0	0	0	0	1	1
10071_4#76	Zomer	Nijmegen	25	14	0	0	0	0	0	1	1
10071_4#77	Zomer	Nijmegen	5	13	0	0	0	0	0	1	1
10071_4#78	Zomer	Nijmegen	33	8	0	0	0	0	0	1	1
10071_4#79	Zomer	Nijmegen	31	20	0	0	0	0	0	1	1
10071_4#8	Zomer	Nijmegen	5	13	0	0	0	0	1	0	0
10071_4#80	Zomer	Nijmegen	25	14	0	0	0	0	0	1	1
10071_4#81	Zomer	Nijmegen	16	2	0	0	0	0	0	0	1
10071_4#82	Zomer	Nijmegen	16	10	0	0	0	0	0	0	0
10071_4#83	Zomer	Nijmegen	27	2	0	1	0	1	0	0	0
10071_4#84	Zomer	Nijmegen	27	2	0	0	0	0	0	0	0
10071_4#85	Zomer	Nijmegen	33	8	0	0	0	0	0	0	0
10071_4#86	Zomer	Nijmegen	22	5	0	0	0	0	0	0	0
10071_4#87	Zomer	Nijmegen	33	8	0	0	0	0	0	0	0
10071_4#9	Zomer	Nijmegen	17	11	0	0	0	0	1	0	0
10208_2#1	Zomer	Nijmegen	23	4	0	0	0	0	0	1	1
10208_2#10	Zomer	Nijmegen	8	7	0	0	0	0	0	1	1
10208_2#11	Zomer	Nijmegen	17	11	0	0	0	0	0	1	1
10208_2#12	Zomer	Nijmegen	27	16	0	0	0	0	0	1	1
10208_2#13	Zomer	Nijmegen	16	10	0	0	0	0	0	0	0
10208_2#14	Zomer	Nijmegen	26	1	0	0	0	0	0	1	1
10208_2#15	Zomer	Nijmegen	33	8	0	0	0	0	0	1	0
10208_2#16	Zomer	Nijmegen	33	8	0	0	0	0	0	1	1
10208_2#17	Zomer	Nijmegen	31	20	0	0	0	0	0	0	0
10208_2#18	Zomer	Nijmegen	33	8	0	0	0	0	0	1	1
10208_2#19	Zomer	Nijmegen	27	2	0	0	0	0	0	1	1
10208_2#2	Zomer	Nijmegen	28	16	0	0	0	0	0	0	0
10208_2#20	Zomer	Nijmegen	33	8	0	0	0	0	0	1	1
10208_2#21	Zomer	Nijmegen	16	10	0	0	0	0	0	1	1
10208_2#22	Zomer	Nijmegen	35	13	0	0	0	0	0	0	0
10208_2#23	Zomer	Nijmegen	22	5	0	0	0	0	0	0	0
10208_2#24	Zomer	Nijmegen	33	8	0	0	0	0	0	1	1
10208_2#25	Zomer	Nijmegen	26	1	0	0	0	0	0	1	1
10208_2#26	Zomer	Nijmegen	22	5	0	0	0	0	0	1	1
10208_2#27	Zomer	Nijmegen	23	4	0	0	0	0	0	1	1
10208_2#28	Zomer	Nijmegen	26	1	0	1	0	1	0	1	1
10208_2#29	Zomer	Nijmegen	21	2	0	0	0	0	0	1	1
10208_2#3	Zomer	Nijmegen	27	16	0	0	0	0	0	1	1
10208_2#30	Zomer	Nijmegen	22	5	0	0	0	0	0	1	1
10208_2#31	Zomer	Nijmegen	23	4	0	0	0	0	0	1	1
10208_2#32	Zomer	Nijmegen	25	14	0	0	0	0	0	1	1
10208_2#33	Zomer	Nijmegen	27	16	0	0	0	0	0	0	0
10208_2#34	Zomer	Nijmegen	32	2	0	0	0	0	0	0	0
10208_2#35	Zomer	Nijmegen	35	13	0	0	0	0	0	0	0
10208_2#36	Zomer	Nijmegen	21	2	0	0	0	0	0	1	1
10208_2#37	Zomer	Nijmegen	22	5	0	0	0	0	0	0	1
10208_2#38	Zomer	Nijmegen	33	8	0	0	0	0	0	1	1
10208_2#39	Zomer	Nijmegen	16	10	0	0	0	0	0	0	0
10208_2#4	Zomer	Nijmegen	27	16	0	0	0	0	0	1	1
10208_2#40	Zomer	Nijmegen	23	4	0	0	0	0	0	1	1
10208_2#41	Zomer	Nijmegen	7	12	1	1	1	1	0	1	1
10208_2#42	Zomer	Nijmegen	22	5	0	0	0	0	0	0	0
10208_2#43	Zomer	Nijmegen	26	1	0	0	0	0	0	1	1
10208_2#44	Zomer	Nijmegen	23	4	0	0	0	0	0	1	1
10208_2#45	Zomer	Nijmegen	23	4	0	0	0	0	0	1	1
10208_2#46	Zomer	Nijmegen	4	13	0	0	0	0	0	1	1
10208_2#47	Zomer	Nijmegen	27	16	0	0	0	0	0	0	0
10208_2#48	Zomer	Nijmegen	33	8	0	0	0	0	0	0	0
10208_2#49	Zomer	Nijmegen	22	5	0	0	0	0	0	1	1
10208_2#5	Zomer	Nijmegen	33	8	0	0	0	0	0	0	0
10208_2#50	Zomer	Nijmegen	23	4	0	0	0	0	0	1	1
10208_2#51	Zomer	Nijmegen	30	2	0	0	0	0	0	0	0
10208_2#52	Zomer	Nijmegen	21	2	0	0	0	0	0	1	1
10208_2#53	Zomer	Nijmegen	23	4	0	0	0	0	0	1	1
10208_2#54	Zomer	Nijmegen	8	7	0	0	0	0	0	0	0
10208_2#57	Zomer	Nijmegen	6	12	0	0	0	0	0	0	0
10208_2#58	Zomer	Nijmegen	16	10	0	0	0	0	0	0	0
10208_2#59	Zomer	Nijmegen	6	12	0	0	0	0	0	0	0
10208_2#6	Zomer	Nijmegen	23	4	0	0	0	0	0	0	0
10208_2#60	Zomer	Nijmegen	33	8	0	0	0	0	0	1	1
10208_2#61	Zomer	Nijmegen	23	4	0	0	0	0	0	1	1
10208_2#62	Zomer	Nijmegen	26	1	0	0	0	0	0	0	0
10208_2#65	Zomer	Nijmegen	20	3	0	0	0	0	0	1	1
10208_2#66	Zomer	Nijmegen	23	4	0	0	0	0	0	0	0
10208_2#67	Zomer	Nijmegen	16	10	0	0	0	0	0	1	1
10208_2#68	Zomer	Nijmegen	8	7	0	0	0	0	0	1	1
10208_2#69	Zomer	Nijmegen	26	1	0	0	0	0	0	1	1
10208_2#7	Zomer	Nijmegen	20	3	0	0	0	0	0	1	1
10208_2#70	Zomer	Nijmegen	16	10	0	0	0	0	0	0	0
10208_2#73	Zomer	Nijmegen	25	2	0	0	0	0	0	1	1
10208_2#74	Zomer	Nijmegen	16	10	0	0	0	0	0	1	0
10208_2#75	Zomer	Nijmegen	23	4	0	0	0	0	0	1	0
10208_2#76	Zomer	Nijmegen	16	10	0	0	0	0	0	1	0
10208_2#77	Zomer	Nijmegen	16	10	0	0	0	0	0	1	0
10208_2#78	Zomer	Nijmegen	20	3	0	0	0	0	0	1	0
10208_2#79	Zomer	Nijmegen	23	4	0	0	0	0	0	0	0
10208_2#8	Zomer	Nijmegen	16	10	0	0	0	0	0	1	1
10208_2#80	Zomer	Nijmegen	16	10	0	0	0	0	0	1	0
10208_2#81	Zomer	Nijmegen	31	20	0	0	0	0	0	0	0
10208_2#82	Zomer	Nijmegen	8	7	0	0	0	0	0	0	0
10208_2#83	Zomer	Nijmegen	23	4	0	0	0	0	0	0	0
10208_2#84	Zomer	Nijmegen	6	12	0	0	0	0	0	0	0
10208_2#85	Zomer	Nijmegen	16	10	0	0	0	0	0	1	0
10208_2#86	Zomer	Nijmegen	20	3	0	0	0	0	0	0	0
10208_2#87	Zomer	Nijmegen	22	5	0	0	0	0	0	1	0
10208_2#9	Zomer	Nijmegen	32	2	0	0	0	0	0	1	1
10396_8#21	Zomer	Nijmegen	16	10	0	0	0	0	0	1	1
10396_8#22	Zomer	Nijmegen	16	2	0	1	0	1	0	1	1
10396_8#23	Zomer	Nijmegen	23	4	0	0	0	0	0	0	0
10396_8#24	Zomer	Nijmegen	26	1	0	0	0	0	0	1	1
10396_8#25	Zomer	Nijmegen	32	2	0	0	0	0	0	1	1
10396_8#26	Zomer	Nijmegen	27	2	0	1	0	1	0	0	0
9953_7#1	Zomer	Nijmegen	25	2	0	0	0	0	1	0	1
9953_7#10	Zomer	Nijmegen	17	11	0	0	0	0	0	0	0
9953_7#11	Zomer	Nijmegen	31	20	0	0	0	0	0	0	0
9953_7#12	Zomer	Nijmegen	23	4	0	0	0	0	0	0	0
9953_7#13	Zomer	Nijmegen	32	2	0	0	0	0	0	0	0
9953_7#14	Zomer	Nijmegen	32	2	0	0	0	0	0	0	0
9953_7#15	Zomer	Nijmegen	16	10	0	0	0	0	0	0	0
9953_7#16	Zomer	Nijmegen	27	2	0	1	0	1	1	0	0
9953_7#17	Zomer	Nijmegen	8	7	0	0	0	0	1	0	1
9953_7#18	Zomer	Nijmegen	22	5	0	0	0	0	0	0	0
9953_7#19	Zomer	Nijmegen	23	4	0	0	0	0	0	0	0
9953_7#2	Zomer	Nijmegen	16	10	0	0	0	0	1	0	1
9953_7#20	Zomer	Nijmegen	16	10	0	0	0	0	0	0	0
9953_7#21	Zomer	Nijmegen	17	2	0	0	0	0	0	0	0
9953_7#22	Zomer	Nijmegen	22	5	0	0	0	0	0	0	0
9953_7#23	Zomer	Nijmegen	32	2	0	0	0	0	0	0	0
9953_7#24	Zomer	Nijmegen	20	3	0	0	0	0	0	0	0
9953_7#25	Zomer	Nijmegen	16	10	0	0	0	0	0	0	0
9953_7#26	Zomer	Nijmegen	31	20	0	0	0	0	0	0	0
9953_7#27	Zomer	Nijmegen	16	10	0	0	0	0	0	0	0
9953_7#28	Zomer	Nijmegen	32	2	0	0	0	0	0	0	0
9953_7#29	Zomer	Nijmegen	31	20	0	0	0	0	0	0	0
9953_7#3	Zomer	Nijmegen	31	20	0	0	0	0	0	0	0
9953_7#30	Zomer	Nijmegen	17	11	0	0	0	0	0	0	0
9953_7#31	Zomer	Nijmegen	33	8	0	0	0	0	1	0	0
9953_7#32	Zomer	Nijmegen	6	12	0	0	0	0	0	0	1
9953_7#33	Zomer	Nijmegen	28	2	0	1	0	1	1	0	0
9953_7#34	Zomer	Nijmegen	17	11	0	0	0	0	1	0	0
9953_7#35	Zomer	Nijmegen	33	8	0	0	0	0	1	0	0
9953_7#36	Zomer	Nijmegen	16	10	0	0	0	0	1	0	1
9953_7#37	Zomer	Nijmegen	27	16	0	0	0	0	1	0	1
9953_7#38	Zomer	Nijmegen	18	16	0	1	0	1	1	0	0
9953_7#39	Zomer	Nijmegen	16	10	0	0	0	0	1	0	0
9953_7#4	Zomer	Nijmegen	22	5	0	0	0	0	0	0	0
9953_7#40	Zomer	Nijmegen	32	2	0	0	1	0	1	0	1
9953_7#41	Zomer	Nijmegen	8	7	0	0	0	0	1	0	1
9953_7#42	Zomer	Nijmegen	16	10	0	0	0	0	0	0	0
9953_7#43	Zomer	Nijmegen	27	16	0	0	0	0	0	0	0
9953_7#44	Zomer	Nijmegen	22	5	0	0	0	0	1	0	1
9953_7#45	Zomer	Nijmegen	31	20	0	0	0	0	1	0	0
9953_7#46	Zomer	Nijmegen	16	10	0	0	0	0	1	0	0
9953_7#47	Zomer	Nijmegen	21	2	0	0	0	0	1	1	1
9953_7#48	Zomer	Nijmegen	16	10	0	0	0	0	1	0	1
9953_7#49	Zomer	Nijmegen	8	7	0	0	0	0	1	0	0
9953_7#5	Zomer	Nijmegen	16	10	0	0	0	0	0	0	0
9953_7#50	Zomer	Nijmegen	27	16	0	0	0	0	1	0	1
9953_7#51	Zomer	Nijmegen	30	2	0	0	0	0	1	0	0
9953_7#52	Zomer	Nijmegen	30	2	0	0	0	0	1	0	0
9953_7#53	Zomer	Nijmegen	22	5	0	0	0	0	1	0	1
9953_7#54	Zomer	Nijmegen	13	2	0	0	0	0	1	0	1
9953_7#55	Zomer	Nijmegen	25	14	0	0	0	0	1	0	0
9953_7#56	Zomer	Nijmegen	27	16	0	0	0	0	1	0	1
9953_7#57	Zomer	Nijmegen	32	2	0	0	1	0	1	0	1
9953_7#58	Zomer	Nijmegen	16	2	0	0	0	0	1	1	1
9953_7#59	Zomer	Nijmegen	25	2	0	0	0	0	1	0	0
9953_7#6	Zomer	Nijmegen	8	7	0	0	0	0	0	0	0
9953_7#60	Zomer	Nijmegen	8	7	0	0	0	0	1	0	0
9953_7#61	Zomer	Nijmegen	22	5	0	0	0	0	1	0	1
9953_7#62	Zomer	Nijmegen	8	7	0	0	0	0	1	0	0
9953_7#63	Zomer	Nijmegen	16	10	0	0	0	0	0	0	0
9953_7#64	Zomer	Nijmegen	6	12	0	0	0	0	0	0	1
9953_7#65	Zomer	Nijmegen	33	8	0	0	0	0	1	0	0
9953_7#66	Zomer	Nijmegen	22	5	0	0	0	0	1	0	1
9953_7#67	Zomer	Nijmegen	20	3	0	1	0	1	1	0	0
9953_7#68	Zomer	Nijmegen	17	11	0	0	0	0	1	0	0
9953_7#69	Zomer	Nijmegen	16	2	0	0	0	0	1	0	1
9953_7#7	Zomer	Nijmegen	33	8	0	0	0	0	0	0	0
9953_7#70	Zomer	Nijmegen	32	2	0	0	1	0	1	0	1
9953_7#71	Zomer	Nijmegen	7	12	1	0	0	0	1	0	0
9953_7#72	Zomer	Nijmegen	17	11	0	0	0	0	1	0	1
9953_7#73	Zomer	Nijmegen	23	4	0	0	0	0	1	0	1
9953_7#74	Zomer	Nijmegen	32	2	0	0	1	0	1	0	1
9953_7#75	Zomer	Nijmegen	31	20	0	0	0	0	1	0	0
9953_7#76	Zomer	Nijmegen	33	8	0	0	0	0	1	0	0
9953_7#77	Zomer	Nijmegen	8	7	0	0	0	0	1	0	1
9953_7#78	Zomer	Nijmegen	23	4	0	0	0	0	1	0	1
9953_7#79	Zomer	Nijmegen	22	5	0	0	0	0	0	0	1
9953_7#8	Zomer	Nijmegen	26	1	0	0	0	0	0	0	0
9953_7#80	Zomer	Nijmegen	20	3	0	0	0	0	1	0	1
9953_7#81	Zomer	Nijmegen	31	20	0	0	0	0	1	0	0
9953_7#82	Zomer	Nijmegen	27	16	0	0	0	0	1	0	1
9953_7#83	Zomer	Nijmegen	33	8	0	0	0	0	1	0	1
9953_7#84	Zomer	Nijmegen	23	4	0	0	0	0	1	0	1
9953_7#85	Zomer	Nijmegen	27	16	0	0	0	0	0	0	1
9953_7#86	Zomer	Nijmegen	26	1	0	0	0	0	1	0	0
9953_7#87	Zomer	Nijmegen	27	16	0	0	0	0	1	0	1
9953_7#88	Zomer	Nijmegen	17	11	0	0	0	0	1	0	1
9953_7#9	Zomer	Nijmegen	21	2	0	0	0	0	0	0	0
ABCA1	Opijnen	CDC suveillance	26	1	n/a	n/a	n/a	n/a	n/a	n/a	n/a
ABCA10	Opijnen	CDC suveillance	8	7	n/a	n/a	n/a	n/a	n/a	n/a	n/a
ABCA11	Opijnen	CDC suveillance	23	4	n/a	n/a	n/a	n/a	n/a	n/a	n/a
ABCA12	Opijnen	CDC suveillance	20	3	n/a	n/a	n/a	n/a	n/a	n/a	n/a
ABCA13	Opijnen	CDC suveillance	17	2	n/a	n/a	n/a	n/a	n/a	n/a	n/a
ABCA14	Opijnen	CDC suveillance	28	16	n/a	n/a	n/a	n/a	n/a	n/a	n/a
ABCA15	Opijnen	CDC suveillance	20	3	n/a	n/a	n/a	n/a	n/a	n/a	n/a
ABCA16	Opijnen	CDC suveillance	19	15	n/a	n/a	n/a	n/a	n/a	n/a	n/a
ABCA17	Opijnen	CDC suveillance	25	14	n/a	n/a	n/a	n/a	n/a	n/a	n/a
ABCA18	Opijnen	CDC suveillance	34	13	n/a	n/a	n/a	n/a	n/a	n/a	n/a
ABCA19	Opijnen	CDC suveillance	28	2	n/a	n/a	n/a	n/a	n/a	n/a	n/a
ABCA2	Opijnen	CDC suveillance	16	10	n/a	n/a	n/a	n/a	n/a	n/a	n/a
ABCA20	Opijnen	CDC suveillance	34	13	n/a	n/a	n/a	n/a	n/a	n/a	n/a
ABCA22	Opijnen	CDC suveillance	17	2	n/a	n/a	n/a	n/a	n/a	n/a	n/a
ABCA23	Opijnen	CDC suveillance	8	7	n/a	n/a	n/a	n/a	n/a	n/a	n/a
ABCA24	Opijnen	CDC suveillance	5	13	n/a	n/a	n/a	n/a	n/a	n/a	n/a
ABCA25	Opijnen	CDC suveillance	26	1	n/a	n/a	n/a	n/a	n/a	n/a	n/a
ABCA26	Opijnen	CDC suveillance	17	2	n/a	n/a	n/a	n/a	n/a	n/a	n/a
ABCA27	Opijnen	CDC suveillance	34	13	n/a	n/a	n/a	n/a	n/a	n/a	n/a
ABCA28	Opijnen	CDC suveillance	1	13	n/a	n/a	n/a	n/a	n/a	n/a	n/a
ABCA29	Opijnen	CDC suveillance	34	13	n/a	n/a	n/a	n/a	n/a	n/a	n/a
ABCA3	Opijnen	CDC suveillance	28	2	n/a	n/a	n/a	n/a	n/a	n/a	n/a
ABCA30	Opijnen	CDC suveillance	25	2	n/a	n/a	n/a	n/a	n/a	n/a	n/a
ABCA31	Opijnen	CDC suveillance	19	15	n/a	n/a	n/a	n/a	n/a	n/a	n/a
ABCA32	Opijnen	CDC suveillance	28	16	n/a	n/a	n/a	n/a	n/a	n/a	n/a
ABCA35	Opijnen	CDC suveillance	19	15	n/a	n/a	n/a	n/a	n/a	n/a	n/a
ABCA38	Opijnen	CDC suveillance	26	1	n/a	n/a	n/a	n/a	n/a	n/a	n/a
ABCA41	Opijnen	CDC suveillance	25	2	n/a	n/a	n/a	n/a	n/a	n/a	n/a
ABCA42	Opijnen	CDC suveillance	8	7	n/a	n/a	n/a	n/a	n/a	n/a	n/a
ABCA43	Opijnen	CDC suveillance	25	14	n/a	n/a	n/a	n/a	n/a	n/a	n/a
ABCA46	Opijnen	CDC suveillance	20	3	n/a	n/a	n/a	n/a	n/a	n/a	n/a
ABCA47	Opijnen	CDC suveillance	18	16	n/a	n/a	n/a	n/a	n/a	n/a	n/a
ABCA5	Opijnen	CDC suveillance	8	7	n/a	n/a	n/a	n/a	n/a	n/a	n/a
ABCA50	Opijnen	CDC suveillance	32	2	n/a	n/a	n/a	n/a	n/a	n/a	n/a
ABCA52	Opijnen	CDC suveillance	25	14	n/a	n/a	n/a	n/a	n/a	n/a	n/a
ABCA54	Opijnen	CDC suveillance	2	13	n/a	n/a	n/a	n/a	n/a	n/a	n/a
ABCA56	Opijnen	CDC suveillance	26	1	n/a	n/a	n/a	n/a	n/a	n/a	n/a
ABCA57	Opijnen	CDC suveillance	20	2	n/a	n/a	n/a	n/a	n/a	n/a	n/a
ABCA58	Opijnen	CDC suveillance	28	16	n/a	n/a	n/a	n/a	n/a	n/a	n/a
ABCA59	Opijnen	CDC suveillance	17	2	n/a	n/a	n/a	n/a	n/a	n/a	n/a
ABCA6	Opijnen	CDC suveillance	16	9	n/a	n/a	n/a	n/a	n/a	n/a	n/a
ABCA61	Opijnen	CDC suveillance	22	5	n/a	n/a	n/a	n/a	n/a	n/a	n/a
ABCA64	Opijnen	CDC suveillance	19	15	n/a	n/a	n/a	n/a	n/a	n/a	n/a
ABCA65	Opijnen	CDC suveillance	3	13	n/a	n/a	n/a	n/a	n/a	n/a	n/a
ABCA66	Opijnen	CDC suveillance	12	6	n/a	n/a	n/a	n/a	n/a	n/a	n/a
ABCA67	Opijnen	CDC suveillance	27	16	n/a	n/a	n/a	n/a	n/a	n/a	n/a
ABCA69	Opijnen	CDC suveillance	27	16	n/a	n/a	n/a	n/a	n/a	n/a	n/a
ABCA70	Opijnen	CDC suveillance	34	13	n/a	n/a	n/a	n/a	n/a	n/a	n/a
ABCA71	Opijnen	CDC suveillance	20	3	n/a	n/a	n/a	n/a	n/a	n/a	n/a
ABCA73	Opijnen	CDC suveillance	18	16	n/a	n/a	n/a	n/a	n/a	n/a	n/a
ABCA74	Opijnen	CDC suveillance	31	20	n/a	n/a	n/a	n/a	n/a	n/a	n/a
ABCA75	Opijnen	CDC suveillance	2	13	n/a	n/a	n/a	n/a	n/a	n/a	n/a
ABCA77	Opijnen	CDC suveillance	12	6	n/a	n/a	n/a	n/a	n/a	n/a	n/a
ABCA8	Opijnen	CDC suveillance	28	16	n/a	n/a	n/a	n/a	n/a	n/a	n/a
ABCA80	Opijnen	CDC suveillance	34	13	n/a	n/a	n/a	n/a	n/a	n/a	n/a
ABCA81	Opijnen	CDC suveillance	20	3	n/a	n/a	n/a	n/a	n/a	n/a	n/a
ABCA9	Opijnen	CDC suveillance	8	7	n/a	n/a	n/a	n/a	n/a	n/a	n/a
ABCB1	Opijnen	CDC suveillance	25	14	n/a	n/a	n/a	n/a	n/a	n/a	n/a
ABCB11	Opijnen	CDC suveillance	31	20	n/a	n/a	n/a	n/a	n/a	n/a	n/a
ABCB12	Opijnen	CDC suveillance	8	7	n/a	n/a	n/a	n/a	n/a	n/a	n/a
ABCB13	Opijnen	CDC suveillance	8	7	n/a	n/a	n/a	n/a	n/a	n/a	n/a
ABCB15	Opijnen	CDC suveillance	12	6	n/a	n/a	n/a	n/a	n/a	n/a	n/a
ABCB17	Opijnen	CDC suveillance	29	2	n/a	n/a	n/a	n/a	n/a	n/a	n/a
ABCB18	Opijnen	CDC suveillance	16	9	n/a	n/a	n/a	n/a	n/a	n/a	n/a
ABCB19	Opijnen	CDC suveillance	26	1	n/a	n/a	n/a	n/a	n/a	n/a	n/a
ABCB2	Opijnen	CDC suveillance	27	2	n/a	n/a	n/a	n/a	n/a	n/a	n/a
ABCB22	Opijnen	CDC suveillance	20	3	n/a	n/a	n/a	n/a	n/a	n/a	n/a
ABCB23	Opijnen	CDC suveillance	28	2	n/a	n/a	n/a	n/a	n/a	n/a	n/a
ABCB24	Opijnen	CDC suveillance	1	13	n/a	n/a	n/a	n/a	n/a	n/a	n/a
ABCB25	Opijnen	CDC suveillance	12	6	n/a	n/a	n/a	n/a	n/a	n/a	n/a
ABCB26	Opijnen	CDC suveillance	20	3	n/a	n/a	n/a	n/a	n/a	n/a	n/a
ABCB28	Opijnen	CDC suveillance	28	16	n/a	n/a	n/a	n/a	n/a	n/a	n/a
ABCB3	Opijnen	CDC suveillance	8	7	n/a	n/a	n/a	n/a	n/a	n/a	n/a
ABCB31	Opijnen	CDC suveillance	31	20	n/a	n/a	n/a	n/a	n/a	n/a	n/a
ABCB37	Opijnen	CDC suveillance	34	13	n/a	n/a	n/a	n/a	n/a	n/a	n/a
ABCB4	Opijnen	CDC suveillance	1	13	n/a	n/a	n/a	n/a	n/a	n/a	n/a
ABCB40	Opijnen	CDC suveillance	7	12	n/a	n/a	n/a	n/a	n/a	n/a	n/a
ABCB41	Opijnen	CDC suveillance	26	1	n/a	n/a	n/a	n/a	n/a	n/a	n/a
ABCB42	Opijnen	CDC suveillance	34	13	n/a	n/a	n/a	n/a	n/a	n/a	n/a
ABCB44	Opijnen	CDC suveillance	12	6	n/a	n/a	n/a	n/a	n/a	n/a	n/a
ABCB45	Opijnen	CDC suveillance	23	4	n/a	n/a	n/a	n/a	n/a	n/a	n/a
ABCB49	Opijnen	CDC suveillance	25	2	n/a	n/a	n/a	n/a	n/a	n/a	n/a
ABCB5	Opijnen	CDC suveillance	25	14	n/a	n/a	n/a	n/a	n/a	n/a	n/a
ABCB50	Opijnen	CDC suveillance	16	9	n/a	n/a	n/a	n/a	n/a	n/a	n/a
ABCB51	Opijnen	CDC suveillance	1	13	n/a	n/a	n/a	n/a	n/a	n/a	n/a
ABCB52	Opijnen	CDC suveillance	26	1	n/a	n/a	n/a	n/a	n/a	n/a	n/a
ABCB55	Opijnen	CDC suveillance	8	7	n/a	n/a	n/a	n/a	n/a	n/a	n/a
ABCB56	Opijnen	CDC suveillance	25	2	n/a	n/a	n/a	n/a	n/a	n/a	n/a
ABCB57	Opijnen	CDC suveillance	8	7	n/a	n/a	n/a	n/a	n/a	n/a	n/a
ABCB7	Opijnen	CDC suveillance	5	13	n/a	n/a	n/a	n/a	n/a	n/a	n/a
ABCB8	Opijnen	CDC suveillance	32	2	n/a	n/a	n/a	n/a	n/a	n/a	n/a
ABCB9	Opijnen	CDC suveillance	20	3	n/a	n/a	n/a	n/a	n/a	n/a	n/a
ATL	Opijnen	CDC suveillance	16	2	n/a	n/a	n/a	n/a	n/a	n/a	n/a
CDC1	Opijnen	CDC suveillance	31	20	n/a	n/a	n/a	n/a	n/a	n/a	n/a
CDC10	Opijnen	CDC suveillance	17	11	n/a	n/a	n/a	n/a	n/a	n/a	n/a
CDC11	Opijnen	CDC suveillance	32	2	n/a	n/a	n/a	n/a	n/a	n/a	n/a
CDC12	Opijnen	CDC suveillance	8	7	n/a	n/a	n/a	n/a	n/a	n/a	n/a
CDC13	Opijnen	CDC suveillance	8	7	n/a	n/a	n/a	n/a	n/a	n/a	n/a
CDC14	Opijnen	CDC suveillance	31	20	n/a	n/a	n/a	n/a	n/a	n/a	n/a
CDC15	Opijnen	CDC suveillance	8	7	n/a	n/a	n/a	n/a	n/a	n/a	n/a
CDC16	Opijnen	CDC suveillance	32	2	n/a	n/a	n/a	n/a	n/a	n/a	n/a
CDC17	Opijnen	CDC suveillance	18	16	n/a	n/a	n/a	n/a	n/a	n/a	n/a
CDC18	Opijnen	CDC suveillance	6	12	n/a	n/a	n/a	n/a	n/a	n/a	n/a
CDC19	Opijnen	CDC suveillance	31	20	n/a	n/a	n/a	n/a	n/a	n/a	n/a
CDC2	Opijnen	CDC suveillance	17	11	n/a	n/a	n/a	n/a	n/a	n/a	n/a
CDC20	Opijnen	CDC suveillance	8	7	n/a	n/a	n/a	n/a	n/a	n/a	n/a
CDC21	Opijnen	CDC suveillance	29	2	n/a	n/a	n/a	n/a	n/a	n/a	n/a
CDC22	Opijnen	CDC suveillance	27	16	n/a	n/a	n/a	n/a	n/a	n/a	n/a
CDC23	Opijnen	CDC suveillance	8	7	n/a	n/a	n/a	n/a	n/a	n/a	n/a
CDC24	Opijnen	CDC suveillance	28	2	n/a	n/a	n/a	n/a	n/a	n/a	n/a
CDC25	Opijnen	CDC suveillance	25	14	n/a	n/a	n/a	n/a	n/a	n/a	n/a
CDC26	Opijnen	CDC suveillance	8	7	n/a	n/a	n/a	n/a	n/a	n/a	n/a
CDC27	Opijnen	CDC suveillance	18	16	n/a	n/a	n/a	n/a	n/a	n/a	n/a
CDC28	Opijnen	CDC suveillance	30	2	n/a	n/a	n/a	n/a	n/a	n/a	n/a
CDC29	Opijnen	CDC suveillance	28	2	n/a	n/a	n/a	n/a	n/a	n/a	n/a
CDC3	Opijnen	CDC suveillance	31	20	n/a	n/a	n/a	n/a	n/a	n/a	n/a
CDC31	Opijnen	CDC suveillance	18	16	n/a	n/a	n/a	n/a	n/a	n/a	n/a
CDC32	Opijnen	CDC suveillance	32	2	n/a	n/a	n/a	n/a	n/a	n/a	n/a
CDC33	Opijnen	CDC suveillance	6	12	n/a	n/a	n/a	n/a	n/a	n/a	n/a
CDC35	Opijnen	CDC suveillance	28	2	n/a	n/a	n/a	n/a	n/a	n/a	n/a
CDC36	Opijnen	CDC suveillance	8	7	n/a	n/a	n/a	n/a	n/a	n/a	n/a
CDC37	Opijnen	CDC suveillance	18	16	n/a	n/a	n/a	n/a	n/a	n/a	n/a
CDC38	Opijnen	CDC suveillance	8	7	n/a	n/a	n/a	n/a	n/a	n/a	n/a
CDC39	Opijnen	CDC suveillance	8	7	n/a	n/a	n/a	n/a	n/a	n/a	n/a
CDC4	Opijnen	CDC suveillance	8	7	n/a	n/a	n/a	n/a	n/a	n/a	n/a
CDC40	Opijnen	CDC suveillance	8	7	n/a	n/a	n/a	n/a	n/a	n/a	n/a
CDC41	Opijnen	CDC suveillance	8	7	n/a	n/a	n/a	n/a	n/a	n/a	n/a
CDC42	Opijnen	CDC suveillance	29	2	n/a	n/a	n/a	n/a	n/a	n/a	n/a
CDC43	Opijnen	CDC suveillance	20	3	n/a	n/a	n/a	n/a	n/a	n/a	n/a
CDC44	Opijnen	CDC suveillance	32	2	n/a	n/a	n/a	n/a	n/a	n/a	n/a
CDC45	Opijnen	CDC suveillance	32	2	n/a	n/a	n/a	n/a	n/a	n/a	n/a
CDC46	Opijnen	CDC suveillance	8	7	n/a	n/a	n/a	n/a	n/a	n/a	n/a
CDC47	Opijnen	CDC suveillance	32	2	n/a	n/a	n/a	n/a	n/a	n/a	n/a
CDC48	Opijnen	CDC suveillance	16	10	n/a	n/a	n/a	n/a	n/a	n/a	n/a
CDC49	Opijnen	CDC suveillance	29	2	n/a	n/a	n/a	n/a	n/a	n/a	n/a
CDC5	Opijnen	CDC suveillance	12	6	n/a	n/a	n/a	n/a	n/a	n/a	n/a
CDC50	Opijnen	CDC suveillance	8	7	n/a	n/a	n/a	n/a	n/a	n/a	n/a
CDC51	Opijnen	CDC suveillance	16	10	n/a	n/a	n/a	n/a	n/a	n/a	n/a
CDC52	Opijnen	CDC suveillance	32	2	n/a	n/a	n/a	n/a	n/a	n/a	n/a
CDC53	Opijnen	CDC suveillance	18	16	n/a	n/a	n/a	n/a	n/a	n/a	n/a
CDC54	Opijnen	CDC suveillance	17	11	n/a	n/a	n/a	n/a	n/a	n/a	n/a
CDC55	Opijnen	CDC suveillance	17	11	n/a	n/a	n/a	n/a	n/a	n/a	n/a
CDC56	Opijnen	CDC suveillance	27	2	n/a	n/a	n/a	n/a	n/a	n/a	n/a
CDC57	Opijnen	CDC suveillance	18	16	n/a	n/a	n/a	n/a	n/a	n/a	n/a
CDC58	Opijnen	CDC suveillance	32	2	n/a	n/a	n/a	n/a	n/a	n/a	n/a
CDC59	Opijnen	CDC suveillance	12	6	n/a	n/a	n/a	n/a	n/a	n/a	n/a
CDC6	Opijnen	CDC suveillance	17	11	n/a	n/a	n/a	n/a	n/a	n/a	n/a
CDC60	Opijnen	CDC suveillance	25	2	n/a	n/a	n/a	n/a	n/a	n/a	n/a
CDC62	Opijnen	CDC suveillance	8	7	n/a	n/a	n/a	n/a	n/a	n/a	n/a
CDC63	Opijnen	CDC suveillance	32	2	n/a	n/a	n/a	n/a	n/a	n/a	n/a
CDC64	Opijnen	CDC suveillance	32	2	n/a	n/a	n/a	n/a	n/a	n/a	n/a
CDC65	Opijnen	CDC suveillance	29	2	n/a	n/a	n/a	n/a	n/a	n/a	n/a
CDC66	Opijnen	CDC suveillance	12	6	n/a	n/a	n/a	n/a	n/a	n/a	n/a
CDC67	Opijnen	CDC suveillance	25	14	n/a	n/a	n/a	n/a	n/a	n/a	n/a
CDC68	Opijnen	CDC suveillance	6	12	n/a	n/a	n/a	n/a	n/a	n/a	n/a
CDC69	Opijnen	CDC suveillance	6	12	n/a	n/a	n/a	n/a	n/a	n/a	n/a
CDC7	Opijnen	CDC suveillance	18	16	n/a	n/a	n/a	n/a	n/a	n/a	n/a
CDC70	Opijnen	CDC suveillance	32	2	n/a	n/a	n/a	n/a	n/a	n/a	n/a
CDC71	Opijnen	CDC suveillance	17	2	n/a	n/a	n/a	n/a	n/a	n/a	n/a
CDC72	Opijnen	CDC suveillance	29	2	n/a	n/a	n/a	n/a	n/a	n/a	n/a
CDC73	Opijnen	CDC suveillance	6	12	n/a	n/a	n/a	n/a	n/a	n/a	n/a
CDC74	Opijnen	CDC suveillance	29	2	n/a	n/a	n/a	n/a	n/a	n/a	n/a
CDC75	Opijnen	CDC suveillance	18	16	n/a	n/a	n/a	n/a	n/a	n/a	n/a
CDC76	Opijnen	CDC suveillance	20	2	n/a	n/a	n/a	n/a	n/a	n/a	n/a
CDC77	Opijnen	CDC suveillance	18	16	n/a	n/a	n/a	n/a	n/a	n/a	n/a
CDC78	Opijnen	CDC suveillance	18	16	n/a	n/a	n/a	n/a	n/a	n/a	n/a
CDC79	Opijnen	CDC suveillance	32	2	n/a	n/a	n/a	n/a	n/a	n/a	n/a
CDC8	Opijnen	CDC suveillance	8	7	n/a	n/a	n/a	n/a	n/a	n/a	n/a
CDC80	Opijnen	CDC suveillance	17	11	n/a	n/a	n/a	n/a	n/a	n/a	n/a
CDC9	Opijnen	CDC suveillance	34	13	n/a	n/a	n/a	n/a	n/a	n/a	n/a
DAB	Opijnen	CDC suveillance	16	9	n/a	n/a	n/a	n/a	n/a	n/a	n/a
DAW1	Opijnen	CDC suveillance	18	16	n/a	n/a	n/a	n/a	n/a	n/a	n/a
DAW10	Opijnen	CDC suveillance	31	20	n/a	n/a	n/a	n/a	n/a	n/a	n/a
DAW12	Opijnen	CDC suveillance	8	7	n/a	n/a	n/a	n/a	n/a	n/a	n/a
DAW13	Opijnen	CDC suveillance	32	2	n/a	n/a	n/a	n/a	n/a	n/a	n/a
DAW15	Opijnen	CDC suveillance	1	13	n/a	n/a	n/a	n/a	n/a	n/a	n/a
DAW18	Opijnen	CDC suveillance	27	2	n/a	n/a	n/a	n/a	n/a	n/a	n/a
DAW19	Opijnen	CDC suveillance	18	16	n/a	n/a	n/a	n/a	n/a	n/a	n/a
DAW2	Opijnen	CDC suveillance	8	7	n/a	n/a	n/a	n/a	n/a	n/a	n/a
DAW20	Opijnen	CDC suveillance	16	10	n/a	n/a	n/a	n/a	n/a	n/a	n/a
DAW22	Opijnen	CDC suveillance	6	12	n/a	n/a	n/a	n/a	n/a	n/a	n/a
DAW24	Opijnen	CDC suveillance	12	6	n/a	n/a	n/a	n/a	n/a	n/a	n/a
DAW25	Opijnen	CDC suveillance	17	2	n/a	n/a	n/a	n/a	n/a	n/a	n/a
DAW26	Opijnen	CDC suveillance	8	7	n/a	n/a	n/a	n/a	n/a	n/a	n/a
DAW27	Opijnen	CDC suveillance	6	12	n/a	n/a	n/a	n/a	n/a	n/a	n/a
DAW28	Opijnen	CDC suveillance	35	13	n/a	n/a	n/a	n/a	n/a	n/a	n/a
DAW29	Opijnen	CDC suveillance	32	2	n/a	n/a	n/a	n/a	n/a	n/a	n/a
DAW30	Opijnen	CDC suveillance	30	2	n/a	n/a	n/a	n/a	n/a	n/a	n/a
DAW31	Opijnen	CDC suveillance	29	2	n/a	n/a	n/a	n/a	n/a	n/a	n/a
DAW32	Opijnen	CDC suveillance	32	2	n/a	n/a	n/a	n/a	n/a	n/a	n/a
DAW33	Opijnen	CDC suveillance	18	16	n/a	n/a	n/a	n/a	n/a	n/a	n/a
DAW34	Opijnen	CDC suveillance	12	6	n/a	n/a	n/a	n/a	n/a	n/a	n/a
DAW35	Opijnen	CDC suveillance	30	2	n/a	n/a	n/a	n/a	n/a	n/a	n/a
DAW36	Opijnen	CDC suveillance	8	7	n/a	n/a	n/a	n/a	n/a	n/a	n/a
DAW37	Opijnen	CDC suveillance	18	16	n/a	n/a	n/a	n/a	n/a	n/a	n/a
DAW38	Opijnen	CDC suveillance	9	21	n/a	n/a	n/a	n/a	n/a	n/a	n/a
DAW4	Opijnen	CDC suveillance	16	10	n/a	n/a	n/a	n/a	n/a	n/a	n/a
DAW40	Opijnen	CDC suveillance	18	16	n/a	n/a	n/a	n/a	n/a	n/a	n/a
DAW42	Opijnen	CDC suveillance	2	13	n/a	n/a	n/a	n/a	n/a	n/a	n/a
DAW43	Opijnen	CDC suveillance	30	2	n/a	n/a	n/a	n/a	n/a	n/a	n/a
DAW44	Opijnen	CDC suveillance	18	16	n/a	n/a	n/a	n/a	n/a	n/a	n/a
DAW45	Opijnen	CDC suveillance	18	16	n/a	n/a	n/a	n/a	n/a	n/a	n/a
DAW46	Opijnen	CDC suveillance	27	16	n/a	n/a	n/a	n/a	n/a	n/a	n/a
DAW47	Opijnen	CDC suveillance	8	7	n/a	n/a	n/a	n/a	n/a	n/a	n/a
DAW48	Opijnen	CDC suveillance	9	21	n/a	n/a	n/a	n/a	n/a	n/a	n/a
DAW49	Opijnen	CDC suveillance	25	14	n/a	n/a	n/a	n/a	n/a	n/a	n/a
DAW5	Opijnen	CDC suveillance	2	13	n/a	n/a	n/a	n/a	n/a	n/a	n/a
DAW51	Opijnen	CDC suveillance	8	7	n/a	n/a	n/a	n/a	n/a	n/a	n/a
DAW52	Opijnen	CDC suveillance	27	16	n/a	n/a	n/a	n/a	n/a	n/a	n/a
DAW53	Opijnen	CDC suveillance	8	7	n/a	n/a	n/a	n/a	n/a	n/a	n/a
DAW54	Opijnen	CDC suveillance	0	13	n/a	n/a	n/a	n/a	n/a	n/a	n/a
DAW55	Opijnen	CDC suveillance	23	2	n/a	n/a	n/a	n/a	n/a	n/a	n/a
DAW56	Opijnen	CDC suveillance	17	11	n/a	n/a	n/a	n/a	n/a	n/a	n/a
DAW57	Opijnen	CDC suveillance	6	12	n/a	n/a	n/a	n/a	n/a	n/a	n/a
DAW58	Opijnen	CDC suveillance	8	7	n/a	n/a	n/a	n/a	n/a	n/a	n/a
DAW59	Opijnen	CDC suveillance	6	12	n/a	n/a	n/a	n/a	n/a	n/a	n/a
DAW6	Opijnen	CDC suveillance	1	13	n/a	n/a	n/a	n/a	n/a	n/a	n/a
DAW60	Opijnen	CDC suveillance	1	13	n/a	n/a	n/a	n/a	n/a	n/a	n/a
DAW61	Opijnen	CDC suveillance	27	16	n/a	n/a	n/a	n/a	n/a	n/a	n/a
DAW62	Opijnen	CDC suveillance	8	7	n/a	n/a	n/a	n/a	n/a	n/a	n/a
DAW63	Opijnen	CDC suveillance	25	14	n/a	n/a	n/a	n/a	n/a	n/a	n/a
DAW64	Opijnen	CDC suveillance	8	7	n/a	n/a	n/a	n/a	n/a	n/a	n/a
DAW65	Opijnen	CDC suveillance	12	6	n/a	n/a	n/a	n/a	n/a	n/a	n/a
DAW66	Opijnen	CDC suveillance	16	2	n/a	n/a	n/a	n/a	n/a	n/a	n/a
DAW68	Opijnen	CDC suveillance	26	1	n/a	n/a	n/a	n/a	n/a	n/a	n/a
DAW69	Opijnen	CDC suveillance	5	13	n/a	n/a	n/a	n/a	n/a	n/a	n/a
DAW7	Opijnen	CDC suveillance	8	7	n/a	n/a	n/a	n/a	n/a	n/a	n/a
DAW70	Opijnen	CDC suveillance	3	13	n/a	n/a	n/a	n/a	n/a	n/a	n/a
DAW71	Opijnen	CDC suveillance	5	13	n/a	n/a	n/a	n/a	n/a	n/a	n/a
DAW74	Opijnen	CDC suveillance	32	2	n/a	n/a	n/a	n/a	n/a	n/a	n/a
DAW75	Opijnen	CDC suveillance	30	2	n/a	n/a	n/a	n/a	n/a	n/a	n/a
DAW76	Opijnen	CDC suveillance	22	5	n/a	n/a	n/a	n/a	n/a	n/a	n/a
DAW78	Opijnen	CDC suveillance	2	13	n/a	n/a	n/a	n/a	n/a	n/a	n/a
DAW79	Opijnen	CDC suveillance	1	13	n/a	n/a	n/a	n/a	n/a	n/a	n/a
DAW8	Opijnen	CDC suveillance	8	7	n/a	n/a	n/a	n/a	n/a	n/a	n/a
DAW80	Opijnen	CDC suveillance	1	13	n/a	n/a	n/a	n/a	n/a	n/a	n/a
DAW81	Opijnen	CDC suveillance	30	2	n/a	n/a	n/a	n/a	n/a	n/a	n/a
DAW9	Opijnen	CDC suveillance	6	12	n/a	n/a	n/a	n/a	n/a	n/a	n/a
DTR	Opijnen	CDC suveillance	17	2	n/a	n/a	n/a	n/a	n/a	n/a	n/a
JD908	Opijnen	CDC suveillance	21	2	n/a	n/a	n/a	n/a	n/a	n/a	n/a
KDL	Opijnen	CDC suveillance	28	16	n/a	n/a	n/a	n/a	n/a	n/a	n/a
MEJ	Opijnen	CDC suveillance	12	6	n/a	n/a	n/a	n/a	n/a	n/a	n/a
SCD119	Opijnen	CDC suveillance	8	7	n/a	n/a	n/a	n/a	n/a	n/a	n/a
SCD208	Opijnen	CDC suveillance	34	13	n/a	n/a	n/a	n/a	n/a	n/a	n/a
SCD284	Opijnen	CDC suveillance	16	9	n/a	n/a	n/a	n/a	n/a	n/a	n/a
SCD307	Opijnen	CDC suveillance	12	6	n/a	n/a	n/a	n/a	n/a	n/a	n/a
SCD475	Opijnen	CDC suveillance	32	2	n/a	n/a	n/a	n/a	n/a	n/a	n/a
SCD478	Opijnen	CDC suveillance	16	9	n/a	n/a	n/a	n/a	n/a	n/a	n/a
SCD498	Opijnen	CDC suveillance	28	16	n/a	n/a	n/a	n/a	n/a	n/a	n/a
SCD825	Opijnen	CDC suveillance	27	2	n/a	n/a	n/a	n/a	n/a	n/a	n/a
SPN001	Opijnen	CDC suveillance	16	10	n/a	n/a	n/a	n/a	n/a	n/a	n/a
SPN003	Opijnen	CDC suveillance	17	2	n/a	n/a	n/a	n/a	n/a	n/a	n/a
SPN004	Opijnen	CDC suveillance	16	10	n/a	n/a	n/a	n/a	n/a	n/a	n/a
SPN005	Opijnen	CDC suveillance	32	2	n/a	n/a	n/a	n/a	n/a	n/a	n/a
SPN006	Opijnen	CDC suveillance	18	16	n/a	n/a	n/a	n/a	n/a	n/a	n/a
SPN007	Opijnen	CDC suveillance	1	13	n/a	n/a	n/a	n/a	n/a	n/a	n/a
SPN008	Opijnen	CDC suveillance	27	2	n/a	n/a	n/a	n/a	n/a	n/a	n/a
SPN009	Opijnen	CDC suveillance	16	10	n/a	n/a	n/a	n/a	n/a	n/a	n/a
SPN010	Opijnen	CDC suveillance	9	21	n/a	n/a	n/a	n/a	n/a	n/a	n/a
SPN011	Opijnen	CDC suveillance	25	14	n/a	n/a	n/a	n/a	n/a	n/a	n/a
SPN012	Opijnen	CDC suveillance	29	2	n/a	n/a	n/a	n/a	n/a	n/a	n/a
SPN013	Opijnen	CDC suveillance	16	10	n/a	n/a	n/a	n/a	n/a	n/a	n/a
SPN014	Opijnen	CDC suveillance	29	2	n/a	n/a	n/a	n/a	n/a	n/a	n/a
SPN015	Opijnen	CDC suveillance	19	15	n/a	n/a	n/a	n/a	n/a	n/a	n/a
SPN028	Opijnen	CDC suveillance	26	2	n/a	n/a	n/a	n/a	n/a	n/a	n/a
SPN031	Opijnen	CDC suveillance	18	16	n/a	n/a	n/a	n/a	n/a	n/a	n/a
SPN033	Opijnen	CDC suveillance	2	13	n/a	n/a	n/a	n/a	n/a	n/a	n/a
SPN034	Opijnen	CDC suveillance	16	9	n/a	n/a	n/a	n/a	n/a	n/a	n/a
SPN036	Opijnen	CDC suveillance	19	15	n/a	n/a	n/a	n/a	n/a	n/a	n/a
SPN038	Opijnen	CDC suveillance	35	13	n/a	n/a	n/a	n/a	n/a	n/a	n/a
SPN039	Opijnen	CDC suveillance	34	13	n/a	n/a	n/a	n/a	n/a	n/a	n/a
SPN040	Opijnen	CDC suveillance	16	10	n/a	n/a	n/a	n/a	n/a	n/a	n/a
SPN041	Opijnen	CDC suveillance	9	21	n/a	n/a	n/a	n/a	n/a	n/a	n/a
SPN042	Opijnen	CDC suveillance	19	15	n/a	n/a	n/a	n/a	n/a	n/a	n/a
SPN043	Opijnen	CDC suveillance	28	16	n/a	n/a	n/a	n/a	n/a	n/a	n/a
SPN044	Opijnen	CDC suveillance	16	10	n/a	n/a	n/a	n/a	n/a	n/a	n/a
SPN045	Opijnen	CDC suveillance	9	21	n/a	n/a	n/a	n/a	n/a	n/a	n/a
SPN047	Opijnen	CDC suveillance	20	2	n/a	n/a	n/a	n/a	n/a	n/a	n/a
SPN048	Opijnen	CDC suveillance	34	13	n/a	n/a	n/a	n/a	n/a	n/a	n/a
SPN049	Opijnen	CDC suveillance	16	10	n/a	n/a	n/a	n/a	n/a	n/a	n/a
SPN050	Opijnen	CDC suveillance	16	10	n/a	n/a	n/a	n/a	n/a	n/a	n/a
SPN051	Opijnen	CDC suveillance	20	3	n/a	n/a	n/a	n/a	n/a	n/a	n/a
SPN052	Opijnen	CDC suveillance	28	16	n/a	n/a	n/a	n/a	n/a	n/a	n/a
SPN054	Opijnen	CDC suveillance	2	13	n/a	n/a	n/a	n/a	n/a	n/a	n/a
SPN055	Opijnen	CDC suveillance	16	9	n/a	n/a	n/a	n/a	n/a	n/a	n/a
SPN056	Opijnen	CDC suveillance	16	2	n/a	n/a	n/a	n/a	n/a	n/a	n/a
SPN057	Opijnen	CDC suveillance	19	15	n/a	n/a	n/a	n/a	n/a	n/a	n/a
SPN058	Opijnen	CDC suveillance	32	2	n/a	n/a	n/a	n/a	n/a	n/a	n/a
SPN059	Opijnen	CDC suveillance	20	3	n/a	n/a	n/a	n/a	n/a	n/a	n/a
SPN060	Opijnen	CDC suveillance	20	3	n/a	n/a	n/a	n/a	n/a	n/a	n/a
SPN061	Opijnen	CDC surveillance	35	13	n/a	n/a	n/a	n/a	n/a	n/a	n/a
SPN063	Opijnen	CDC surveillance	19	15	n/a	n/a	n/a	n/a	n/a	n/a	n/a
SPN066	Opijnen	CDC surveillance	26	2	n/a	n/a	n/a	n/a	n/a	n/a	n/a
SPN067	Opijnen	CDC surveillance	19	15	n/a	n/a	n/a	n/a	n/a	n/a	n/a
SPN069	Opijnen	CDC surveillance	18	16	n/a	n/a	n/a	n/a	n/a	n/a	n/a
SPN070	Opijnen	CDC surveillance	32	2	n/a	n/a	n/a	n/a	n/a	n/a	n/a
SPN071	Opijnen	CDC surveillance	9	21	n/a	n/a	n/a	n/a	n/a	n/a	n/a
SPN072	Opijnen	CDC surveillance	32	2	n/a	n/a	n/a	n/a	n/a	n/a	n/a
SPN073	Opijnen	CDC surveillance	12	6	n/a	n/a	n/a	n/a	n/a	n/a	n/a
SPN074	Opijnen	CDC surveillance	16	10	n/a	n/a	n/a	n/a	n/a	n/a	n/a
SPN076	Opijnen	CDC surveillance	20	2	n/a	n/a	n/a	n/a	n/a	n/a	n/a
SPN077	Opijnen	CDC surveillance	19	15	n/a	n/a	n/a	n/a	n/a	n/a	n/a
SPN079	Opijnen	CDC surveillance	9	21	n/a	n/a	n/a	n/a	n/a	n/a	n/a
SPN081	Opijnen	CDC surveillance	22	5	n/a	n/a	n/a	n/a	n/a	n/a	n/a
SPN084	Opijnen	CDC surveillance	25	2	n/a	n/a	n/a	n/a	n/a	n/a	n/a
SPN089	Opijnen	CDC surveillance	19	15	n/a	n/a	n/a	n/a	n/a	n/a	n/a
SPN092	Opijnen	CDC surveillance	20	3	n/a	n/a	n/a	n/a	n/a	n/a	n/a
SPN094	Opijnen	CDC surveillance	19	15	n/a	n/a	n/a	n/a	n/a	n/a	n/a
SPN097	Opijnen	CDC surveillance	20	3	n/a	n/a	n/a	n/a	n/a	n/a	n/a
SPN105	Opijnen	CDC surveillance	20	3	n/a	n/a	n/a	n/a	n/a	n/a	n/a
SPN106	Opijnen	CDC surveillance	18	16	n/a	n/a	n/a	n/a	n/a	n/a	n/a
SPN107	Opijnen	CDC surveillance	32	2	n/a	n/a	n/a	n/a	n/a	n/a	n/a
SPN109	Opijnen	CDC surveillance	9	21	n/a	n/a	n/a	n/a	n/a	n/a	n/a
SPN110	Opijnen	CDC surveillance	25	14	n/a	n/a	n/a	n/a	n/a	n/a	n/a
SPN111	Opijnen	CDC surveillance	25	14	n/a	n/a	n/a	n/a	n/a	n/a	n/a
SPN112	Opijnen	CDC surveillance	18	16	n/a	n/a	n/a	n/a	n/a	n/a	n/a
SPN114	Opijnen	CDC surveillance	8	7	n/a	n/a	n/a	n/a	n/a	n/a	n/a
WU2	Opijnen	CDC surveillance	21	2	n/a	n/a	n/a	n/a	n/a	n/a	n/a
ERR065287	Croucher	Massachussets	34	13	0	0	0	0	n/a	n/a	n/a
ERR065288	Croucher	Massachussets	5	13	0	1	0	1	n/a	n/a	n/a
ERR065289	Croucher	Massachussets	9	21	0	0	0	0	n/a	n/a	n/a
ERR065290	Croucher	Massachussets	28	2	0	0	0	0	n/a	n/a	n/a
ERR065291	Croucher	Massachussets	34	13	0	0	0	0	n/a	n/a	n/a
ERR065292	Croucher	Massachussets	25	14	0	1	0	1	n/a	n/a	n/a
ERR065293	Croucher	Massachussets	16	9	0	0	0	0	n/a	n/a	n/a
ERR065294	Croucher	Massachussets	20	2	1	0	1	0	n/a	n/a	n/a
ERR065295	Croucher	Massachussets	18	16	0	1	0	1	n/a	n/a	n/a
ERR065296	Croucher	Massachussets	9	21	0	0	0	0	n/a	n/a	n/a
ERR065297	Croucher	Massachussets	16	9	0	0	1	0	n/a	n/a	n/a
ERR065298	Croucher	Massachussets	28	2	0	1	0	1	n/a	n/a	n/a
ERR065299	Croucher	Massachussets	32	2	0	0	0	0	n/a	n/a	n/a
ERR065300	Croucher	Massachussets	19	15	1	0	0	0	n/a	n/a	n/a
ERR065301	Croucher	Massachussets	31	20	1	1	0	1	n/a	n/a	n/a
ERR065302	Croucher	Massachussets	26	2	0	0	0	0	n/a	n/a	n/a
ERR065303	Croucher	Massachussets	20	3	0	0	0	0	n/a	n/a	n/a
ERR065304	Croucher	Massachussets	16	2	0	0	0	0	n/a	n/a	n/a
ERR065305	Croucher	Massachussets	4	13	0	0	0	0	n/a	n/a	n/a
ERR065306	Croucher	Massachussets	8	7	0	0	0	0	n/a	n/a	n/a
ERR065307	Croucher	Massachussets	8	7	0	0	0	0	n/a	n/a	n/a
ERR065308	Croucher	Massachussets	16	10	0	0	0	0	n/a	n/a	n/a
ERR065309	Croucher	Massachussets	28	16	0	0	1	0	n/a	n/a	n/a
ERR065310	Croucher	Massachussets	16	10	0	0	0	0	n/a	n/a	n/a
ERR065311	Croucher	Massachussets	8	7	0	0	0	0	n/a	n/a	n/a
ERR065312	Croucher	Massachussets	16	2	0	0	0	0	n/a	n/a	n/a
ERR065313	Croucher	Massachussets	8	7	0	0	0	0	n/a	n/a	n/a
ERR065314	Croucher	Massachussets	12	6	1	1	1	1	n/a	n/a	n/a
ERR065315	Croucher	Massachussets	27	2	0	0	0	0	n/a	n/a	n/a
ERR065316	Croucher	Massachussets	28	16	0	0	0	0	n/a	n/a	n/a
ERR065317	Croucher	Massachussets	4	13	0	0	0	0	n/a	n/a	n/a
ERR065318	Croucher	Massachussets	25	2	0	0	0	0	n/a	n/a	n/a
ERR065319	Croucher	Massachussets	34	13	0	0	0	0	n/a	n/a	n/a
ERR065320	Croucher	Massachussets	16	9	0	1	1	1	n/a	n/a	n/a
ERR065321	Croucher	Massachussets	26	2	0	0	0	0	n/a	n/a	n/a
ERR065322	Croucher	Massachussets	8	7	1	1	0	1	n/a	n/a	n/a
ERR065323	Croucher	Massachussets	1	13	0	0	0	0	n/a	n/a	n/a
ERR065324	Croucher	Massachussets	19	15	0	1	0	1	n/a	n/a	n/a
ERR065325	Croucher	Massachussets	32	2	1	0	0	0	n/a	n/a	n/a
ERR065326	Croucher	Massachussets	16	10	0	0	0	0	n/a	n/a	n/a
ERR065327	Croucher	Massachussets	28	2	0	0	0	0	n/a	n/a	n/a
ERR065328	Croucher	Massachussets	2	13	0	0	0	0	n/a	n/a	n/a
ERR065329	Croucher	Massachussets	19	15	0	0	0	0	n/a	n/a	n/a
ERR065330	Croucher	Massachussets	25	14	0	0	0	0	n/a	n/a	n/a
ERR065331	Croucher	Massachussets	8	7	0	0	0	0	n/a	n/a	n/a
ERR065332	Croucher	Massachussets	16	9	0	1	1	1	n/a	n/a	n/a
ERR065333	Croucher	Massachussets	27	16	-9	-9	-9	-9	n/a	n/a	n/a
ERR065334	Croucher	Massachussets	27	16	-9	-9	-9	-9	n/a	n/a	n/a
ERR065335	Croucher	Massachussets	18	16	-9	-9	-9	-9	n/a	n/a	n/a
ERR065336	Croucher	Massachussets	18	16	-9	-9	-9	-9	n/a	n/a	n/a
ERR065337	Croucher	Massachussets	34	13	0	0	1	0	n/a	n/a	n/a
ERR065338	Croucher	Massachussets	26	1	0	0	0	0	n/a	n/a	n/a
ERR065339	Croucher	Massachussets	8	7	1	1	0	1	n/a	n/a	n/a
ERR065340	Croucher	Massachussets	34	13	0	0	1	0	n/a	n/a	n/a
ERR065341	Croucher	Massachussets	9	21	0	0	0	0	n/a	n/a	n/a
ERR065342	Croucher	Massachussets	31	20	1	1	0	1	n/a	n/a	n/a
ERR065343	Croucher	Massachussets	26	1	0	0	0	0	n/a	n/a	n/a
ERR065344	Croucher	Massachussets	25	14	0	1	1	1	n/a	n/a	n/a
ERR065345	Croucher	Massachussets	8	7	0	0	0	0	n/a	n/a	n/a
ERR065346	Croucher	Massachussets	8	7	0	0	0	0	n/a	n/a	n/a
ERR065347	Croucher	Massachussets	25	14	0	0	0	0	n/a	n/a	n/a
ERR065348	Croucher	Massachussets	8	7	0	0	0	0	n/a	n/a	n/a
ERR065349	Croucher	Massachussets	17	2	0	0	0	0	n/a	n/a	n/a
ERR065350	Croucher	Massachussets	25	14	0	0	0	0	n/a	n/a	n/a
ERR065351	Croucher	Massachussets	19	15	1	0	0	0	n/a	n/a	n/a
ERR065352	Croucher	Massachussets	20	2	1	0	1	0	n/a	n/a	n/a
ERR065353	Croucher	Massachussets	30	2	0	0	1	0	n/a	n/a	n/a
ERR065354	Croucher	Massachussets	32	2	0	0	0	0	n/a	n/a	n/a
ERR065355	Croucher	Massachussets	8	7	0	0	0	0	n/a	n/a	n/a
ERR065953	Croucher	Massachussets	30	2	0	0	1	0	n/a	n/a	n/a
ERR065954	Croucher	Massachussets	31	20	-9	-9	-9	-9	n/a	n/a	n/a
ERR065955	Croucher	Massachussets	8	7	1	1	0	1	n/a	n/a	n/a
ERR065956	Croucher	Massachussets	17	11	0	0	0	0	n/a	n/a	n/a
ERR065957	Croucher	Massachussets	18	16	1	0	0	0	n/a	n/a	n/a
ERR065958	Croucher	Massachussets	6	12	0	0	0	0	n/a	n/a	n/a
ERR065959	Croucher	Massachussets	16	2	0	0	0	0	n/a	n/a	n/a
ERR065960	Croucher	Massachussets	32	2	0	0	0	0	n/a	n/a	n/a
ERR065961	Croucher	Massachussets	25	14	-9	-9	-9	-9	n/a	n/a	n/a
ERR065962	Croucher	Massachussets	25	14	0	1	0	1	n/a	n/a	n/a
ERR065963	Croucher	Massachussets	29	2	1	1	1	1	n/a	n/a	n/a
ERR065964	Croucher	Massachussets	16	10	0	0	1	0	n/a	n/a	n/a
ERR065965	Croucher	Massachussets	9	21	0	0	1	0	n/a	n/a	n/a
ERR065966	Croucher	Massachussets	8	7	0	1	0	1	n/a	n/a	n/a
ERR065967	Croucher	Massachussets	25	14	0	1	0	1	n/a	n/a	n/a
ERR065968	Croucher	Massachussets	25	14	0	0	0	0	n/a	n/a	n/a
ERR065969	Croucher	Massachussets	20	3	0	0	0	0	n/a	n/a	n/a
ERR065970	Croucher	Massachussets	34	13	0	0	0	0	n/a	n/a	n/a
ERR065971	Croucher	Massachussets	20	3	0	0	0	0	n/a	n/a	n/a
ERR065972	Croucher	Massachussets	35	13	0	0	0	0	n/a	n/a	n/a
ERR065973	Croucher	Massachussets	12	6	1	1	1	1	n/a	n/a	n/a
ERR065974	Croucher	Massachussets	9	21	0	0	0	0	n/a	n/a	n/a
ERR065975	Croucher	Massachussets	34	13	0	0	0	0	n/a	n/a	n/a
ERR067960	Croucher	Massachussets	34	13	0	0	0	0	n/a	n/a	n/a
ERR067961	Croucher	Massachussets	23	4	0	0	0	0	n/a	n/a	n/a
ERR067962	Croucher	Massachussets	19	15	1	0	0	0	n/a	n/a	n/a
ERR067963	Croucher	Massachussets	19	15	1	0	1	0	n/a	n/a	n/a
ERR067964	Croucher	Massachussets	25	14	0	0	0	0	n/a	n/a	n/a
ERR067965	Croucher	Massachussets	26	1	0	0	0	0	n/a	n/a	n/a
ERR067966	Croucher	Massachussets	29	2	1	1	1	1	n/a	n/a	n/a
ERR067967	Croucher	Massachussets	8	7	0	0	0	0	n/a	n/a	n/a
ERR067968	Croucher	Massachussets	16	10	0	0	0	0	n/a	n/a	n/a
ERR067969	Croucher	Massachussets	29	2	1	1	1	1	n/a	n/a	n/a
ERR067970	Croucher	Massachussets	19	15	1	0	1	0	n/a	n/a	n/a
ERR067971	Croucher	Massachussets	16	10	-9	-9	-9	-9	n/a	n/a	n/a
ERR067972	Croucher	Massachussets	16	10	0	1	0	1	n/a	n/a	n/a
ERR067973	Croucher	Massachussets	8	7	0	0	0	0	n/a	n/a	n/a
ERR067974	Croucher	Massachussets	35	13	0	0	0	0	n/a	n/a	n/a
ERR067975	Croucher	Massachussets	29	2	0	0	0	0	n/a	n/a	n/a
ERR067976	Croucher	Massachussets	8	7	0	0	0	0	n/a	n/a	n/a
ERR067977	Croucher	Massachussets	25	14	0	0	0	0	n/a	n/a	n/a
ERR067978	Croucher	Massachussets	16	9	0	1	1	1	n/a	n/a	n/a
ERR067979	Croucher	Massachussets	30	2	0	0	0	0	n/a	n/a	n/a
ERR067980	Croucher	Massachussets	8	7	0	1	0	1	n/a	n/a	n/a
ERR067981	Croucher	Massachussets	25	14	0	0	0	0	n/a	n/a	n/a
ERR067982	Croucher	Massachussets	7	12	1	1	1	1	n/a	n/a	n/a
ERR067983	Croucher	Massachussets	22	5	0	0	0	0	n/a	n/a	n/a
ERR067984	Croucher	Massachussets	0	13	0	0	0	0	n/a	n/a	n/a
ERR067985	Croucher	Massachussets	16	10	0	0	0	0	n/a	n/a	n/a
ERR067986	Croucher	Massachussets	16	10	0	0	0	0	n/a	n/a	n/a
ERR067987	Croucher	Massachussets	26	1	0	0	0	0	n/a	n/a	n/a
ERR067988	Croucher	Massachussets	19	15	1	0	0	0	n/a	n/a	n/a
ERR067989	Croucher	Massachussets	22	5	0	0	0	0	n/a	n/a	n/a
ERR067990	Croucher	Massachussets	12	6	1	1	1	1	n/a	n/a	n/a
ERR067991	Croucher	Massachussets	16	2	0	0	0	0	n/a	n/a	n/a
ERR067992	Croucher	Massachussets	19	15	1	0	0	0	n/a	n/a	n/a
ERR067993	Croucher	Massachussets	9	21	0	0	0	0	n/a	n/a	n/a
ERR067994	Croucher	Massachussets	28	2	0	0	0	0	n/a	n/a	n/a
ERR067995	Croucher	Massachussets	26	1	0	0	0	0	n/a	n/a	n/a
ERR067996	Croucher	Massachussets	26	1	0	0	0	0	n/a	n/a	n/a
ERR067997	Croucher	Massachussets	28	2	0	1	0	1	n/a	n/a	n/a
ERR067998	Croucher	Massachussets	31	20	0	1	1	1	n/a	n/a	n/a
ERR067999	Croucher	Massachussets	12	6	1	1	1	1	n/a	n/a	n/a
ERR068000	Croucher	Massachussets	16	10	0	1	0	1	n/a	n/a	n/a
ERR068001	Croucher	Massachussets	30	2	0	0	1	0	n/a	n/a	n/a
ERR068002	Croucher	Massachussets	19	15	1	0	0	0	n/a	n/a	n/a
ERR068003	Croucher	Massachussets	12	6	1	1	1	1	n/a	n/a	n/a
ERR068004	Croucher	Massachussets	30	2	0	0	1	0	n/a	n/a	n/a
ERR068005	Croucher	Massachussets	30	2	0	0	0	0	n/a	n/a	n/a
ERR068006	Croucher	Massachussets	22	5	0	0	0	0	n/a	n/a	n/a
ERR068007	Croucher	Massachussets	16	10	0	1	1	1	n/a	n/a	n/a
ERR068008	Croucher	Massachussets	1	13	0	1	0	1	n/a	n/a	n/a
ERR068009	Croucher	Massachussets	32	2	1	0	0	0	n/a	n/a	n/a
ERR068010	Croucher	Massachussets	31	20	0	0	0	0	n/a	n/a	n/a
ERR068011	Croucher	Massachussets	4	13	0	0	0	0	n/a	n/a	n/a
ERR068012	Croucher	Massachussets	25	14	0	0	0	0	n/a	n/a	n/a
ERR068013	Croucher	Massachussets	25	14	0	0	0	0	n/a	n/a	n/a
ERR068014	Croucher	Massachussets	32	2	0	0	0	0	n/a	n/a	n/a
ERR068015	Croucher	Massachussets	8	7	0	0	0	0	n/a	n/a	n/a
ERR068016	Croucher	Massachussets	16	2	0	0	0	0	n/a	n/a	n/a
ERR068017	Croucher	Massachussets	2	13	0	0	0	0	n/a	n/a	n/a
ERR068018	Croucher	Massachussets	25	14	0	0	0	0	n/a	n/a	n/a
ERR068019	Croucher	Massachussets	19	15	1	1	0	1	n/a	n/a	n/a
ERR068020	Croucher	Massachussets	25	14	0	0	0	0	n/a	n/a	n/a
ERR068021	Croucher	Massachussets	16	10	0	0	0	0	n/a	n/a	n/a
ERR068022	Croucher	Massachussets	17	2	0	0	0	0	n/a	n/a	n/a
ERR068023	Croucher	Massachussets	20	3	0	0	0	0	n/a	n/a	n/a
ERR068024	Croucher	Massachussets	3	13	0	0	0	0	n/a	n/a	n/a
ERR068025	Croucher	Massachussets	28	2	0	1	0	1	n/a	n/a	n/a
ERR068026	Croucher	Massachussets	16	9	0	1	1	1	n/a	n/a	n/a
ERR068027	Croucher	Massachussets	8	7	0	0	0	0	n/a	n/a	n/a
ERR068028	Croucher	Massachussets	16	9	0	1	1	1	n/a	n/a	n/a
ERR068029	Croucher	Massachussets	19	15	1	0	0	0	n/a	n/a	n/a
ERR068030	Croucher	Massachussets	20	3	0	0	1	0	n/a	n/a	n/a
ERR068031	Croucher	Massachussets	32	2	1	0	0	0	n/a	n/a	n/a
ERR068032	Croucher	Massachussets	16	9	0	1	1	1	n/a	n/a	n/a
ERR068033	Croucher	Massachussets	19	15	1	0	0	0	n/a	n/a	n/a
ERR068034	Croucher	Massachussets	34	13	0	1	0	1	n/a	n/a	n/a
ERR068035	Croucher	Massachussets	12	6	1	1	1	1	n/a	n/a	n/a
ERR068036	Croucher	Massachussets	12	6	1	1	1	1	n/a	n/a	n/a
ERR068037	Croucher	Massachussets	26	1	0	0	0	0	n/a	n/a	n/a
ERR068038	Croucher	Massachussets	34	13	0	0	1	0	n/a	n/a	n/a
ERR068039	Croucher	Massachussets	26	2	0	0	0	0	n/a	n/a	n/a
ERR068040	Croucher	Massachussets	16	10	0	0	0	0	n/a	n/a	n/a
ERR068041	Croucher	Massachussets	16	10	0	0	0	0	n/a	n/a	n/a
ERR068042	Croucher	Massachussets	16	9	0	0	0	0	n/a	n/a	n/a
ERR068043	Croucher	Massachussets	30	2	0	0	1	0	n/a	n/a	n/a
ERR068044	Croucher	Massachussets	34	13	0	0	0	0	n/a	n/a	n/a
ERR068045	Croucher	Massachussets	34	13	0	0	0	0	n/a	n/a	n/a
ERR068046	Croucher	Massachussets	16	10	0	0	0	0	n/a	n/a	n/a
ERR068047	Croucher	Massachussets	16	10	0	0	0	0	n/a	n/a	n/a
ERR068048	Croucher	Massachussets	25	14	0	0	0	0	n/a	n/a	n/a
ERR068049	Croucher	Massachussets	16	9	0	1	1	1	n/a	n/a	n/a
ERR068050	Croucher	Massachussets	34	13	0	0	1	0	n/a	n/a	n/a
ERR068051	Croucher	Massachussets	34	13	-9	-9	-9	-9	n/a	n/a	n/a
ERR069683	Croucher	Massachussets	25	14	0	0	0	0	n/a	n/a	n/a
ERR069684	Croucher	Massachussets	2	13	0	0	0	0	n/a	n/a	n/a
ERR069685	Croucher	Massachussets	20	3	0	0	0	0	n/a	n/a	n/a
ERR069686	Croucher	Massachussets	26	1	0	0	0	0	n/a	n/a	n/a
ERR069687	Croucher	Massachussets	34	13	0	0	0	0	n/a	n/a	n/a
ERR069688	Croucher	Massachussets	26	1	0	0	0	0	n/a	n/a	n/a
ERR069689	Croucher	Massachussets	22	5	0	0	0	0	n/a	n/a	n/a
ERR069690	Croucher	Massachussets	25	14	0	0	0	0	n/a	n/a	n/a
ERR069691	Croucher	Massachussets	34	13	0	0	0	0	n/a	n/a	n/a
ERR069692	Croucher	Massachussets	32	2	0	0	0	0	n/a	n/a	n/a
ERR069693	Croucher	Massachussets	20	3	0	0	0	0	n/a	n/a	n/a
ERR069694	Croucher	Massachussets	8	7	0	0	1	0	n/a	n/a	n/a
ERR069695	Croucher	Massachussets	27	2	0	0	0	0	n/a	n/a	n/a
ERR069696	Croucher	Massachussets	2	13	0	0	0	0	n/a	n/a	n/a
ERR069697	Croucher	Massachussets	32	2	0	0	0	0	n/a	n/a	n/a
ERR069698	Croucher	Massachussets	16	9	0	0	1	0	n/a	n/a	n/a
ERR069699	Croucher	Massachussets	12	6	1	1	1	1	n/a	n/a	n/a
ERR069700	Croucher	Massachussets	29	2	1	1	1	1	n/a	n/a	n/a
ERR069701	Croucher	Massachussets	22	5	0	0	0	0	n/a	n/a	n/a
ERR069702	Croucher	Massachussets	16	10	0	1	0	1	n/a	n/a	n/a
ERR069703	Croucher	Massachussets	19	15	1	0	0	0	n/a	n/a	n/a
ERR069704	Croucher	Massachussets	34	13	0	0	0	0	n/a	n/a	n/a
ERR069705	Croucher	Massachussets	34	13	0	0	0	0	n/a	n/a	n/a
ERR069706	Croucher	Massachussets	12	6	1	0	1	0	n/a	n/a	n/a
ERR069707	Croucher	Massachussets	16	10	0	0	0	0	n/a	n/a	n/a
ERR069708	Croucher	Massachussets	20	3	0	0	0	0	n/a	n/a	n/a
ERR069709	Croucher	Massachussets	30	2	1	0	1	0	n/a	n/a	n/a
ERR069710	Croucher	Massachussets	30	2	0	0	1	0	n/a	n/a	n/a
ERR069711	Croucher	Massachussets	34	13	0	0	0	0	n/a	n/a	n/a
ERR069712	Croucher	Massachussets	25	14	0	0	0	0	n/a	n/a	n/a
ERR069713	Croucher	Massachussets	16	10	0	0	0	0	n/a	n/a	n/a
ERR069714	Croucher	Massachussets	31	20	0	1	1	1	n/a	n/a	n/a
ERR069715	Croucher	Massachussets	25	14	0	0	0	0	n/a	n/a	n/a
ERR069716	Croucher	Massachussets	22	5	0	0	0	0	n/a	n/a	n/a
ERR069717	Croucher	Massachussets	2	13	0	0	0	0	n/a	n/a	n/a
ERR069718	Croucher	Massachussets	23	4	0	0	0	0	n/a	n/a	n/a
ERR069719	Croucher	Massachussets	25	14	0	1	0	1	n/a	n/a	n/a
ERR069720	Croucher	Massachussets	12	6	1	1	1	1	n/a	n/a	n/a
ERR069721	Croucher	Massachussets	25	14	0	1	0	1	n/a	n/a	n/a
ERR069722	Croucher	Massachussets	17	2	0	0	0	0	n/a	n/a	n/a
ERR069723	Croucher	Massachussets	32	2	0	0	0	0	n/a	n/a	n/a
ERR069724	Croucher	Massachussets	16	9	0	0	1	0	n/a	n/a	n/a
ERR069725	Croucher	Massachussets	16	9	0	0	1	0	n/a	n/a	n/a
ERR069726	Croucher	Massachussets	19	15	1	0	0	0	n/a	n/a	n/a
ERR069727	Croucher	Massachussets	16	10	0	0	0	0	n/a	n/a	n/a
ERR069728	Croucher	Massachussets	19	15	1	0	0	0	n/a	n/a	n/a
ERR069729	Croucher	Massachussets	17	11	0	0	0	0	n/a	n/a	n/a
ERR069730	Croucher	Massachussets	17	11	0	0	0	0	n/a	n/a	n/a
ERR069731	Croucher	Massachussets	25	14	0	0	0	0	n/a	n/a	n/a
ERR069732	Croucher	Massachussets	25	14	0	0	0	0	n/a	n/a	n/a
ERR069733	Croucher	Massachussets	19	15	1	0	1	0	n/a	n/a	n/a
ERR069734	Croucher	Massachussets	30	2	1	0	1	0	n/a	n/a	n/a
ERR069735	Croucher	Massachussets	18	16	1	1	1	1	n/a	n/a	n/a
ERR069736	Croucher	Massachussets	8	7	0	0	0	0	n/a	n/a	n/a
ERR069737	Croucher	Massachussets	32	2	0	0	0	0	n/a	n/a	n/a
ERR069738	Croucher	Massachussets	26	1	0	0	0	0	n/a	n/a	n/a
ERR069739	Croucher	Massachussets	27	2	0	0	0	0	n/a	n/a	n/a
ERR069740	Croucher	Massachussets	25	14	0	1	1	1	n/a	n/a	n/a
ERR069741	Croucher	Massachussets	30	2	0	0	0	0	n/a	n/a	n/a
ERR069742	Croucher	Massachussets	20	2	1	0	1	0	n/a	n/a	n/a
ERR069743	Croucher	Massachussets	8	7	0	1	0	1	n/a	n/a	n/a
ERR069744	Croucher	Massachussets	29	2	1	1	1	1	n/a	n/a	n/a
ERR069745	Croucher	Massachussets	1	13	0	0	0	0	n/a	n/a	n/a
ERR069746	Croucher	Massachussets	25	14	0	1	0	1	n/a	n/a	n/a
ERR069747	Croucher	Massachussets	29	2	1	1	1	1	n/a	n/a	n/a
ERR069748	Croucher	Massachussets	22	5	0	0	0	0	n/a	n/a	n/a
ERR069749	Croucher	Massachussets	19	15	1	0	0	0	n/a	n/a	n/a
ERR069750	Croucher	Massachussets	22	5	0	1	0	1	n/a	n/a	n/a
ERR069751	Croucher	Massachussets	34	13	0	0	0	0	n/a	n/a	n/a
ERR069752	Croucher	Massachussets	16	10	0	0	0	0	n/a	n/a	n/a
ERR069753	Croucher	Massachussets	1	13	0	1	0	1	n/a	n/a	n/a
ERR069754	Croucher	Massachussets	8	7	-9	-9	-9	-9	n/a	n/a	n/a
ERR069755	Croucher	Massachussets	25	14	0	1	0	1	n/a	n/a	n/a
ERR069756	Croucher	Massachussets	16	2	-9	-9	-9	-9	n/a	n/a	n/a
ERR069757	Croucher	Massachussets	28	16	0	0	0	0	n/a	n/a	n/a
ERR069758	Croucher	Massachussets	0	13	0	0	0	0	n/a	n/a	n/a
ERR069759	Croucher	Massachussets	30	2	0	0	0	0	n/a	n/a	n/a
ERR069760	Croucher	Massachussets	16	10	0	0	0	0	n/a	n/a	n/a
ERR069761	Croucher	Massachussets	35	13	0	1	1	1	n/a	n/a	n/a
ERR069762	Croucher	Massachussets	12	6	1	1	0	1	n/a	n/a	n/a
ERR069763	Croucher	Massachussets	29	2	1	1	1	1	n/a	n/a	n/a
ERR069764	Croucher	Massachussets	32	2	0	0	0	0	n/a	n/a	n/a
ERR069765	Croucher	Massachussets	25	14	0	1	0	1	n/a	n/a	n/a
ERR069766	Croucher	Massachussets	28	2	0	0	0	0	n/a	n/a	n/a
ERR069767	Croucher	Massachussets	26	1	0	0	0	0	n/a	n/a	n/a
ERR069768	Croucher	Massachussets	25	14	0	0	0	0	n/a	n/a	n/a
ERR069769	Croucher	Massachussets	17	2	0	0	0	0	n/a	n/a	n/a
ERR069770	Croucher	Massachussets	25	14	0	1	0	1	n/a	n/a	n/a
ERR069771	Croucher	Massachussets	2	13	0	0	0	0	n/a	n/a	n/a
ERR069772	Croucher	Massachussets	17	11	0	0	0	0	n/a	n/a	n/a
ERR069773	Croucher	Massachussets	26	2	0	0	0	0	n/a	n/a	n/a
ERR069774	Croucher	Massachussets	34	13	0	0	0	0	n/a	n/a	n/a
ERR069775	Croucher	Massachussets	26	2	0	0	0	0	n/a	n/a	n/a
ERR069776	Croucher	Massachussets	1	13	1	1	1	1	n/a	n/a	n/a
ERR069777	Croucher	Massachussets	8	7	0	1	1	1	n/a	n/a	n/a
ERR069778	Croucher	Massachussets	26	1	0	1	0	1	n/a	n/a	n/a
ERR069779	Croucher	Massachussets	20	3	0	0	0	0	n/a	n/a	n/a
ERR069780	Croucher	Massachussets	8	7	0	0	0	0	n/a	n/a	n/a
ERR069781	Croucher	Massachussets	2	13	0	0	0	0	n/a	n/a	n/a
ERR069782	Croucher	Massachussets	18	16	1	1	1	1	n/a	n/a	n/a
ERR069783	Croucher	Massachussets	26	1	0	0	0	0	n/a	n/a	n/a
ERR069784	Croucher	Massachussets	30	2	1	0	1	0	n/a	n/a	n/a
ERR069785	Croucher	Massachussets	6	12	1	1	1	1	n/a	n/a	n/a
ERR069786	Croucher	Massachussets	20	3	0	0	0	0	n/a	n/a	n/a
ERR069787	Croucher	Massachussets	29	2	1	1	1	1	n/a	n/a	n/a
ERR069788	Croucher	Massachussets	30	2	1	0	1	0	n/a	n/a	n/a
ERR069789	Croucher	Massachussets	16	10	0	0	0	0	n/a	n/a	n/a
ERR069790	Croucher	Massachussets	8	7	0	0	0	0	n/a	n/a	n/a
ERR069791	Croucher	Massachussets	12	6	1	1	1	1	n/a	n/a	n/a
ERR069792	Croucher	Massachussets	32	2	0	0	0	0	n/a	n/a	n/a
ERR069793	Croucher	Massachussets	12	6	1	1	1	1	n/a	n/a	n/a
ERR069794	Croucher	Massachussets	1	13	1	1	0	1	n/a	n/a	n/a
ERR069795	Croucher	Massachussets	34	13	0	0	0	0	n/a	n/a	n/a
ERR069796	Croucher	Massachussets	2	13	0	0	0	0	n/a	n/a	n/a
ERR069797	Croucher	Massachussets	6	12	1	1	1	1	n/a	n/a	n/a
ERR069798	Croucher	Massachussets	20	3	0	0	0	0	n/a	n/a	n/a
ERR069799	Croucher	Massachussets	31	20	1	1	0	1	n/a	n/a	n/a
ERR069800	Croucher	Massachussets	8	7	0	0	0	0	n/a	n/a	n/a
ERR069801	Croucher	Massachussets	16	10	0	0	0	0	n/a	n/a	n/a
ERR069802	Croucher	Massachussets	8	7	0	0	0	0	n/a	n/a	n/a
ERR069803	Croucher	Massachussets	9	21	0	0	0	0	n/a	n/a	n/a
ERR069804	Croucher	Massachussets	16	10	0	0	0	0	n/a	n/a	n/a
ERR069805	Croucher	Massachussets	2	13	0	0	0	0	n/a	n/a	n/a
ERR069806	Croucher	Massachussets	17	11	0	0	1	0	n/a	n/a	n/a
ERR069807	Croucher	Massachussets	8	7	0	1	0	1	n/a	n/a	n/a
ERR069808	Croucher	Massachussets	32	2	0	0	0	0	n/a	n/a	n/a
ERR069809	Croucher	Massachussets	25	14	0	0	0	0	n/a	n/a	n/a
ERR069810	Croucher	Massachussets	32	2	0	0	0	0	n/a	n/a	n/a
ERR069811	Croucher	Massachussets	28	2	0	0	0	0	n/a	n/a	n/a
ERR069812	Croucher	Massachussets	25	14	0	1	0	1	n/a	n/a	n/a
ERR069813	Croucher	Massachussets	18	16	0	1	1	1	n/a	n/a	n/a
ERR069814	Croucher	Massachussets	16	10	0	0	0	0	n/a	n/a	n/a
ERR069815	Croucher	Massachussets	23	2	0	0	0	0	n/a	n/a	n/a
ERR069816	Croucher	Massachussets	17	11	0	0	0	0	n/a	n/a	n/a
ERR069817	Croucher	Massachussets	3	13	0	1	1	1	n/a	n/a	n/a
ERR069818	Croucher	Massachussets	31	20	1	1	0	1	n/a	n/a	n/a
ERR069819	Croucher	Massachussets	18	16	0	0	0	0	n/a	n/a	n/a
ERR069820	Croucher	Massachussets	28	2	0	0	0	0	n/a	n/a	n/a
ERR069821	Croucher	Massachussets	6	12	1	1	1	1	n/a	n/a	n/a
ERR069822	Croucher	Massachussets	16	10	0	0	0	0	n/a	n/a	n/a
ERR069823	Croucher	Massachussets	25	14	0	1	0	1	n/a	n/a	n/a
ERR069824	Croucher	Massachussets	17	11	0	0	0	0	n/a	n/a	n/a
ERR069825	Croucher	Massachussets	29	2	1	1	0	1	n/a	n/a	n/a
ERR069826	Croucher	Massachussets	8	7	0	0	1	0	n/a	n/a	n/a
ERR069827	Croucher	Massachussets	30	2	1	0	1	0	n/a	n/a	n/a
ERR069828	Croucher	Massachussets	34	13	0	0	0	0	n/a	n/a	n/a
ERR069829	Croucher	Massachussets	34	13	0	0	0	0	n/a	n/a	n/a
ERR069830	Croucher	Massachussets	8	7	1	0	0	0	n/a	n/a	n/a
ERR069831	Croucher	Massachussets	1	13	0	1	0	1	n/a	n/a	n/a
ERR069832	Croucher	Massachussets	22	5	0	0	1	0	n/a	n/a	n/a
ERR069833	Croucher	Massachussets	34	13	0	0	0	0	n/a	n/a	n/a
ERR069834	Croucher	Massachussets	19	15	1	1	0	1	n/a	n/a	n/a
ERR069835	Croucher	Massachussets	25	14	0	1	0	1	n/a	n/a	n/a
ERR069836	Croucher	Massachussets	26	1	0	0	0	0	n/a	n/a	n/a
ERR069837	Croucher	Massachussets	16	10	0	0	0	0	n/a	n/a	n/a
ERR069838	Croucher	Massachussets	18	16	0	1	1	1	n/a	n/a	n/a
ERR069839	Croucher	Massachussets	16	10	0	1	0	1	n/a	n/a	n/a
ERR069840	Croucher	Massachussets	18	2	0	0	1	0	n/a	n/a	n/a
ERR069841	Croucher	Massachussets	9	21	0	0	1	0	n/a	n/a	n/a
ERR069842	Croucher	Massachussets	12	6	1	1	1	1	n/a	n/a	n/a
ERR069843	Croucher	Massachussets	12	6	1	1	1	1	n/a	n/a	n/a
ERR124217	Croucher	Massachussets	28	16	0	0	1	0	n/a	n/a	n/a
ERR124218	Croucher	Massachussets	16	2	0	0	1	0	n/a	n/a	n/a
ERR124219	Croucher	Massachussets	8	7	0	0	1	0	n/a	n/a	n/a
ERR124220	Croucher	Massachussets	34	13	0	0	1	0	n/a	n/a	n/a
ERR124221	Croucher	Massachussets	16	9	0	0	1	0	n/a	n/a	n/a
ERR124222	Croucher	Massachussets	12	6	1	1	1	1	n/a	n/a	n/a
ERR124223	Croucher	Massachussets	30	2	0	0	1	0	n/a	n/a	n/a
ERR124224	Croucher	Massachussets	23	4	0	0	1	0	n/a	n/a	n/a
ERR124225	Croucher	Massachussets	34	13	0	0	1	0	n/a	n/a	n/a
ERR124226	Croucher	Massachussets	17	2	0	0	1	0	n/a	n/a	n/a
ERR124227	Croucher	Massachussets	20	3	0	1	1	1	n/a	n/a	n/a
ERR124228	Croucher	Massachussets	23	4	0	0	1	0	n/a	n/a	n/a
ERR124229	Croucher	Massachussets	34	13	0	0	1	0	n/a	n/a	n/a
ERR124230	Croucher	Massachussets	16	2	0	0	1	0	n/a	n/a	n/a
ERR124231	Croucher	Massachussets	25	14	0	1	1	1	n/a	n/a	n/a
ERR124232	Croucher	Massachussets	28	2	0	0	1	0	n/a	n/a	n/a
ERR124233	Croucher	Massachussets	12	6	1	1	1	1	n/a	n/a	n/a
ERR124234	Croucher	Massachussets	2	13	0	0	1	0	n/a	n/a	n/a
ERR124235	Croucher	Massachussets	20	3	1	0	1	0	n/a	n/a	n/a
ERR124236	Croucher	Massachussets	19	15	1	0	1	0	n/a	n/a	n/a
ERR124237	Croucher	Massachussets	25	14	0	0	1	0	n/a	n/a	n/a
ERR124238	Croucher	Massachussets	8	7	0	0	1	0	n/a	n/a	n/a
ERR124239	Croucher	Massachussets	16	9	1	0	1	0	n/a	n/a	n/a
ERR124240	Croucher	Massachussets	16	10	0	0	1	0	n/a	n/a	n/a
ERR124241	Croucher	Massachussets	19	15	1	0	1	0	n/a	n/a	n/a
ERR124242	Croucher	Massachussets	16	10	0	0	1	0	n/a	n/a	n/a
ERR124243	Croucher	Massachussets	23	4	0	0	1	0	n/a	n/a	n/a
ERR124244	Croucher	Massachussets	20	2	1	0	1	0	n/a	n/a	n/a
ERR124245	Croucher	Massachussets	8	7	0	0	1	0	n/a	n/a	n/a
ERR124246	Croucher	Massachussets	16	10	0	0	1	0	n/a	n/a	n/a
ERR124247	Croucher	Massachussets	25	2	0	0	1	0	n/a	n/a	n/a
ERR124248	Croucher	Massachussets	26	1	0	0	1	0	n/a	n/a	n/a
ERR124249	Croucher	Massachussets	16	9	0	0	1	0	n/a	n/a	n/a
ERR124250	Croucher	Massachussets	19	15	1	1	1	1	n/a	n/a	n/a
ERR124251	Croucher	Massachussets	34	13	0	0	1	0	n/a	n/a	n/a
ERR124252	Croucher	Massachussets	7	12	0	0	1	0	n/a	n/a	n/a
ERR124253	Croucher	Massachussets	28	16	0	0	1	0	n/a	n/a	n/a
ERR124254	Croucher	Massachussets	28	2	0	1	1	1	n/a	n/a	n/a
ERR124255	Croucher	Massachussets	12	6	1	1	1	1	n/a	n/a	n/a
ERR124256	Croucher	Massachussets	25	14	0	0	0	0	n/a	n/a	n/a
ERR124257	Croucher	Massachussets	16	10	0	1	1	1	n/a	n/a	n/a
ERR124258	Croucher	Massachussets	16	2	0	0	1	0	n/a	n/a	n/a
ERR124259	Croucher	Massachussets	28	16	-9	-9	-9	-9	n/a	n/a	n/a
ERR124260	Croucher	Massachussets	26	1	0	0	1	0	n/a	n/a	n/a
ERR124261	Croucher	Massachussets	16	10	-9	-9	-9	-9	n/a	n/a	n/a
ERR124262	Croucher	Massachussets	8	7	-9	-9	-9	-9	n/a	n/a	n/a
ERR124263	Croucher	Massachussets	34	13	0	0	1	0	n/a	n/a	n/a
ERR124264	Croucher	Massachussets	28	2	0	1	1	1	n/a	n/a	n/a
ERR124265	Croucher	Massachussets	25	14	0	0	1	0	n/a	n/a	n/a
ERR124266	Croucher	Massachussets	28	16	1	1	1	1	n/a	n/a	n/a
ERR124267	Croucher	Massachussets	34	13	0	0	1	0	n/a	n/a	n/a
ERR124268	Croucher	Massachussets	16	10	0	0	1	0	n/a	n/a	n/a
ERR124269	Croucher	Massachussets	1	13	0	0	1	0	n/a	n/a	n/a
ERR124270	Croucher	Massachussets	1	13	0	0	1	0	n/a	n/a	n/a
ERR124271	Croucher	Massachussets	25	2	0	0	1	0	n/a	n/a	n/a
ERR124272	Croucher	Massachussets	16	9	0	1	1	1	n/a	n/a	n/a
ERR124273	Croucher	Massachussets	19	15	1	0	1	0	n/a	n/a	n/a
ERR124274	Croucher	Massachussets	16	9	0	1	1	1	n/a	n/a	n/a
ERR124275	Croucher	Massachussets	19	15	1	1	1	1	n/a	n/a	n/a
ERR124276	Croucher	Massachussets	23	4	0	0	1	0	n/a	n/a	n/a
ERR124277	Croucher	Massachussets	19	15	1	0	1	0	n/a	n/a	n/a
ERR124278	Croucher	Massachussets	9	21	0	0	1	0	n/a	n/a	n/a
ERR124279	Croucher	Massachussets	19	15	1	0	1	0	n/a	n/a	n/a
ERR124280	Croucher	Massachussets	4	13	0	1	1	1	n/a	n/a	n/a
ERR124281	Croucher	Massachussets	4	13	0	0	1	0	n/a	n/a	n/a
ERR124282	Croucher	Massachussets	25	14	0	0	1	0	n/a	n/a	n/a
ERR124283	Croucher	Massachussets	16	9	0	0	1	0	n/a	n/a	n/a
ERR124284	Croucher	Massachussets	1	13	0	1	1	1	n/a	n/a	n/a
ERR124285	Croucher	Massachussets	25	14	0	0	1	0	n/a	n/a	n/a
ERR124286	Croucher	Massachussets	20	3	0	1	1	1	n/a	n/a	n/a
ERR124287	Croucher	Massachussets	8	7	0	0	1	0	n/a	n/a	n/a
ERR124288	Croucher	Massachussets	20	3	0	0	1	0	n/a	n/a	n/a
ERR124289	Croucher	Massachussets	25	2	0	0	1	0	n/a	n/a	n/a
ERR124290	Croucher	Massachussets	19	15	1	0	1	0	n/a	n/a	n/a
ERR124291	Croucher	Massachussets	16	10	0	0	1	0	n/a	n/a	n/a
ERR124292	Croucher	Massachussets	23	4	0	0	1	0	n/a	n/a	n/a
ERR124293	Croucher	Massachussets	19	15	1	0	1	0	n/a	n/a	n/a
ERR124294	Croucher	Massachussets	20	3	0	1	1	1	n/a	n/a	n/a
ERR124295	Croucher	Massachussets	2	13	0	0	1	0	n/a	n/a	n/a
ERR124296	Croucher	Massachussets	16	10	0	0	1	0	n/a	n/a	n/a
ERR124297	Croucher	Massachussets	20	3	1	1	1	1	n/a	n/a	n/a
ERR124298	Croucher	Massachussets	16	10	0	0	1	0	n/a	n/a	n/a
ERR124299	Croucher	Massachussets	19	15	1	0	1	0	n/a	n/a	n/a
ERR124300	Croucher	Massachussets	16	9	0	0	1	0	n/a	n/a	n/a
ERR124301	Croucher	Massachussets	19	15	1	0	1	0	n/a	n/a	n/a
ERR124302	Croucher	Massachussets	16	10	0	0	1	0	n/a	n/a	n/a
ERR124303	Croucher	Massachussets	29	2	1	1	1	1	n/a	n/a	n/a
ERR124304	Croucher	Massachussets	25	14	0	0	1	0	n/a	n/a	n/a
ERR124305	Croucher	Massachussets	28	16	1	1	1	1	n/a	n/a	n/a
ERR124306	Croucher	Massachussets	16	2	0	0	1	0	n/a	n/a	n/a
ERR124307	Croucher	Massachussets	26	1	0	0	1	0	n/a	n/a	n/a
ERR124308	Croucher	Massachussets	20	3	0	0	1	0	n/a	n/a	n/a
ERR124309	Croucher	Massachussets	25	2	0	0	1	0	n/a	n/a	n/a
ERR124310	Croucher	Massachussets	28	16	1	1	1	1	n/a	n/a	n/a
ERR124311	Croucher	Massachussets	28	2	0	0	1	0	n/a	n/a	n/a
ERR124312	Croucher	Massachussets	23	4	0	0	1	0	n/a	n/a	n/a
ERR124313	Croucher	Massachussets	34	13	0	0	1	0	n/a	n/a	n/a
ERR124314	Croucher	Massachussets	29	2	1	1	1	1	n/a	n/a	n/a
ERR124315	Croucher	Massachussets	1	13	0	0	1	0	n/a	n/a	n/a
ERR124316	Croucher	Massachussets	19	15	1	0	1	0	n/a	n/a	n/a
ERR124317	Croucher	Massachussets	28	2	0	0	1	0	n/a	n/a	n/a
ERR124318	Croucher	Massachussets	26	1	0	0	1	0	n/a	n/a	n/a
ERR124319	Croucher	Massachussets	20	3	1	1	1	1	n/a	n/a	n/a
ERR124320	Croucher	Massachussets	31	20	1	1	0	1	n/a	n/a	n/a
ERR124321	Croucher	Massachussets	18	16	-9	-9	-9	-9	n/a	n/a	n/a
ERR124322	Croucher	Massachussets	18	16	-9	-9	-9	-9	n/a	n/a	n/a
ERR124323	Croucher	Massachussets	18	16	-9	-9	-9	-9	n/a	n/a	n/a
ERR124324	Croucher	Massachussets	8	7	-9	-9	-9	-9	n/a	n/a	n/a
ERR124325	Croucher	Massachussets	31	20	-9	-9	-9	-9	n/a	n/a	n/a
ERR124326	Croucher	Massachussets	8	7	-9	-9	-9	-9	n/a	n/a	n/a
ERR124327	Croucher	Massachussets	18	16	-9	-9	-9	-9	n/a	n/a	n/a
ERR124328	Croucher	Massachussets	8	7	-9	-9	-9	-9	n/a	n/a	n/a
ERR124329	Croucher	Massachussets	8	7	-9	-9	-9	-9	n/a	n/a	n/a
ERR124330	Croucher	Massachussets	31	20	-9	-9	-9	-9	n/a	n/a	n/a
ERR124331	Croucher	Massachussets	31	20	-9	-9	-9	-9	n/a	n/a	n/a
ERR124332	Croucher	Massachussets	18	16	-9	-9	-9	-9	n/a	n/a	n/a
ERR124333	Croucher	Massachussets	31	20	-9	-9	-9	-9	n/a	n/a	n/a
ERR124334	Croucher	Massachussets	25	14	-9	-9	-9	-9	n/a	n/a	n/a
ERR124335	Croucher	Massachussets	25	14	-9	-9	-9	-9	n/a	n/a	n/a
ERR124336	Croucher	Massachussets	27	2	-9	-9	-9	-9	n/a	n/a	n/a
ERR124337	Croucher	Massachussets	27	2	-9	-9	-9	-9	n/a	n/a	n/a
ERR124338	Croucher	Massachussets	32	2	-9	-9	-9	-9	n/a	n/a	n/a
ERR124339	Croucher	Massachussets	27	2	-9	-9	-9	-9	n/a	n/a	n/a
ERR124340	Croucher	Massachussets	27	2	-9	-9	-9	-9	n/a	n/a	n/a
ERR124341	Croucher	Massachussets	27	2	-9	-9	-9	-9	n/a	n/a	n/a
ERR124342	Croucher	Massachussets	27	2	-9	-9	-9	-9	n/a	n/a	n/a
ERR124343	Croucher	Massachussets	31	20	-9	-9	-9	-9	n/a	n/a	n/a
ERR124344	Croucher	Massachussets	31	20	-9	-9	-9	-9	n/a	n/a	n/a
ERR124345	Croucher	Massachussets	31	20	-9	-9	-9	-9	n/a	n/a	n/a
ERR124346	Croucher	Massachussets	31	20	-9	-9	-9	-9	n/a	n/a	n/a
ERR124347	Croucher	Massachussets	20	3	-9	-9	-9	-9	n/a	n/a	n/a
ERR124348	Croucher	Massachussets	20	3	-9	-9	-9	-9	n/a	n/a	n/a
ERR124349	Croucher	Massachussets	20	3	-9	-9	-9	-9	n/a	n/a	n/a
ERR124350	Croucher	Massachussets	20	3	-9	-9	-9	-9	n/a	n/a	n/a
ERR124351	Croucher	Massachussets	21	2	-9	-9	-9	-9	n/a	n/a	n/a
ERR124352	Croucher	Massachussets	21	2	-9	-9	-9	-9	n/a	n/a	n/a
ERR124353	Croucher	Massachussets	20	3	-9	-9	-9	-9	n/a	n/a	n/a
ERR124354	Croucher	Massachussets	24	2	-9	-9	-9	-9	n/a	n/a	n/a
ERR124355	Croucher	Massachussets	25	14	-9	-9	-9	-9	n/a	n/a	n/a
ERR124356	Croucher	Massachussets	19	2	-9	-9	-9	-9	n/a	n/a	n/a
ERR124357	Croucher	Massachussets	31	2	-9	-9	-9	-9	n/a	n/a	n/a
ERR124358	Croucher	Massachussets	8	7	-9	-9	-9	-9	n/a	n/a	n/a
ERR124359	Croucher	Massachussets	17	2	-9	-9	-9	-9	n/a	n/a	n/a
ERR124360	Croucher	Massachussets	33	8	-9	-9	-9	-9	n/a	n/a	n/a
ERR129025	Croucher	Massachussets	2	13	0	0	1	0	n/a	n/a	n/a
ERR129026	Croucher	Massachussets	16	9	0	1	1	1	n/a	n/a	n/a
ERR129027	Croucher	Massachussets	30	2	0	0	1	0	n/a	n/a	n/a
ERR129028	Croucher	Massachussets	27	16	0	0	1	0	n/a	n/a	n/a
ERR129029	Croucher	Massachussets	8	7	0	0	1	0	n/a	n/a	n/a
ERR129030	Croucher	Massachussets	27	16	0	0	1	0	n/a	n/a	n/a
ERR129031	Croucher	Massachussets	12	6	1	1	1	1	n/a	n/a	n/a
ERR129032	Croucher	Massachussets	34	13	0	0	1	0	n/a	n/a	n/a
ERR129033	Croucher	Massachussets	35	13	0	0	1	0	n/a	n/a	n/a
ERR129034	Croucher	Massachussets	34	13	0	0	1	0	n/a	n/a	n/a
ERR129035	Croucher	Massachussets	19	15	1	0	1	0	n/a	n/a	n/a
ERR129036	Croucher	Massachussets	12	6	1	1	1	1	n/a	n/a	n/a
ERR129037	Croucher	Massachussets	16	10	0	0	1	0	n/a	n/a	n/a
ERR129038	Croucher	Massachussets	16	2	0	0	1	0	n/a	n/a	n/a
ERR129039	Croucher	Massachussets	28	2	0	0	1	0	n/a	n/a	n/a
ERR129040	Croucher	Massachussets	26	2	0	0	1	0	n/a	n/a	n/a
ERR129041	Croucher	Massachussets	25	2	0	0	1	0	n/a	n/a	n/a
ERR129042	Croucher	Massachussets	20	3	0	0	1	0	n/a	n/a	n/a
ERR129043	Croucher	Massachussets	20	3	0	1	1	1	n/a	n/a	n/a
ERR129044	Croucher	Massachussets	28	2	0	0	1	0	n/a	n/a	n/a
ERR129045	Croucher	Massachussets	32	2	0	0	1	0	n/a	n/a	n/a
ERR129046	Croucher	Massachussets	35	13	0	0	1	0	n/a	n/a	n/a
ERR129047	Croucher	Massachussets	32	2	0	0	1	0	n/a	n/a	n/a
ERR129048	Croucher	Massachussets	28	16	0	0	1	0	n/a	n/a	n/a
ERR129049	Croucher	Massachussets	12	6	1	1	1	1	n/a	n/a	n/a
ERR129050	Croucher	Massachussets	32	2	0	0	1	0	n/a	n/a	n/a
ERR129051	Croucher	Massachussets	25	14	0	0	1	0	n/a	n/a	n/a
ERR129052	Croucher	Massachussets	8	7	0	0	1	0	n/a	n/a	n/a
ERR129053	Croucher	Massachussets	31	20	1	1	1	1	n/a	n/a	n/a
ERR129054	Croucher	Massachussets	16	9	0	0	1	0	n/a	n/a	n/a
ERR129055	Croucher	Massachussets	8	7	0	0	1	0	n/a	n/a	n/a
ERR129056	Croucher	Massachussets	26	2	0	0	1	0	n/a	n/a	n/a
ERR129057	Croucher	Massachussets	28	2	0	1	1	1	n/a	n/a	n/a
ERR129058	Croucher	Massachussets	25	14	0	0	1	0	n/a	n/a	n/a
ERR129059	Croucher	Massachussets	2	13	0	1	1	1	n/a	n/a	n/a
ERR129060	Croucher	Massachussets	16	9	0	1	1	1	n/a	n/a	n/a
ERR129061	Croucher	Massachussets	16	9	0	1	1	1	n/a	n/a	n/a
ERR129062	Croucher	Massachussets	12	6	1	1	1	1	n/a	n/a	n/a
ERR129063	Croucher	Massachussets	1	13	0	0	1	0	n/a	n/a	n/a
ERR129064	Croucher	Massachussets	17	2	0	0	1	0	n/a	n/a	n/a
ERR129065	Croucher	Massachussets	8	7	0	0	1	0	n/a	n/a	n/a
ERR129066	Croucher	Massachussets	16	2	0	0	1	0	n/a	n/a	n/a
ERR129067	Croucher	Massachussets	23	4	0	0	1	0	n/a	n/a	n/a
ERR129068	Croucher	Massachussets	16	10	0	0	1	0	n/a	n/a	n/a
ERR129069	Croucher	Massachussets	34	13	-9	-9	-9	-9	n/a	n/a	n/a
ERR129070	Croucher	Massachussets	7	12	-9	-9	-9	-9	n/a	n/a	n/a
ERR129071	Croucher	Massachussets	17	2	0	0	1	0	n/a	n/a	n/a
ERR129072	Croucher	Massachussets	2	13	0	0	1	0	n/a	n/a	n/a
ERR129073	Croucher	Massachussets	23	4	0	0	1	0	n/a	n/a	n/a
ERR129074	Croucher	Massachussets	19	15	1	0	1	0	n/a	n/a	n/a
ERR129075	Croucher	Massachussets	12	6	1	1	1	1	n/a	n/a	n/a
ERR129076	Croucher	Massachussets	8	7	0	0	1	0	n/a	n/a	n/a
ERR129077	Croucher	Massachussets	31	20	0	0	1	0	n/a	n/a	n/a
ERR129078	Croucher	Massachussets	12	6	1	1	1	1	n/a	n/a	n/a
ERR129079	Croucher	Massachussets	16	10	0	0	1	0	n/a	n/a	n/a
ERR129080	Croucher	Massachussets	16	10	0	0	1	0	n/a	n/a	n/a
ERR129081	Croucher	Massachussets	34	13	0	0	1	0	n/a	n/a	n/a
ERR129082	Croucher	Massachussets	8	7	0	0	1	0	n/a	n/a	n/a
ERR129083	Croucher	Massachussets	27	16	0	0	1	0	n/a	n/a	n/a
ERR129084	Croucher	Massachussets	28	2	0	0	1	0	n/a	n/a	n/a
ERR129085	Croucher	Massachussets	32	2	-9	-9	-9	-9	n/a	n/a	n/a
ERR129086	Croucher	Massachussets	19	15	1	0	1	0	n/a	n/a	n/a
ERR129087	Croucher	Massachussets	19	15	1	0	1	0	n/a	n/a	n/a
ERR129088	Croucher	Massachussets	25	14	0	0	1	0	n/a	n/a	n/a
ERR129089	Croucher	Massachussets	19	15	1	0	1	0	n/a	n/a	n/a
ERR129090	Croucher	Massachussets	25	14	0	0	1	0	n/a	n/a	n/a
ERR129091	Croucher	Massachussets	34	13	0	0	1	0	n/a	n/a	n/a
ERR129092	Croucher	Massachussets	30	2	1	0	1	0	n/a	n/a	n/a
ERR129093	Croucher	Massachussets	16	10	0	0	1	0	n/a	n/a	n/a
ERR129094	Croucher	Massachussets	32	2	0	0	1	0	n/a	n/a	n/a
ERR129095	Croucher	Massachussets	32	2	0	1	1	1	n/a	n/a	n/a
ERR129096	Croucher	Massachussets	26	1	0	0	1	0	n/a	n/a	n/a
ERR129097	Croucher	Massachussets	34	13	-9	-9	-9	-9	n/a	n/a	n/a
ERR129098	Croucher	Massachussets	8	7	0	0	1	0	n/a	n/a	n/a
ERR129099	Croucher	Massachussets	19	15	1	0	1	0	n/a	n/a	n/a
ERR129100	Croucher	Massachussets	8	7	0	0	1	0	n/a	n/a	n/a
ERR129101	Croucher	Massachussets	16	9	-9	-9	-9	-9	n/a	n/a	n/a
ERR129102	Croucher	Massachussets	17	2	0	1	1	1	n/a	n/a	n/a
ERR129103	Croucher	Massachussets	27	16	0	0	1	0	n/a	n/a	n/a
ERR129104	Croucher	Massachussets	19	15	1	1	1	1	n/a	n/a	n/a
ERR129105	Croucher	Massachussets	31	20	0	1	1	1	n/a	n/a	n/a
ERR129106	Croucher	Massachussets	8	7	0	1	1	1	n/a	n/a	n/a
ERR129107	Croucher	Massachussets	8	7	0	0	1	0	n/a	n/a	n/a
ERR129108	Croucher	Massachussets	1	13	1	1	1	1	n/a	n/a	n/a
ERR129109	Croucher	Massachussets	16	9	-9	-9	-9	-9	n/a	n/a	n/a
ERR129110	Croucher	Massachussets	16	2	0	0	1	0	n/a	n/a	n/a
ERR129111	Croucher	Massachussets	28	16	0	0	1	0	n/a	n/a	n/a
ERR129112	Croucher	Massachussets	2	13	0	0	1	0	n/a	n/a	n/a
ERR129113	Croucher	Massachussets	25	14	0	0	1	0	n/a	n/a	n/a
ERR129114	Croucher	Massachussets	28	2	-9	-9	-9	-9	n/a	n/a	n/a
ERR129115	Croucher	Massachussets	30	2	0	0	1	0	n/a	n/a	n/a
ERR129116	Croucher	Massachussets	8	7	0	0	1	0	n/a	n/a	n/a
ERR129117	Croucher	Massachussets	20	3	0	1	1	1	n/a	n/a	n/a
ERR129118	Croucher	Massachussets	1	13	1	1	1	1	n/a	n/a	n/a
ERR129119	Croucher	Massachussets	19	15	1	1	1	1	n/a	n/a	n/a
ERR129120	Croucher	Massachussets	1	13	0	0	1	0	n/a	n/a	n/a
ERR129121	Croucher	Massachussets	35	13	0	0	1	0	n/a	n/a	n/a
ERR129122	Croucher	Massachussets	8	7	0	0	1	0	n/a	n/a	n/a
ERR129123	Croucher	Massachussets	1	13	0	0	1	0	n/a	n/a	n/a
ERR129124	Croucher	Massachussets	26	2	0	0	1	0	n/a	n/a	n/a
ERR129125	Croucher	Massachussets	35	13	0	0	1	0	n/a	n/a	n/a
ERR129126	Croucher	Massachussets	25	14	0	0	1	0	n/a	n/a	n/a
ERR129127	Croucher	Massachussets	16	10	0	0	1	0	n/a	n/a	n/a
ERR129128	Croucher	Massachussets	29	2	1	0	1	0	n/a	n/a	n/a
ERR129129	Croucher	Massachussets	34	13	0	0	1	0	n/a	n/a	n/a
ERR129130	Croucher	Massachussets	9	21	0	0	1	0	n/a	n/a	n/a
ERR129131	Croucher	Massachussets	16	10	0	0	1	0	n/a	n/a	n/a
ERR129132	Croucher	Massachussets	25	14	0	0	1	0	n/a	n/a	n/a
ERR129133	Croucher	Massachussets	8	7	0	0	1	0	n/a	n/a	n/a
ERR129134	Croucher	Massachussets	19	15	1	0	1	0	n/a	n/a	n/a
ERR129135	Croucher	Massachussets	28	2	0	0	1	0	n/a	n/a	n/a
ERR129136	Croucher	Massachussets	27	16	0	0	1	0	n/a	n/a	n/a
ERR129137	Croucher	Massachussets	16	10	0	0	1	0	n/a	n/a	n/a
ERR129138	Croucher	Massachussets	27	16	0	0	1	0	n/a	n/a	n/a
ERR129139	Croucher	Massachussets	16	10	0	0	1	0	n/a	n/a	n/a
ERR129140	Croucher	Massachussets	2	13	0	0	1	0	n/a	n/a	n/a
ERR129141	Croucher	Massachussets	8	7	0	0	1	0	n/a	n/a	n/a
ERR129142	Croucher	Massachussets	3	13	0	0	1	0	n/a	n/a	n/a
ERR129143	Croucher	Massachussets	19	15	1	0	1	0	n/a	n/a	n/a
ERR129144	Croucher	Massachussets	31	20	0	0	1	0	n/a	n/a	n/a
ERR129145	Croucher	Massachussets	28	16	1	1	1	1	n/a	n/a	n/a
ERR129146	Croucher	Massachussets	8	7	0	0	1	0	n/a	n/a	n/a
ERR129147	Croucher	Massachussets	8	7	0	0	1	0	n/a	n/a	n/a
ERR129148	Croucher	Massachussets	19	15	1	0	1	0	n/a	n/a	n/a
ERR129149	Croucher	Massachussets	34	13	0	0	1	0	n/a	n/a	n/a
ERR129151	Croucher	Massachussets	23	2	0	0	1	0	n/a	n/a	n/a
ERR129152	Croucher	Massachussets	28	2	0	0	1	0	n/a	n/a	n/a
ERR129153	Croucher	Massachussets	2	13	0	0	1	0	n/a	n/a	n/a
ERR129154	Croucher	Massachussets	16	10	0	0	1	0	n/a	n/a	n/a
ERR129155	Croucher	Massachussets	8	7	0	0	1	0	n/a	n/a	n/a
ERR129156	Croucher	Massachussets	26	1	0	0	1	0	n/a	n/a	n/a
ERR129157	Croucher	Massachussets	20	3	0	1	1	1	n/a	n/a	n/a
ERR129158	Croucher	Massachussets	25	14	0	0	1	0	n/a	n/a	n/a
ERR129159	Croucher	Massachussets	16	10	0	0	1	0	n/a	n/a	n/a
ERR129160	Croucher	Massachussets	1	13	0	1	1	1	n/a	n/a	n/a
ERR129161	Croucher	Massachussets	8	7	0	0	1	0	n/a	n/a	n/a
ERR129162	Croucher	Massachussets	6	12	0	0	1	0	n/a	n/a	n/a
ERR129163	Croucher	Massachussets	19	15	1	0	1	0	n/a	n/a	n/a
ERR129164	Croucher	Massachussets	25	14	0	0	1	0	n/a	n/a	n/a
ERR129165	Croucher	Massachussets	29	2	-9	-9	-9	-9	n/a	n/a	n/a
ERR129166	Croucher	Massachussets	35	13	-9	-9	-9	-9	n/a	n/a	n/a
ERR129167	Croucher	Massachussets	20	3	0	0	1	0	n/a	n/a	n/a
ERR129168	Croucher	Massachussets	20	3	0	1	1	1	n/a	n/a	n/a
ERR129169	Croucher	Massachussets	28	2	0	0	1	0	n/a	n/a	n/a
ERR129170	Croucher	Massachussets	0	13	0	0	1	0	n/a	n/a	n/a
ERR129171	Croucher	Massachussets	8	7	0	0	1	0	n/a	n/a	n/a
ERR129172	Croucher	Massachussets	20	3	0	0	1	0	n/a	n/a	n/a
ERR129173	Croucher	Massachussets	19	15	1	0	1	0	n/a	n/a	n/a
ERR129174	Croucher	Massachussets	35	13	0	0	1	0	n/a	n/a	n/a
ERR129175	Croucher	Massachussets	34	13	0	0	1	0	n/a	n/a	n/a
ERR129176	Croucher	Massachussets	20	3	0	0	1	0	n/a	n/a	n/a
ERR129177	Croucher	Massachussets	16	10	0	0	1	0	n/a	n/a	n/a
ERR129178	Croucher	Massachussets	16	10	0	0	1	0	n/a	n/a	n/a
ERR129179	Croucher	Massachussets	19	15	1	0	1	0	n/a	n/a	n/a
ERR129180	Croucher	Massachussets	22	5	0	0	1	0	n/a	n/a	n/a
ERR129181	Croucher	Massachussets	25	2	0	0	1	0	n/a	n/a	n/a
ERR129182	Croucher	Massachussets	31	20	0	0	1	0	n/a	n/a	n/a
ERR129183	Croucher	Massachussets	4	13	0	0	1	0	n/a	n/a	n/a
ERR129184	Croucher	Massachussets	25	2	0	0	1	0	n/a	n/a	n/a
ERR129185	Croucher	Massachussets	16	10	0	1	1	1	n/a	n/a	n/a
ERR129186	Croucher	Massachussets	34	13	0	0	1	0	n/a	n/a	n/a
ERR129187	Croucher	Massachussets	32	2	0	0	1	0	n/a	n/a	n/a
ERR129188	Croucher	Massachussets	26	2	0	0	1	0	n/a	n/a	n/a
ERR129189	Croucher	Massachussets	34	13	-9	-9	-9	-9	n/a	n/a	n/a
ERR129190	Croucher	Massachussets	34	13	0	0	1	0	n/a	n/a	n/a
ERR129191	Croucher	Massachussets	8	7	-9	-9	-9	-9	n/a	n/a	n/a
ERR129192	Croucher	Massachussets	8	7	0	0	1	0	n/a	n/a	n/a
ERR129193	Croucher	Massachussets	12	6	1	1	1	1	n/a	n/a	n/a
ERR129194	Croucher	Massachussets	28	2	0	0	1	0	n/a	n/a	n/a
ERR129195	Croucher	Massachussets	31	20	0	1	1	1	n/a	n/a	n/a
ERR129196	Croucher	Massachussets	31	20	0	0	1	0	n/a	n/a	n/a
ERR129197	Croucher	Massachussets	2	13	0	0	1	0	n/a	n/a	n/a
ERR129198	Croucher	Massachussets	16	9	1	1	1	1	n/a	n/a	n/a
ERR129199	Croucher	Massachussets	25	14	0	0	1	0	n/a	n/a	n/a
ERR129200	Croucher	Massachussets	19	15	1	0	1	0	n/a	n/a	n/a
ERR129201	Croucher	Massachussets	25	14	0	0	1	0	n/a	n/a	n/a
ERR129202	Croucher	Massachussets	27	16	0	0	1	0	n/a	n/a	n/a
ERR129203	Croucher	Massachussets	28	2	0	0	1	0	n/a	n/a	n/a
ERR129204	Croucher	Massachussets	26	1	0	0	1	0	n/a	n/a	n/a
ERR129205	Croucher	Massachussets	8	7	0	0	1	0	n/a	n/a	n/a
ERR129206	Croucher	Massachussets	32	2	0	0	1	0	n/a	n/a	n/a
ERR129207	Croucher	Massachussets	34	13	0	0	1	0	n/a	n/a	n/a
ERR129208	Croucher	Massachussets	8	7	0	0	1	0	n/a	n/a	n/a
ERR129209	Croucher	Massachussets	2	13	0	0	1	0	n/a	n/a	n/a
ERR129210	Croucher	Massachussets	16	10	0	0	1	0	n/a	n/a	n/a
ERR129211	Croucher	Massachussets	16	10	0	0	1	0	n/a	n/a	n/a
ERR129212	Croucher	Massachussets	22	5	0	0	1	0	n/a	n/a	n/a
ERR129213	Croucher	Massachussets	20	3	0	0	1	0	n/a	n/a	n/a
ERR129214	Croucher	Massachussets	16	10	0	0	1	0	n/a	n/a	n/a
ERR129215	Croucher	Massachusetts	16	10	0	0	1	0	n/a	n/a	n/a
ERR129216	Croucher	Massachusetts	27	16	0	0	1	0	n/a	n/a	n/a
ERR039561	Chewapreecha	Maela	12	2	1	-9	-9	1	n/a	n/a	n/a
ERR039562	Chewapreecha	Maela	32	2	1	-9	-9	1	n/a	n/a	n/a
ERR039565	Chewapreecha	Maela	32	2	0	-9	-9	0	n/a	n/a	n/a
ERR039569	Chewapreecha	Maela	19	2	0	-9	-9	0	n/a	n/a	n/a
ERR039582	Chewapreecha	Maela	19	2	1	-9	-9	1	n/a	n/a	n/a
ERR039585	Chewapreecha	Maela	7	12	1	-9	-9	1	n/a	n/a	n/a
ERR039591	Chewapreecha	Maela	18	2	0	-9	-9	0	n/a	n/a	n/a
ERR039596	Chewapreecha	Maela	19	2	0	-9	-9	0	n/a	n/a	n/a
ERR039610	Chewapreecha	Maela	32	2	0	-9	-9	0	n/a	n/a	n/a
ERR039630	Chewapreecha	Maela	11	16	1	-9	-9	1	n/a	n/a	n/a
ERR039645	Chewapreecha	Maela	33	2	0	-9	-9	0	n/a	n/a	n/a
ERR039655	Chewapreecha	Maela	16	2	0	-9	-9	0	n/a	n/a	n/a
ERR047905	Chewapreecha	Maela	16	2	1	-9	-9	1	n/a	n/a	n/a
ERR047910	Chewapreecha	Maela	20	3	0	-9	-9	0	n/a	n/a	n/a
ERR047914	Chewapreecha	Maela	22	2	0	-9	-9	0	n/a	n/a	n/a
ERR047922	Chewapreecha	Maela	11	16	1	-9	-9	1	n/a	n/a	n/a
ERR047925	Chewapreecha	Maela	21	2	0	-9	-9	0	n/a	n/a	n/a
ERR047937	Chewapreecha	Maela	17	2	0	-9	-9	0	n/a	n/a	n/a
ERR047942	Chewapreecha	Maela	24	2	0	-9	-9	0	n/a	n/a	n/a
ERR047976	Chewapreecha	Maela	13	2	0	-9	-9	0	n/a	n/a	n/a
ERR047977	Chewapreecha	Maela	18	2	1	-9	-9	1	n/a	n/a	n/a
ERR047979	Chewapreecha	Maela	30	2	1	-9	-9	1	n/a	n/a	n/a
ERR047987	Chewapreecha	Maela	15	2	0	-9	-9	0	n/a	n/a	n/a
ERR047989	Chewapreecha	Maela	15	2	0	-9	-9	0	n/a	n/a	n/a
ERR047998	Chewapreecha	Maela	18	2	1	-9	-9	1	n/a	n/a	n/a
ERR048000	Chewapreecha	Maela	20	3	1	-9	-9	1	n/a	n/a	n/a
ERR048013	Chewapreecha	Maela	18	2	1	-9	-9	1	n/a	n/a	n/a
ERR048019	Chewapreecha	Maela	23	2	0	-9	-9	0	n/a	n/a	n/a
ERR048033	Chewapreecha	Maela	16	16	1	-9	-9	1	n/a	n/a	n/a
ERR048053	Chewapreecha	Maela	10	16	1	-9	-9	1	n/a	n/a	n/a
ERR048074	Chewapreecha	Maela	27	2	0	-9	-9	0	n/a	n/a	n/a
ERR048090	Chewapreecha	Maela	16	9	1	-9	-9	1	n/a	n/a	n/a
ERR048092	Chewapreecha	Maela	15	2	1	-9	-9	1	n/a	n/a	n/a
ERR048093	Chewapreecha	Maela	17	2	0	-9	-9	0	n/a	n/a	n/a
ERR048095	Chewapreecha	Maela	20	2	0	-9	-9	0	n/a	n/a	n/a
ERR048099	Chewapreecha	Maela	17	2	0	-9	-9	0	n/a	n/a	n/a
ERR048120	Chewapreecha	Maela	16	2	0	-9	-9	0	n/a	n/a	n/a
ERR048122	Chewapreecha	Maela	15	2	0	-9	-9	0	n/a	n/a	n/a
ERR048132	Chewapreecha	Maela	17	2	0	-9	-9	0	n/a	n/a	n/a
ERR048134	Chewapreecha	Maela	18	16	0	-9	-9	0	n/a	n/a	n/a
ERR048139	Chewapreecha	Maela	13	2	0	-9	-9	0	n/a	n/a	n/a
ERR048141	Chewapreecha	Maela	30	2	0	-9	-9	0	n/a	n/a	n/a
ERR048148	Chewapreecha	Maela	16	9	1	-9	-9	1	n/a	n/a	n/a
ERR048156	Chewapreecha	Maela	18	2	1	-9	-9	1	n/a	n/a	n/a
ERR048157	Chewapreecha	Maela	16	16	1	-9	-9	1	n/a	n/a	n/a
ERR048162	Chewapreecha	Maela	11	16	1	-9	-9	1	n/a	n/a	n/a
ERR048179	Chewapreecha	Maela	16	2	0	-9	-9	0	n/a	n/a	n/a
ERR048186	Chewapreecha	Maela	16	2	0	-9	-9	0	n/a	n/a	n/a
ERR048187	Chewapreecha	Maela	32	2	0	-9	-9	0	n/a	n/a	n/a
ERR048193	Chewapreecha	Maela	20	3	1	-9	-9	1	n/a	n/a	n/a
ERR048194	Chewapreecha	Maela	6	12	1	-9	-9	-9	n/a	n/a	n/a
ERR049080	Chewapreecha	Maela	17	2	0	-9	-9	0	n/a	n/a	n/a
ERR049111	Chewapreecha	Maela	12	2	1	-9	-9	1	n/a	n/a	n/a
ERR049113	Chewapreecha	Maela	11	16	1	-9	-9	1	n/a	n/a	n/a
ERR049940	Chewapreecha	Maela	9	21	1	-9	-9	1	n/a	n/a	n/a
ERR049967	Chewapreecha	Maela	32	2	0	-9	-9	0	n/a	n/a	n/a
ERR049975	Chewapreecha	Maela	32	2	1	-9	-9	1	n/a	n/a	n/a
ERR049977	Chewapreecha	Maela	11	16	1	-9	-9	1	n/a	n/a	n/a
ERR049983	Chewapreecha	Maela	12	6	1	-9	-9	1	n/a	n/a	n/a
ERR050004	Chewapreecha	Maela	20	3	0	-9	-9	0	n/a	n/a	n/a
ERR050011	Chewapreecha	Maela	19	2	0	-9	-9	0	n/a	n/a	n/a
ERR050017	Chewapreecha	Maela	0	18	1	-9	-9	1	n/a	n/a	n/a
ERR050022	Chewapreecha	Maela	20	2	0	-9	-9	0	n/a	n/a	n/a
ERR050025	Chewapreecha	Maela	12	2	0	-9	-9	0	n/a	n/a	n/a
ERR050035	Chewapreecha	Maela	10	16	1	-9	-9	1	n/a	n/a	n/a
ERR050044	Chewapreecha	Maela	19	2	0	-9	-9	0	n/a	n/a	n/a
ERR050050	Chewapreecha	Maela	20	3	1	-9	-9	1	n/a	n/a	n/a
ERR050052	Chewapreecha	Maela	18	2	1	-9	-9	1	n/a	n/a	n/a
ERR050059	Chewapreecha	Maela	16	2	0	-9	-9	0	n/a	n/a	n/a
ERR050061	Chewapreecha	Maela	20	3	1	-9	-9	1	n/a	n/a	n/a
ERR051415	Chewapreecha	Maela	16	2	0	-9	-9	0	n/a	n/a	n/a
ERR051418	Chewapreecha	Maela	23	2	0	-9	-9	0	n/a	n/a	n/a
ERR051427	Chewapreecha	Maela	20	2	1	-9	-9	1	n/a	n/a	n/a
ERR051432	Chewapreecha	Maela	16	2	0	-9	-9	0	n/a	n/a	n/a
ERR051443	Chewapreecha	Maela	11	16	1	-9	-9	1	n/a	n/a	n/a
ERR051451	Chewapreecha	Maela	14	2	0	-9	-9	0	n/a	n/a	n/a
ERR051459	Chewapreecha	Maela	14	2	1	-9	-9	1	n/a	n/a	n/a
ERR051460	Chewapreecha	Maela	16	2	0	-9	-9	0	n/a	n/a	n/a
ERR051467	Chewapreecha	Maela	18	2	1	-9	-9	1	n/a	n/a	n/a
ERR051484	Chewapreecha	Maela	33	2	0	-9	-9	0	n/a	n/a	n/a
ERR051492	Chewapreecha	Maela	20	3	0	-9	-9	0	n/a	n/a	n/a
ERR051498	Chewapreecha	Maela	0	19	1	-9	-9	1	n/a	n/a	n/a
ERR051532	Chewapreecha	Maela	19	2	0	-9	-9	0	n/a	n/a	n/a
ERR051540	Chewapreecha	Maela	14	2	0	-9	-9	0	n/a	n/a	n/a
ERR051547	Chewapreecha	Maela	0	17	1	-9	-9	1	n/a	n/a	n/a
ERR051554	Chewapreecha	Maela	15	2	0	-9	-9	0	n/a	n/a	n/a
ERR051559	Chewapreecha	Maela	16	2	0	-9	-9	0	n/a	n/a	n/a
ERR051573	Chewapreecha	Maela	17	2	0	-9	-9	0	n/a	n/a	n/a
ERR051586	Chewapreecha	Maela	32	2	0	-9	-9	0	n/a	n/a	n/a
ERR051591	Chewapreecha	Maela	19	2	0	-9	-9	0	n/a	n/a	n/a
ERR051601	Chewapreecha	Maela	16	2	0	-9	-9	0	n/a	n/a	n/a
ERR051608	Chewapreecha	Maela	18	2	0	-9	-9	0	n/a	n/a	n/a
ERR051610	Chewapreecha	Maela	12	6	1	-9	-9	1	n/a	n/a	n/a
ERR051623	Chewapreecha	Maela	11	16	1	-9	-9	1	n/a	n/a	n/a
ERR051632	Chewapreecha	Maela	18	2	0	-9	-9	0	n/a	n/a	n/a
ERR051643	Chewapreecha	Maela	7	12	1	-9	-9	1	n/a	n/a	n/a
ERR051649	Chewapreecha	Maela	20	2	0	-9	-9	0	n/a	n/a	n/a
ERR051656	Chewapreecha	Maela	28	2	0	-9	-9	0	n/a	n/a	n/a
ERR051658	Chewapreecha	Maela	14	2	1	-9	-9	1	n/a	n/a	n/a
ERR051664	Chewapreecha	Maela	16	2	0	-9	-9	0	n/a	n/a	n/a
ERR052587	Chewapreecha	Maela	19	2	0	-9	-9	0	n/a	n/a	n/a
ERR052588	Chewapreecha	Maela	19	2	0	-9	-9	0	n/a	n/a	n/a
ERR052592	Chewapreecha	Maela	30	2	0	-9	-9	0	n/a	n/a	n/a
ERR052600	Chewapreecha	Maela	16	2	0	-9	-9	0	n/a	n/a	n/a
ERR052618	Chewapreecha	Maela	14	2	0	-9	-9	0	n/a	n/a	n/a
ERR052619	Chewapreecha	Maela	9	21	1	-9	-9	1	n/a	n/a	n/a
ERR052625	Chewapreecha	Maela	16	2	0	-9	-9	0	n/a	n/a	n/a
ERR052626	Chewapreecha	Maela	16	2	0	-9	-9	0	n/a	n/a	n/a
ERR052627	Chewapreecha	Maela	16	2	0	-9	-9	0	n/a	n/a	n/a
ERR052634	Chewapreecha	Maela	13	2	0	-9	-9	0	n/a	n/a	n/a
ERR054223	Chewapreecha	Maela	19	2	0	-9	-9	0	n/a	n/a	n/a
ERR054227	Chewapreecha	Maela	16	2	1	-9	-9	1	n/a	n/a	n/a
ERR054230	Chewapreecha	Maela	19	2	0	-9	-9	0	n/a	n/a	n/a
ERR054231	Chewapreecha	Maela	20	2	0	-9	-9	0	n/a	n/a	n/a
ERR054238	Chewapreecha	Maela	16	2	0	-9	-9	0	n/a	n/a	n/a
ERR054245	Chewapreecha	Maela	16	2	1	-9	-9	1	n/a	n/a	n/a
ERR054253	Chewapreecha	Maela	20	2	1	-9	-9	1	n/a	n/a	n/a
ERR054267	Chewapreecha	Maela	16	16	1	-9	-9	1	n/a	n/a	n/a
ERR054268	Chewapreecha	Maela	18	16	0	-9	-9	0	n/a	n/a	n/a
ERR054285	Chewapreecha	Maela	12	6	1	-9	-9	1	n/a	n/a	n/a
ERR054294	Chewapreecha	Maela	32	2	1	-9	-9	1	n/a	n/a	n/a
ERR054297	Chewapreecha	Maela	16	2	0	-9	-9	0	n/a	n/a	n/a
ERR054299	Chewapreecha	Maela	16	2	0	-9	-9	0	n/a	n/a	n/a
ERR054317	Chewapreecha	Maela	20	2	0	-9	-9	0	n/a	n/a	n/a
ERR054324	Chewapreecha	Maela	20	3	0	-9	-9	0	n/a	n/a	n/a
ERR054325	Chewapreecha	Maela	19	2	0	-9	-9	0	n/a	n/a	n/a
ERR054332	Chewapreecha	Maela	32	2	0	-9	-9	0	n/a	n/a	n/a
ERR054348	Chewapreecha	Maela	15	2	1	-9	-9	1	n/a	n/a	n/a
ERR054356	Chewapreecha	Maela	30	2	1	-9	-9	1	n/a	n/a	n/a
ERR054359	Chewapreecha	Maela	18	2	0	-9	-9	0	n/a	n/a	n/a
ERR054366	Chewapreecha	Maela	6	12	1	-9	-9	1	n/a	n/a	n/a
ERR054400	Chewapreecha	Maela	27	2	0	-9	-9	0	n/a	n/a	n/a
ERR054404	Chewapreecha	Maela	7	12	1	-9	-9	1	n/a	n/a	n/a
ERR054411	Chewapreecha	Maela	12	6	1	-9	-9	1	n/a	n/a	n/a
ERR054413	Chewapreecha	Maela	16	9	1	-9	-9	1	n/a	n/a	n/a
ERR054422	Chewapreecha	Maela	18	16	1	-9	-9	1	n/a	n/a	n/a
ERR054458	Chewapreecha	Maela	24	2	0	-9	-9	0	n/a	n/a	n/a
ERR054465	Chewapreecha	Maela	16	9	1	-9	-9	1	n/a	n/a	n/a
ERR054486	Chewapreecha	Maela	14	2	0	-9	-9	0	n/a	n/a	n/a
ERR054489	Chewapreecha	Maela	16	2	0	-9	-9	0	n/a	n/a	n/a
ERR054510	Chewapreecha	Maela	6	12	1	-9	-9	1	n/a	n/a	n/a
ERR054514	Chewapreecha	Maela	12	2	0	-9	-9	0	n/a	n/a	n/a
ERR054538	Chewapreecha	Maela	28	2	0	-9	-9	0	n/a	n/a	n/a
ERR054550	Chewapreecha	Maela	16	2	0	-9	-9	0	n/a	n/a	n/a
ERR054556	Chewapreecha	Maela	6	12	1	-9	-9	1	n/a	n/a	n/a
ERR054561	Chewapreecha	Maela	20	2	0	-9	-9	0	n/a	n/a	n/a
ERR054567	Chewapreecha	Maela	18	2	1	-9	-9	1	n/a	n/a	n/a
ERR054619	Chewapreecha	Maela	15	2	1	-9	-9	1	n/a	n/a	n/a
ERR054628	Chewapreecha	Maela	30	2	1	-9	-9	1	n/a	n/a	n/a
ERR054638	Chewapreecha	Maela	7	12	1	-9	-9	1	n/a	n/a	n/a
ERR056690	Chewapreecha	Maela	0	17	1	-9	-9	1	n/a	n/a	n/a
ERR056698	Chewapreecha	Maela	24	2	0	-9	-9	0	n/a	n/a	n/a
ERR056712	Chewapreecha	Maela	15	2	1	-9	-9	1	n/a	n/a	n/a
ERR056714	Chewapreecha	Maela	11	16	1	-9	-9	1	n/a	n/a	n/a
ERR056726	Chewapreecha	Maela	20	2	1	-9	-9	1	n/a	n/a	n/a
ERR056728	Chewapreecha	Maela	19	2	0	-9	-9	0	n/a	n/a	n/a
ERR056763	Chewapreecha	Maela	24	2	0	-9	-9	0	n/a	n/a	n/a
ERR056766	Chewapreecha	Maela	32	2	1	-9	-9	1	n/a	n/a	n/a
ERR056769	Chewapreecha	Maela	18	2	0	-9	-9	0	n/a	n/a	n/a
ERR056778	Chewapreecha	Maela	32	2	0	-9	-9	0	n/a	n/a	n/a
ERR056789	Chewapreecha	Maela	32	2	1	-9	-9	1	n/a	n/a	n/a
ERR056795	Chewapreecha	Maela	17	2	0	-9	-9	0	n/a	n/a	n/a
ERR056802	Chewapreecha	Maela	27	2	0	-9	-9	0	n/a	n/a	n/a
ERR056831	Chewapreecha	Maela	18	2	0	-9	-9	0	n/a	n/a	n/a
ERR056834	Chewapreecha	Maela	27	2	0	-9	-9	0	n/a	n/a	n/a
ERR056838	Chewapreecha	Maela	20	3	0	-9	-9	0	n/a	n/a	n/a
ERR056845	Chewapreecha	Maela	7	12	1	-9	-9	1	n/a	n/a	n/a
ERR056854	Chewapreecha	Maela	9	21	1	-9	-9	1	n/a	n/a	n/a
ERR056863	Chewapreecha	Maela	18	2	0	-9	-9	0	n/a	n/a	n/a
ERR056888	Chewapreecha	Maela	16	9	1	-9	-9	1	n/a	n/a	n/a
ERR056892	Chewapreecha	Maela	16	2	0	-9	-9	0	n/a	n/a	n/a
ERR056895	Chewapreecha	Maela	14	2	0	-9	-9	0	n/a	n/a	n/a
ERR057782	Chewapreecha	Maela	20	3	0	-9	-9	0	n/a	n/a	n/a
ERR057790	Chewapreecha	Maela	32	2	0	-9	-9	0	n/a	n/a	n/a
ERR057816	Chewapreecha	Maela	20	2	0	-9	-9	0	n/a	n/a	n/a
ERR057822	Chewapreecha	Maela	14	2	0	-9	-9	0	n/a	n/a	n/a
ERR057836	Chewapreecha	Maela	11	16	1	-9	-9	1	n/a	n/a	n/a
ERR057849	Chewapreecha	Maela	20	2	1	-9	-9	1	n/a	n/a	n/a
ERR057877	Chewapreecha	Maela	16	2	0	-9	-9	0	n/a	n/a	n/a
ERR057878	Chewapreecha	Maela	18	2	0	-9	-9	0	n/a	n/a	n/a
ERR057881	Chewapreecha	Maela	14	2	0	-9	-9	0	n/a	n/a	n/a
ERR057890	Chewapreecha	Maela	7	12	1	-9	-9	1	n/a	n/a	n/a
ERR057905	Chewapreecha	Maela	18	16	0	-9	-9	0	n/a	n/a	n/a
ERR057909	Chewapreecha	Maela	14	2	0	-9	-9	0	n/a	n/a	n/a
ERR057934	Chewapreecha	Maela	32	2	0	-9	-9	0	n/a	n/a	n/a
ERR057936	Chewapreecha	Maela	14	2	0	-9	-9	0	n/a	n/a	n/a
ERR057940	Chewapreecha	Maela	19	2	0	-9	-9	0	n/a	n/a	n/a
ERR057945	Chewapreecha	Maela	20	3	0	-9	-9	0	n/a	n/a	n/a
ERR057966	Chewapreecha	Maela	32	2	0	-9	-9	0	n/a	n/a	n/a
ERR057968	Chewapreecha	Maela	13	2	0	-9	-9	0	n/a	n/a	n/a
ERR057978	Chewapreecha	Maela	11	16	1	-9	-9	1	n/a	n/a	n/a
ERR057985	Chewapreecha	Maela	6	12	1	-9	-9	1	n/a	n/a	n/a
ERR057995	Chewapreecha	Maela	0	17	1	-9	-9	1	n/a	n/a	n/a
ERR059962	Chewapreecha	Maela	20	2	1	-9	-9	1	n/a	n/a	n/a
ERR059966	Chewapreecha	Maela	16	2	0	-9	-9	0	n/a	n/a	n/a
ERR059979	Chewapreecha	Maela	20	2	0	-9	-9	0	n/a	n/a	n/a
ERR059980	Chewapreecha	Maela	20	2	0	-9	-9	0	n/a	n/a	n/a
ERR059987	Chewapreecha	Maela	20	2	1	-9	-9	1	n/a	n/a	n/a
ERR060010	Chewapreecha	Maela	18	2	1	-9	-9	1	n/a	n/a	n/a
ERR060012	Chewapreecha	Maela	20	2	1	-9	-9	1	n/a	n/a	n/a
ERR060022	Chewapreecha	Maela	18	2	0	-9	-9	0	n/a	n/a	n/a
ERR060032	Chewapreecha	Maela	30	2	1	-9	-9	1	n/a	n/a	n/a
ERR060044	Chewapreecha	Maela	18	16	0	-9	-9	0	n/a	n/a	n/a
ERR060047	Chewapreecha	Maela	14	2	0	-9	-9	0	n/a	n/a	n/a
ERR063787	Chewapreecha	Maela	9	21	1	-9	-9	1	n/a	n/a	n/a
ERR063796	Chewapreecha	Maela	18	16	1	-9	-9	1	n/a	n/a	n/a
ERR063798	Chewapreecha	Maela	20	2	1	-9	-9	1	n/a	n/a	n/a
ERR063814	Chewapreecha	Maela	18	2	0	-9	-9	0	n/a	n/a	n/a
ERR063815	Chewapreecha	Maela	19	2	0	-9	-9	0	n/a	n/a	n/a
ERR063821	Chewapreecha	Maela	20	2	0	-9	-9	0	n/a	n/a	n/a
ERR063836	Chewapreecha	Maela	18	16	0	-9	-9	0	n/a	n/a	n/a
ERR063847	Chewapreecha	Maela	19	2	0	-9	-9	0	n/a	n/a	n/a
ERR063858	Chewapreecha	Maela	16	2	0	-9	-9	0	n/a	n/a	n/a
ERR063877	Chewapreecha	Maela	18	2	0	-9	-9	0	n/a	n/a	n/a
ERR063886	Chewapreecha	Maela	32	2	1	-9	-9	1	n/a	n/a	n/a
ERR063887	Chewapreecha	Maela	30	2	1	-9	-9	1	n/a	n/a	n/a
ERR063904	Chewapreecha	Maela	19	2	0	-9	-9	0	n/a	n/a	n/a
ERR063905	Chewapreecha	Maela	16	16	1	-9	-9	1	n/a	n/a	n/a
ERR063906	Chewapreecha	Maela	11	16	1	-9	-9	1	n/a	n/a	n/a
ERR063920	Chewapreecha	Maela	18	16	1	-9	-9	1	n/a	n/a	n/a
ERR063924	Chewapreecha	Maela	16	2	0	-9	-9	0	n/a	n/a	n/a
ERR063927	Chewapreecha	Maela	20	3	1	-9	-9	1	n/a	n/a	n/a
ERR063928	Chewapreecha	Maela	12	6	1	-9	-9	1	n/a	n/a	n/a
ERR063952	Chewapreecha	Maela	20	2	1	-9	-9	1	n/a	n/a	n/a
ERR063965	Chewapreecha	Maela	7	12	1	-9	-9	1	n/a	n/a	n/a
ERR063970	Chewapreecha	Maela	19	2	0	-9	-9	0	n/a	n/a	n/a
ERR063973	Chewapreecha	Maela	20	2	1	-9	-9	1	n/a	n/a	n/a
ERR063996	Chewapreecha	Maela	18	2	0	-9	-9	0	n/a	n/a	n/a
ERR063998	Chewapreecha	Maela	32	2	0	-9	-9	0	n/a	n/a	n/a
ERR064006	Chewapreecha	Maela	6	12	1	-9	-9	1	n/a	n/a	n/a
ERR064023	Chewapreecha	Maela	18	2	0	-9	-9	0	n/a	n/a	n/a
ERR064036	Chewapreecha	Maela	11	16	1	-9	-9	1	n/a	n/a	n/a
ERR064038	Chewapreecha	Maela	14	2	0	-9	-9	0	n/a	n/a	n/a
ERR064048	Chewapreecha	Maela	15	2	0	-9	-9	0	n/a	n/a	n/a
ERR064054	Chewapreecha	Maela	16	16	1	-9	-9	1	n/a	n/a	n/a
ERR064062	Chewapreecha	Maela	14	2	0	-9	-9	0	n/a	n/a	n/a
ERR064066	Chewapreecha	Maela	18	2	1	-9	-9	1	n/a	n/a	n/a
ERR064075	Chewapreecha	Maela	30	2	0	-9	-9	0	n/a	n/a	n/a
ERR064077	Chewapreecha	Maela	18	2	1	-9	-9	1	n/a	n/a	n/a
ERR064079	Chewapreecha	Maela	20	3	0	-9	-9	0	n/a	n/a	n/a
ERR064087	Chewapreecha	Maela	18	2	0	-9	-9	0	n/a	n/a	n/a
ERR064089	Chewapreecha	Maela	26	2	0	-9	-9	0	n/a	n/a	n/a
ERR064098	Chewapreecha	Maela	11	16	1	-9	-9	1	n/a	n/a	n/a
ERR064102	Chewapreecha	Maela	15	2	0	-9	-9	0	n/a	n/a	n/a
ERR064114	Chewapreecha	Maela	7	12	1	-9	-9	1	n/a	n/a	n/a
ERR064120	Chewapreecha	Maela	32	2	1	-9	-9	1	n/a	n/a	n/a
ERR064129	Chewapreecha	Maela	18	16	1	-9	-9	1	n/a	n/a	n/a
ERR064152	Chewapreecha	Maela	20	2	0	-9	-9	0	n/a	n/a	n/a
ERR064156	Chewapreecha	Maela	31	20	1	-9	-9	1	n/a	n/a	n/a
ERR064157	Chewapreecha	Maela	15	2	0	-9	-9	0	n/a	n/a	n/a
ERR064158	Chewapreecha	Maela	16	2	0	-9	-9	0	n/a	n/a	n/a
ERR064159	Chewapreecha	Maela	21	2	0	-9	-9	0	n/a	n/a	n/a
ERR064176	Chewapreecha	Maela	18	2	0	-9	-9	0	n/a	n/a	n/a
ERR064196	Chewapreecha	Maela	15	2	0	-9	-9	0	n/a	n/a	n/a
ERR064215	Chewapreecha	Maela	17	2	0	-9	-9	0	n/a	n/a	n/a
ERR064233	Chewapreecha	Maela	26	2	0	-9	-9	0	n/a	n/a	n/a
ERR066177	Chewapreecha	Maela	16	2	0	-9	-9	0	n/a	n/a	n/a
ERR066178	Chewapreecha	Maela	18	2	0	-9	-9	0	n/a	n/a	n/a
ERR066179	Chewapreecha	Maela	14	2	0	-9	-9	0	n/a	n/a	n/a
ERR066181	Chewapreecha	Maela	15	2	0	-9	-9	0	n/a	n/a	n/a
ERR066193	Chewapreecha	Maela	32	2	0	-9	-9	0	n/a	n/a	n/a
ERR066198	Chewapreecha	Maela	18	2	0	-9	-9	0	n/a	n/a	n/a
ERR066214	Chewapreecha	Maela	16	2	0	-9	-9	0	n/a	n/a	n/a
ERR066225	Chewapreecha	Maela	16	2	0	-9	-9	0	n/a	n/a	n/a
ERR066229	Chewapreecha	Maela	13	2	0	-9	-9	0	n/a	n/a	n/a
ERR066247	Chewapreecha	Maela	30	2	0	-9	-9	0	n/a	n/a	n/a
ERR066269	Chewapreecha	Maela	15	2	0	-9	-9	0	n/a	n/a	n/a
ERR066273	Chewapreecha	Maela	7	12	1	-9	-9	1	n/a	n/a	n/a
ERR066283	Chewapreecha	Maela	16	16	1	-9	-9	1	n/a	n/a	n/a
ERR066295	Chewapreecha	Maela	16	2	0	-9	-9	0	n/a	n/a	n/a
ERR066307	Chewapreecha	Maela	11	16	1	-9	-9	1	n/a	n/a	n/a
ERR066308	Chewapreecha	Maela	20	2	0	-9	-9	0	n/a	n/a	n/a
ERR066323	Chewapreecha	Maela	18	2	1	-9	-9	1	n/a	n/a	n/a
ERR066343	Chewapreecha	Maela	19	2	0	-9	-9	0	n/a	n/a	n/a
ERR066348	Chewapreecha	Maela	12	6	1	-9	-9	1	n/a	n/a	n/a
ERR066350	Chewapreecha	Maela	17	2	0	-9	-9	0	n/a	n/a	n/a
ERR066360	Chewapreecha	Maela	9	21	1	-9	-9	1	n/a	n/a	n/a
ERR067786	Chewapreecha	Maela	16	2	1	-9	-9	1	n/a	n/a	n/a
ERR067799	Chewapreecha	Maela	32	2	0	-9	-9	0	n/a	n/a	n/a
ERR067803	Chewapreecha	Maela	18	2	0	-9	-9	0	n/a	n/a	n/a
ERR067820	Chewapreecha	Maela	11	16	1	-9	-9	1	n/a	n/a	n/a
ERR067841	Chewapreecha	Maela	20	2	0	-9	-9	0	n/a	n/a	n/a
ERR067867	Chewapreecha	Maela	16	9	0	-9	-9	0	n/a	n/a	n/a
ERR067868	Chewapreecha	Maela	14	2	0	-9	-9	0	n/a	n/a	n/a
ERR067869	Chewapreecha	Maela	20	3	1	-9	-9	1	n/a	n/a	n/a
ERR067886	Chewapreecha	Maela	11	16	1	-9	-9	1	n/a	n/a	n/a
ERR067892	Chewapreecha	Maela	16	2	0	-9	-9	0	n/a	n/a	n/a
ERR067920	Chewapreecha	Maela	6	12	1	-9	-9	1	n/a	n/a	n/a
ERR067921	Chewapreecha	Maela	18	16	1	-9	-9	1	n/a	n/a	n/a
ERR067925	Chewapreecha	Maela	20	3	0	-9	-9	0	n/a	n/a	n/a
ERR067937	Chewapreecha	Maela	19	2	0	-9	-9	0	n/a	n/a	n/a
ERR067946	Chewapreecha	Maela	20	2	0	-9	-9	0	n/a	n/a	n/a
ERR067953	Chewapreecha	Maela	18	16	1	-9	-9	1	n/a	n/a	n/a
ERR069587	Chewapreecha	Maela	9	21	1	-9	-9	1	n/a	n/a	n/a
ERR069588	Chewapreecha	Maela	31	20	1	-9	-9	1	n/a	n/a	n/a
ERR069603	Chewapreecha	Maela	16	2	0	-9	-9	0	n/a	n/a	n/a
ERR069616	Chewapreecha	Maela	32	2	0	-9	-9	0	n/a	n/a	n/a
ERR069623	Chewapreecha	Maela	18	16	1	-9	-9	1	n/a	n/a	n/a
ERR069627	Chewapreecha	Maela	12	6	1	-9	-9	1	n/a	n/a	n/a
ERR069649	Chewapreecha	Maela	30	2	1	-9	-9	1	n/a	n/a	n/a
ERR069663	Chewapreecha	Maela	25	2	0	-9	-9	0	n/a	n/a	n/a
ERR069664	Chewapreecha	Maela	16	16	1	-9	-9	1	n/a	n/a	n/a
ERR069671	Chewapreecha	Maela	11	16	1	-9	-9	1	n/a	n/a	n/a
ERR069678	Chewapreecha	Maela	12	6	1	-9	-9	1	n/a	n/a	n/a
ERR072195	Chewapreecha	Maela	19	2	0	-9	-9	0	n/a	n/a	n/a
ERR072199	Chewapreecha	Maela	25	2	0	-9	-9	0	n/a	n/a	n/a
ERR072200	Chewapreecha	Maela	19	2	0	-9	-9	0	n/a	n/a	n/a
ERR072222	Chewapreecha	Maela	16	2	0	-9	-9	0	n/a	n/a	n/a
ERR084155	Chewapreecha	Maela	19	2	0	-9	-9	0	n/a	n/a	n/a
ERR084165	Chewapreecha	Maela	11	16	0	-9	-9	0	n/a	n/a	n/a
ERR084166	Chewapreecha	Maela	18	16	0	-9	-9	0	n/a	n/a	n/a
ERR084179	Chewapreecha	Maela	20	2	1	-9	-9	1	n/a	n/a	n/a
ERR084192	Chewapreecha	Maela	20	2	0	-9	-9	0	n/a	n/a	n/a
ERR084216	Chewapreecha	Maela	18	16	1	-9	-9	1	n/a	n/a	n/a
ERR084226	Chewapreecha	Maela	16	9	1	-9	-9	1	n/a	n/a	n/a
ERR084233	Chewapreecha	Maela	16	2	1	-9	-9	1	n/a	n/a	n/a
ERR084249	Chewapreecha	Maela	16	9	0	-9	-9	0	n/a	n/a	n/a
ERR084253	Chewapreecha	Maela	20	3	0	-9	-9	0	n/a	n/a	n/a
ERR084261	Chewapreecha	Maela	18	2	0	-9	-9	0	n/a	n/a	n/a
ERR084266	Chewapreecha	Maela	0	19	1	-9	-9	1	n/a	n/a	n/a
ERR084269	Chewapreecha	Maela	20	3	0	-9	-9	0	n/a	n/a	n/a
ERR084271	Chewapreecha	Maela	18	2	0	-9	-9	0	n/a	n/a	n/a
ERR084275	Chewapreecha	Maela	16	9	1	-9	-9	1	n/a	n/a	n/a
ERR084296	Chewapreecha	Maela	18	16	1	-9	-9	1	n/a	n/a	n/a
ERR084298	Chewapreecha	Maela	32	2	0	-9	-9	0	n/a	n/a	n/a
ERR089618	Chewapreecha	Maela	14	2	0	-9	-9	0	n/a	n/a	n/a
ERR089622	Chewapreecha	Maela	16	16	1	-9	-9	1	n/a	n/a	n/a
ERR273496	Chewapreecha	Maela	0	2	1	-9	-9	1	n/a	n/a	n/a
ERR273501	Chewapreecha	Maela	16	2	1	-9	-9	1	n/a	n/a	n/a
ERR273506	Chewapreecha	Maela	13	2	0	-9	-9	0	n/a	n/a	n/a
ERR273520	Chewapreecha	Maela	16	2	1	-9	-9	1	n/a	n/a	n/a
ERR273531	Chewapreecha	Maela	16	2	0	-9	-9	0	n/a	n/a	n/a
