# Supplementary material for: Deciphering the distance to antibiotic resistance for the pneumococcus using genome sequencing data
Source: Sci Rep. 2017 Feb 16;7:42808. doi: 10.1038/srep42808 (PMC5311915; doi:10.1038/srep42808)
Supplement: Supplementary Table 2 [file srep42808-s3.xls]

## Sheet: penicillin_adj
Supplementary Table S2. GWAS CMH statistical associations for penicillin resistance. P-vales are Bonferroni-adjusted for multiple testing and corrected for population structure stratification
SNP Position	SNP pattern	P-value	Odds ratio	Gene	Product
293661	ATTCAGGTAT.CAGTTGGGAG	6.956e-132	171.431	pbpX	Penicillin binding protein 2x
333792	ATGCCACTTG.ATATATTCGA	1.234e-99	95.2342	recU	Holliday junction-specific endonuclease
1613086	CAAACATATT.GGTTGATAGG	3.308e-99	118.245	penA	Penicillin-binding protein 2b
1612897	ACTATACGCC.ATGCAGTTGG	6.649e-85	44.9425	penA	Penicillin-binding protein 2b
1613770	ATACACTCCC.ACTATAGAAG	2.023e-78	18.941	penA	Penicillin-binding protein 2b
1532326	AGGTATCTCC.TCCACCCGAG	4.143e-72	18.52	dyr	Dihydrofolate reductase
334107	ATAGTCCACT.GTACGATTTG	9.151e-72	303.228	recU	Holliday junction-specific endonuclease
334639	AACTGAGTCG.TTTAAGCAGG	1.203e-68	87.7012	-	Hypothetical protein
332799	CATTTGTGTA.ACATCCATCC	2.406e-68	32.3462	pbp1A	Penicillin-binding protein 1A
335104	AATCCGCAAT.TCCTGACGAA	2.659e-68	264.128	-	DivIVA protein
1613503	AACTTTTCAG.AAAGCATCCA	3.654e-64	9.33809	penA	Penicillin-binding protein 2b
334952	ATAATACTTG.CATGTCTCTC	1.407e-63	251.531	-	DivIVA protein
334372	CAGAATAGCC.AAAACCAAAG	2.227e-62	255.826	-	Hypothetical protein
1614034	ATGGCAATCG.CTATCCGAAT	5.008e-62	14.9947	penA	Penicillin-binding protein 2b
294991	CAGACAATCC.CCAAGCTCAA	5.276e-60	93.7467	mraY	Phospho-N-acetylmuramoyl-pentapeptide-transferase
334124	AGAAACCAAC.CCTATTCAAA	1.975e-59	91.0955	recU	Holliday junction-specific endonuclease
292563	AGGTAATAAT.CCGTCTGTCC	1.294e-55	23.4425	pbpX	Penicillin binding protein 2x
1532245	AAGATGAGAA.AATCCTTATG	3.018e-55	14.8905	dyr	Dihydrofolate reductase
332247	CAGCAGCCAT.TTTTCACTAC	3.671e-55	30.341	pbp1A	Penicillin-binding protein 1A
334972	AAATATCTTT.GCTGAAAAAA	3.904e-55	157.494	-	DivIVA protein
1613422	CACCTGTTTT.GGGTTAAGGG	4.344e-55	24.5236	penA	Penicillin-binding protein 2b
333282	ACTTTTCAAC.TCGACTTCCG	5.304e-55	36.3703	pbp1A	Penicillin-binding protein 1A
334399	ATTTGGGTTT.TTTTCTGATA	1.876e-49	124.59	-	Hypothetical protein
295737	ATAATTTTAA.AACATGGATG	7.271e-49	35.7944	clpL	ATP-dependent protease ATP-binding subunit ClpL
1613545	ACAATATCAA.CTGACCATTG	8.387e-49	13.7914	penA	Penicillin-binding protein 2b
1614529	ACAATTTGAG.AGAAAATTAT	9.377e-49	42.1664	intergenic	N/a
295716	AGAATATGAA.AACAACTTTA	4.521e-48	35.6845	clpL	ATP-dependent protease ATP-binding subunit ClpL
332767	ATCCCACAGA.GTTTTTGAGC	4.086e-47	84.819	pbp1A	Penicillin-binding protein 1A
335955	ATCGTATCAA.ATTATCGTAG	9.742e-45	Inf	-	RNA methylase family protein
333737	CATTGAGATA.GGAATTTGAG	2.253e-44	62.5508	recU	Holliday junction-specific endonuclease
335908	AGACGTGAGA.CTATTATCGA	1.794e-42	202.204	-	RNA methylase family protein
1615519	AAAAACGTGT.AGAAAATCCT	1.664e-41	36.5752	-	Transcription regulator
334771	AAAATGAAAC.AAACTAGCTT	1.911e-39	11.9563	-	Hypothetical protein
558616	AAAAGTCCAT.CGCTTATGAA	2.538e-39	3.95728	-	ABC transporter ATP-binding protein
297588	AGGTTTGGTT.ACTTCAGCCA	1.922e-38	124.271	clpL	ATP-dependent protease ATP-binding subunit ClpL
296367	CACGAGAGAG.GCTGGCTTGA	8.841e-38	63.0056	clpL	ATP-dependent protease ATP-binding subunit ClpL
40111	ATTACCATAC.GATAATTTGG	1.075e-36	6.10238	polA	DNA polymerase I
296748	AAGCAGTTGA.GCAGAAGATT	2.701e-36	46.9935	clpL	ATP-dependent protease ATP-binding subunit ClpL
336042	ACCGAGCTCC.AGTGGTAAAT	5.688e-36	111.668	-	RNA methylase family protein
1808378	CAAGGATGGG.ATATCTTGGG	9.857e-36	20.4337	xpt	Xanthine phosphoribosyltransferase
964257	AAGAGCAAGC.CAGAACCTAG	1.613e-35	2.99504	-	Glycosyltransferase
336774	AAGTTTTCAG.GGTGCAAATA	3.398e-35	91.3628	-	RNA methylase family protein
36122	ATCTCAGGAA.TGCCTCTCAC	3.421e-35	Inf	intergenic	N/a
1611089	AGTCTGAAAA.CAAGAAGAAC	3.462e-35	70.6269	ddl	D-alanyl-alanine synthetase A
1679477	ACCGTTTAGA.GATGAGCTGG	3.989e-35	1.83085	priA	Primosome assembly protein PriA
2134688	ACTCCCAGAA.GGTTTCATAA	4.305e-35	65.1646	fucI	L-fucose isomerase
1570013	ATAGACTCAG.TTGACTTTTG	6.083e-35	6.45029	-	Hypothetical protein
1680120	ACGAATACTG.GGCTCTTACA	7.079e-35	0.401167	priA	Primosome assembly protein PriA
292431	ATCGTAGTTA.CCAAACGGAC	1.792e-34	7.44425	pbpX	Penicillin binding protein 2x
1614905	ATACCAACAT.AGGCAGAAAA	2.117e-34	53.3288	-	Transcription regulator
1531651	AGTCAAACAT.TTGATGATTG	5.437e-34	26.4921	clpX	ATP-dependent protease ATP-binding subunit ClpX
298744	ACAGCCTCTT.TCTGCTAAAG	2.085e-33	77.766	luxS	S-ribosylhomocysteinase
1615058	AAGAAGTAGA.ACGCTCAGCA	2.84e-33	29.6903	-	Transcription regulator
1007434	AGGAAATACA.TTGGTTTTCA	4.495e-33	10.6006	-	Glycogen biosynthesis protein
853968	AAACAGCTGC.ACTTCAGCCT	7.183e-33	4.11465	comEA	Competence protein
1085585	AAGTGAGAAC.GCAGAGTTTG	2.253e-32	Inf	-	Hypothetical protein
1005933	AACACTCTGG.CTCGATTATC	2.699e-32	8.73018	glgB	Glycogen branching enzyme
8923	AACTCTGCGC.AAATTAAAAG	3.886e-32	4.69746	-	Septum formation initiator protein
298756	ACTACAAGGA.CACAGCCTCT	4.064e-32	50.6846	luxS	S-ribosylhomocysteinase
558596	AAGAGCGAGT.TGGCACATCA	5.604e-32	4.44602	-	ABC transporter ATP-binding protein
80500	AATTTCCAGC.TTGTCAGGTG	1.035e-31	Inf	-	Aldose 1-epimerase
962571	AAAATCTTCC.ATCGAGGCAG	1.319e-31	3.84803	-	Glycosyltransferase
766487	AACCGCACCT.CATTAGAAAG	1.878e-31	0.355754	dnaH	DNA polymerase III subunits gamma/tau
1125294	AAAAGCAGGT.AACAATTGGC	2.237e-31	4.53324	intergenic	N/a
290545	AGCTTGCACT.GTCAGACAAA	1.149e-30	12.7887	intergenic	N/a
409491	AGGCATGCAA.TCAACTCCAC	1.654e-30	2.57705	-	Hypothetical protein
1900343	ATAAGATTGA.GAAGAATTTC	2.443e-30	1.13678	-	Drug/sodium antiporter
334091	ACTATCCACA.CGAAGTCGTG	3.169e-30	130.596	recU	Holliday junction-specific endonuclease
574535	AACAAGCCAG.CGTGAACGCT	4.181e-30	8.5945	bgaA	Surface anchored beta-galactosidase
1680690	AACTTGGGCA.CGCCACGCTC	6.76e-30	5.64072	priA	Primosome assembly protein PriA
1146940	ACCAACTTGG.TTGTCAATCC	8.473e-30	Inf	intergenic	N/a
1611678	AGAATACTCG.TCTTTAGTAT	2.12e-29	63.4756	intergenic	N/a
2194491	CACGGTCAGC.TTCTTAGCTG	3.336e-29	29.513	tsf	Elongation factor Ts
2195091	CACGTTGTTT.TTAAGAAGTG	3.878e-29	7.93152	rpsB	30S ribosomal protein S2
1592888	AAAGGGACGA.TTCCTCAGTC	7.567e-29	Inf	-	ABC transporter permease
2105397	ATATCTTTCA.TGCAATGTGA	8.242e-29	2.71512	-	Hypothetical protein
2197260	AAGAGAGTTG.AATCCCTATT	8.409e-29	121.629	-	Hypothetical protein
1681109	AGTAGGACTC.AACAAGCTAG	3.265e-28	4.55134	priA	Primosome assembly protein PriA
1923450	CACCCATCTT.GCAACAAATG	4.73e-28	9.72414	rpoC	DNA-directed RNA polymerase subunit beta'
1103446	AAATCGGTCA.GAACTCCTTG	6.498e-28	4.78419	-	Small-molecule-binding protein
531033	AGCCGTCTTT.GTACTGTCGA	1.445e-27	2.34241	-	Flavocytochrome
2035606	AAAAGGCAGA.GCCTAGATAA	1.797e-27	7.30684	intergenic	N/a
1610409	AATCTCCAGT.CCAATCAAAC	2.182e-27	130.596	murF	UDP-N-acetylmuramoyl-tripeptide--D-alanyl-D-alanine ligase
798704	AAGGGAAAGC.AATCAGATTA	3.385e-27	3.21925	pepXP	X-prolyl-dipeptidyl aminopeptidase
2035688	AAAGAGTGGG.AAACCACTCT	4.042e-27	7.30684	intergenic	N/a
1675938	AAAATATCCT.TTGACACCAG	4.367e-27	1.34056	stk1	Serine/threonine-protein kinase
662141	CAGTTTTAGA.AATGTTTTGA	4.38e-27	0.153528	-	Branched-chain amino acid transport ATP-binding protein
513232	AAGTTGGGGT.CAGAAAATCT	6.028e-27	2.62299	metF	5,10-methylenetetrahydrofolate reductase
1680269	ACATGACAAA.CTAGAATAAC	7.783e-27	4.57265	priA	Primosome assembly protein PriA
1631700	ACATTGTAAT.TCACCAGATA	8.384e-27	5.72997	-	ABC transporter substrate-binding protein
2193699	CAAAGCGAGC.AACTCAACTA	8.905e-27	124.59	tsf	Elongation factor Ts
2193711	ACTCAACTAC.GAAGCGTTAA	8.905e-27	124.59	tsf	Elongation factor Ts
2193975	CAATGGTTAA.AAACCAGCTC	8.905e-27	155.933	tsf	Elongation factor Ts
2194068	ATTCTTTGTA.GAAAGAACTG	8.905e-27	124.59	tsf	Elongation factor Ts
826275	AAGAACCTGG.GCAGAAACCT	1.34e-26	8.58429	-	Saccharopine dehydrogenase family protein
1589368	AAAATATCGC.AAACAATTGA	1.401e-26	10.3674	mtsA	Metal ABC transporter substrate-binding lipoprotein precursor
2220628	AACTAGCACA.TCTATCAAAG	1.78e-26	5.66728	parB	Chromosome partitioning protein ParB
2194044	ATGAGCAATT.GTTAAAGATG	2.34e-26	124.59	tsf	Elongation factor Ts
2194242	ATGAGATTTT.TCTCCGATAG	2.34e-26	133.642	tsf	Elongation factor Ts
2193651	CAAACGACTT.GAAGCTGAAG	2.391e-26	121.629	tsf	Elongation factor Ts
2194395	ACTTCGTTGC.AAAAACGCTC	2.419e-26	124.59	tsf	Elongation factor Ts
1774487	AACAATGGAT.GGACCAAGGA	8.922e-26	14.4754	-	GNAT family acetyltransferase
1677274	AGGCCTTAAC.ACTTGAAAAT	1.247e-25	4.57219	-	Ribosomal RNA small subunit methyltransferase
2193604	AATAACTAAT.ATAGAAAGGA	1.396e-25	115.788	intergenic	N/a
1631061	ATTCTTTGAA.TTTAATGTCC	1.432e-25	6.36998	-	ABC transporter substrate-binding protein
645950	ACAACGGTAT.GCTGTTTACA	1.437e-25	20.8838	spxB	Pyruvate oxidase
512482	AGGCAGGAAT.GCCCAGTCAA	1.541e-25	5.34437	metE	5-methyltetrahydropteroyltriglutamate--homocysteine methyltransferase
1891430	ATTGACAGCG.GCCAAACTCA	1.566e-25	39.4812	-	Hypothetical protein
2194650	ATAGGAGAAT.AAAATGGCAG	1.62e-25	121.629	intergenic	N/a
1574202	CAACACAAGA.GAAAAAGTAG	1.68e-25	3.11663	-	Sensor histidine kinase protein
1678628	ACCGCTTTAA.ATTTATGAAG	1.725e-25	Inf	fmt	Methionyl-tRNA formyltransferase
299131	AAGTTATTGT.GAAAGTTTTG	1.823e-25	26.8772	luxS	S-ribosylhomocysteinase
520061	AACATGAGGG.AAAAGAACTA	1.939e-25	1.35269	-	Leucine-rich protein
299647	AGCCCTAGCC.TTGAATTGCC	2.188e-25	77.766	-	Hypothetical protein
338109	AGGCAGAGTT.TTACTATCAT	2.195e-25	46.4624	-	Hypothetical protein
52011	ATTACTTGAG.ACATTTTACC	2.452e-25	Inf	intergenic	N/a
995297	AAGCTATGCT.GAGTGGGAAG	2.452e-25	Inf	-	ABC transporter ATP-binding protein
1861527	AGATTAAGTA.TAATTGATTC	2.839e-25	Inf	aga	Alpha-galactosidase
513343	CAATAATATC.AAGTGAGGGG	3.485e-25	Inf	metF	5,10-methylenetetrahydrofolate reductase
718568	CAGGATTTGC.AGCCATATTC	3.485e-25	Inf	gyrB	DNA gyrase subunit B
902655	ACAAGAACAT.GTAAAGACGA	3.485e-25	Inf	intergenic	N/a
170367	AGGAGCAGAG.ATGACAAAAC	3.803e-25	10.9878	intergenic	N/a
297567	ACATCAAATC.ACAATCTTAG	4.221e-25	180.068	clpL	ATP-dependent protease ATP-binding subunit ClpL
462073	ACCGCAAGCA.ATTGGCTACA	5.034e-25	4.48461	-	ABC transporter ATP-binding protein
1948702	ACAGGTCTTG.TCCAGTCGCT	6.821e-25	3.50896	-	Hypothetical protein
136608	AGTTGAGACC.CCAATCTGTG	7.857e-25	Inf	-	Transposase
1611407	CACCAAGTGC.ATCTACGAAG	7.899e-25	63.1908	ddl	D-alanyl-alanine synthetase A
589562	ACACGCCAAG.ACCGTCCAAT	8.385e-25	7.35668	-	Sensor histidine kinase
1005736	AATTGCTCTT.ATGGGTAGCG	9.67e-25	9.97213	glgB	Glycogen branching enzyme
1071678	ATCTTCTAAA.GATCTCCTTC	1e-24	0.694079	intergenic	N/a
1081781	ATGGGGTTGG.GCGCTTGCGA	1e-24	Inf	xseA	Exodeoxyribonuclease VII large subunit
1882926	ACTTGCCATT.TCTTTGACCC	1.799e-24	21.3074	-	Cell wall-binding protein
1483790	AAACTGGTAA.AGCTTATCAG	1.887e-24	11.9491	glmM	Phosphoglucosamine mutase
1081940	AGGATGACCA.GCAGTTATTC	2.021e-24	Inf	xseA	Exodeoxyribonuclease VII large subunit
622595	AATCACCTCG.TTTTATATGT	2.297e-24	5.17119	-	Hypothetical protein
1862466	AACATTAAGA.AAGAGTCTCT	2.304e-24	Inf	aga	Alpha-galactosidase
35436	AGAGTGTACG.GAGGATATGC	2.716e-24	Inf	-	Carbonic anhydrase
239230	AAAAAGGCTT.AAATTGAATG	2.716e-24	0.635868	-	Surface-anchored pullulanase
269476	ACATTTACAC.ACACACTGAT	2.716e-24	Inf	rplM	50S ribosomal protein L13
626847	ATCCAGATGG.GAAAGAGTTC	2.716e-24	Inf	-	Amino acid ABC transporter ATP-binding protein
895330	ATCATTCAAG.CACCAGATAC	2.716e-24	Inf	lmb	Laminin binding protein
975853	AAAAGTTGGC.AAGAAGATGC	2.716e-24	Inf	radC	DNA repair protein RadC
976015	AAGTCGCCAT.TGCTTGATTG	2.716e-24	2.06525	radC	DNA repair protein RadC
976299	CATGAGTACG.ATGATGTCGC	2.716e-24	Inf	-	Peptidase
992514	AGCTTACAAG.TTATGTTGAA	2.716e-24	1.11178	-	Hypothetical protein
1150109	AGAATTGGAG.GTTTGGCAGG	2.716e-24	Inf	nth	Endonuclease III
1293083	AAGAGAAGAT.AGACGATTAT	2.716e-24	Inf	-	ABC transporter ATP-binding protein
1348078	AGATTGAAGA.GTCCCAACCC	2.716e-24	7.95124	nagB	Glucosamine-6-phosphate isomerase
1348445	AACAATTTCC.TGTAAAATTC	2.716e-24	Inf	nagB	Glucosamine-6-phosphate isomerase
1804561	ACAAAGTCAC.AGAGCCGTGA	2.716e-24	Inf	-	ABC transporter ATP-binding protein/permease
299663	AAGAAACTGG.GGACCAGCCC	2.858e-24	4.55005	-	Hypothetical protein
1838015	ACCAATTTGT.CAAAACTTTG	3.623e-24	Inf	glr	Glutamate racemase
1565	AGATAAAAAA.TAAAAGTTAT	3.804e-24	6.96288	intergenic	N/a
1711	AATCCATGAT.CATTTTTCAA	3.804e-24	5.66728	dnaN	DNA polymerase III subunit beta
97929	AATTTAGCTG.TTATTTTTTG	3.804e-24	Inf	intergenic	N/a
234062	AAAAATGTAA.TAGTTTTTAC	3.804e-24	Inf	intergenic	N/a
488435	AATTTCTCCT.ATGACTGATA	3.804e-24	Inf	-	Hypothetical protein
488446	AGGAGAAATT.GAACGTTTGG	3.804e-24	Inf	-	Hypothetical protein
990661	CAGTTAAAGG.TGATGAAGAA	3.804e-24	Inf	ribC	Bifunctional riboflavin kinase/FMN adenylyltransferase
1084478	CATCTTCCAA.TTGTTGTTAG	3.804e-24	Inf	-	Hypothetical protein
1111376	AACGTCTAAA.TCAAACTGTA	3.804e-24	Inf	intergenic	N/a
1331096	ACCTAGAAAT.GAGGTTACCG	3.804e-24	Inf	-	GntR family transcriptional regulator
1331108	AGGTTACCGA.GAACATGCCA	3.804e-24	Inf	-	GntR family transcriptional regulator
1331180	AAAACTACCT.TTCAACTACT	3.804e-24	Inf	-	GntR family transcriptional regulator
1484032	ACAATTGGCT.AAAATACAAT	3.804e-24	5.14762	glmM	Phosphoglucosamine mutase
1485326	AGCATTGAAG.TTTACCCAAT	3.804e-24	5.66728	-	Hypothetical protein
1486990	AGGCACCGCC.CCCATAGCGA	3.804e-24	6.09574	-	Pyridine nucleotide-disulfide oxidoreductase family protein
1599314	AATCAAGGTA.AAGGCTGACA	3.804e-24	6.96288	ileS	Isoleucyl-tRNA synthetase
1806152	AATTATAAAC.AAAGAGAGTA	3.804e-24	Inf	intergenic	N/a
296217	ACCGTGGTAG.TTTGAAGAAA	3.948e-24	47.5028	clpL	ATP-dependent protease ATP-binding subunit ClpL
202165	CAATCGGTAA.ATGGAAATCA	5.073e-24	Inf	secY	Preprotein translocase subunit SecY
831300	AGAATTAGAG.TGATACAAGG	5.329e-24	Inf	intergenic	N/a
971397	ACCGTCCGAA.AAGTCAAAAA	5.329e-24	Inf	-	Methionine aminopeptidase
971756	ACCAATTTGT.ATTACGAAAG	5.329e-24	Inf	-	Methionine aminopeptidase
2197971	CAAAGACTTT.GCAGCAGATG	5.63e-24	118.695	mreC	Rod shape-determining protein MreC
94027	AATCTTAAAG.GGTTATTGCT	6.197e-24	Inf	intergenic	N/a
1891619	AGATTGGCAG.AGTTAGCTCC	6.257e-24	43.9883	-	Hypothetical protein
1891835	AGCTCAAACA.TTGATAGTAA	6.257e-24	43.9883	-	Hypothetical protein
94811	AAGGGGTGTT.AATCATCTAT	7.291e-24	Inf	-	Binding-protein-dependent transport system membrane protein
1102422	AAGAAACTGT.TAGAGCAAAA	7.465e-24	Inf	intergenic	N/a
1348653	ATTTAATTTC.AAAAAAAGAG	7.465e-24	Inf	intergenic	N/a
711426	CAATCATCTC.TAGTTTGTGA	7.539e-24	0.382493	ciaH	Sensor histidine kinase
103814	AGTGAAACCA.AGTGAGCATG	7.686e-24	26.8258	intergenic	N/a
1531801	CAAAACCAAT.GAACTCCTCC	8.267e-24	27.3701	clpX	ATP-dependent protease ATP-binding subunit ClpX
295522	ACCTCTTTCT.TTTTACTTTA	8.375e-24	130.596	intergenic	N/a
334067	AGATTGTTGA.GCCTATTTTC	8.406e-24	139.82	recU	Holliday junction-specific endonuclease
333345	ATCTGCAAAG.AATTCCCTCC	8.607e-24	90.7767	pbp1A	Penicillin-binding protein 1A
333386	ATACGGATGG.ATCAATCCCC	8.607e-24	Inf	pbp1A	Penicillin-binding protein 1A
1977489	ACCTTCTACG.TTTGGATACG	1.394e-23	Inf	plr	Glyceraldehyde-3-phosphate dehydrogenase, plasmin receptor
2197306	ATTGTTTTGT.ATAGGCTTGG	1.424e-23	115.788	-	Hypothetical protein
2194200	AAAAAACAGA.GCACAACACT	1.492e-23	112.907	tsf	Elongation factor Ts
2195418	AGATGGCTAA.TACATCTTTA	1.492e-23	112.907	rpsB	30S ribosomal protein S2
2195079	AACAACGTGC.CGTCTTGAAA	1.508e-23	115.788	rpsB	30S ribosomal protein S2
1585527	AAAATGGTAG.CTCAAGGATT	1.673e-23	110.053	pepO	Endopeptidase O
989435	AACATCTTGC.CAAGTTGTCT	1.8e-23	79.0646	intergenic	N/a
590117	AGCTGGAATA.GAAATTAATG	2.042e-23	2.45648	-	Sensor histidine kinase
238889	ACCCCAGATA.ACAAGCTGAA	2.059e-23	0.401491	-	Surface-anchored pullulanase
2002816	AACAGACTAG.CAGTGGATGA	2.157e-23	2.9309	-	Hypothetical protein
616336	ACGTGTTGCA.TAGCGAAGAT	2.166e-23	2.421	-	ABC transporter ATP-binding protein
754342	ATATGAAAAT.TGGTTTTCCA	2.332e-23	1.03398	intergenic	N/a
297138	AGGATGCGAT.ATCCGTTTGG	3.01e-23	93.1405	clpL	ATP-dependent protease ATP-binding subunit ClpL
335851	AGTGCGAGAG.TGGGCTACGA	3.714e-23	Inf	-	RNA methylase family protein
1695872	ATCTCTCAGG.ATTGGGCTAC	3.82e-23	127.579	-	Sodium:dicarboxylate symporter family protein
2197620	CAGGAATATC.GCAACGTTAA	3.82e-23	112.907	mreC	Rod shape-determining protein MreC
1891947	ACATTTCCTC.ACCTCCTACT	3.855e-23	16.3707	intergenic	N/a
1921134	CAACCCCACC.GTGTGGAAGG	3.894e-23	Inf	rpoC	DNA-directed RNA polymerase subunit beta'
2197291	AGTAAACATC.TAAACCAAGC	3.916e-23	110.053	-	Hypothetical protein
1376638	AAATCAATGG.ATAAAATTGT	3.937e-23	7.52022	-	Hypothetical protein
1807055	AGTCAATTTC.AAGACAATCG	4.028e-23	Inf	exoA	Exodeoxyribonuclease
913101	AGTTCATGGT.CCATAACGAT	4.382e-23	39.4705	tdk	Thymidine kinase
549320	ATGAAACAAG.GCTGATAATA	4.499e-23	16.3546	pepV	Dipeptidase PepV
1532230	ATTGGATGGT.AAATCATAAG	4.5e-23	135.83	dyr	Dihydrofolate reductase
1058902	ACCTGAGTAC.TCGATCAAGT	5.926e-23	Inf	nrdH	Glutaredoxin-like protein
622682	AAAAAATCGA.AAACCTTCAA	6.368e-23	Inf	-	Hypothetical protein
2208213	ACGTGAACTG.GTCCTATTCG	6.368e-23	Inf	trsA	Tryptophanyl-tRNA synthetase II
1824809	AATATCTGAA.GGTGGAGAAG	6.441e-23	Inf	-	Hypothetical protein
1891632	CAACTAGCCA.TCAGATTGGC	6.698e-23	20.6412	-	Hypothetical protein
1081754	ATTTTTTCTT.AGTTGTTCAA	7.232e-23	Inf	xseA	Exodeoxyribonuclease VII large subunit
512519	AACAGTAGCG.CAGACACACA	7.868e-23	5.967	metE	5-methyltetrahydropteroyltriglutamate--homocysteine methyltransferase
295869	CATTTCCTGG.AATTGACCAG	8.004e-23	21.2936	clpL	ATP-dependent protease ATP-binding subunit ClpL
45036	AATCGTGCCA.CACCAAGGGC	8.029e-23	6.49543	recO	DNA repair protein RecO
198972	AATCCTTCTG.TACACCAACA	8.784e-23	Inf	rplF	50S ribosomal protein L6
1935813	AGATTCGCCT.GCCTATGAAC	9.605e-23	110.053	-	Hypothetical protein
2196700	AAGCTGAGCA.TCTAACTTGC	9.605e-23	110.053	-	Amidase
1893593	AAACACCCTA.CCTCAGCAAA	1.189e-22	125.854	intergenic	N/a
539	CAAAGGTATA.TTTTCTTTTA	1.212e-22	5.66728	dnaA	Chromosomal replication initiation protein
511731	CAAGGTTCAG.AGCTCTTGCA	1.212e-22	Inf	metE	5-methyltetrahydropteroyltriglutamate--homocysteine methyltransferase
894949	ATAATATGAA.ACCTGGATTG	1.244e-22	2.89314	-	Amino acid permease
662558	AAGGAACTCC.GACGAAATTA	1.58e-22	Inf	-	Branched-chain amino acid transport ATP-binding protein
920758	ACACGCATGA.AATTTTTTCA	1.587e-22	23.011	-	RNA methyltransferase
1921425	AGCGTCTCAA.GGTCGTTACA	1.593e-22	Inf	rpoC	DNA-directed RNA polymerase subunit beta'
1084088	AAAAGCTTGT.GATGAAGCGA	1.671e-22	Inf	truB	TRNA pseudouridine synthase B
1058928	AGCTCGGTTT.AGCGCAGCTC	1.727e-22	Inf	nrdH	Glutaredoxin-like protein
2074787	AAGACGAAAG.ATTGATAGCC	1.898e-22	37.6426	malQ	4-alpha-glucanotransferase
1661061	AAGATAATCA.GTCTGGTTCA	2.026e-22	121.629	-	ABC transporter ATP-binding protein
76226	AACGTCCATC.ATACGGCATC	2.066e-22	130.596	-	Sugar phosphotransferase system (PTS), sorbose subfamily, IIB component
1082493	AGCGTCTGCG.GATTTGATGG	2.306e-22	Inf	udk	Uridine kinase
1592594	AGGTTTAAAT.CCTTTTCATC	2.306e-22	Inf	-	ABC transporter permease
439645	CATCCTTCAG.TTCTGCCCTA	2.675e-22	104.421	-	Endo-beta-N-acetylglucosaminidase
2204029	ACATTTTTCC.AACCATACCT	2.675e-22	104.421	-	Protease
512467	AGTCAAGGTA.TCTTCGTACC	2.684e-22	5.38871	metE	5-methyltetrahydropteroyltriglutamate--homocysteine methyltransferase
2194350	CAGCTAAAGT.ATTGCTGAAG	2.752e-22	112.907	tsf	Elongation factor Ts
1614346	AGGATTTTTA.GAAAAAAAGC	2.999e-22	27.519	penA	Penicillin-binding protein 2b
1063892	CAAAATCTAC.TAGAAGAGAC	3.047e-22	20.8704	lacG2	6-phospho-beta-galactosidase
291557	ATGGCAGAAA.AATGGAAAAA	3.071e-22	7.22613	ftsL	Cell division protein
1082647	AATCTGCTCG.TCATCAAGTC	3.181e-22	Inf	udk	Uridine kinase
1822207	CATGAAAGAA.CTCTTCTCAA	3.362e-22	40.1387	-	Glycine/betaine ABC transporter
1383193	AATAGAAGTG.ATTTTCTTCT	3.839e-22	6.95727	-	SpoU rRNA methylase family protein
275950	CACCAGTTCC.AACAATGCTC	4.388e-22	Inf	-	Hyaluronate lyase
1860562	ACCTGTAGTT.CAAGAAGTCC	4.706e-22	5.72184	msmE	Multiple sugar-binding protein precursor
299258	ACGACCGCTT.TATCGTAAGT	5.178e-22	127.579	-	Hypothetical protein
297240	CACGTTCTGT.AAGGTATTGC	5.517e-22	31.1252	clpL	ATP-dependent protease ATP-binding subunit ClpL
1615996	AAGACTTTCC.ATCCATAATC	6e-22	42.7935	-	ROK family protein
1060702	ACGGTCTGAT.TTGGAACAAA	6.77e-22	Inf	-	Ribonucleotide-diphosphate reductase subunit alpha
1565199	AGGCTAGAGC.TGAATATCAG	7.46e-22	13.0502	-	Cation-transporting ATPase
1612663	CATTTGAAAA.GCACGTCCAG	7.633e-22	139.82	penA	Penicillin-binding protein 2b
1615456	AAAGCAAGGA.AAAATCTTTA	8.087e-22	19.2555	-	Transcription regulator
1862901	AATCGCTTTC.AAAATAGAAA	8.276e-22	5.27142	intergenic	N/a
1656068	AAAACGAAGT.CATCTCGAGC	8.285e-22	127.579	dnaB	Replication initiation and membrane attachment protein
1779875	AAATAAATCA.CTGCCACCTG	8.49e-22	5.20258	trpF	N-(5'-phosphoribosyl)anthranilate isomerase
646970	ACTCAGCATT.GAGAAGACAA	8.731e-22	Inf	spxB	Pyruvate oxidase
1892070	AGACCAAGGC.TTTGCCCTAT	8.731e-22	13.8783	-	Hypothetical protein
1936537	CAGCCATAAG.GGACTAATTC	8.731e-22	Inf	-	SpoU rRNA Methylase family protein
2211110	ATTGATGAAA.CCATCTCCTA	8.731e-22	Inf	-	Hypothetical protein
2197201	AACGATTCAA.AAAATAACAC	9.68e-22	93.4573	-	Hypothetical protein
1583991	ACCAGAACCT.CCCAGTAGGA	9.769e-22	23.011	intergenic	N/a
1061736	AGTAAGATTT.GCGTGGACAG	1.02e-21	Inf	nrdF	Ribonucleotide-diphosphate reductase subunit beta
1348216	CAGTTGACCT.CAAATCTTGG	1.029e-21	Inf	nagB	Glucosamine-6-phosphate isomerase
95406	AACCCGAAAT.ATACTGAAGA	1.055e-21	10.8451	-	Binding-protein-dependent transport system membrane protein
1615577	AATGATAATA.GCACCCAACA	1.144e-21	31.9719	-	ROK family protein
1085872	CAGAAAAAGA.CTAGAAGCAG	1.188e-21	Inf	intergenic	N/a
1086241	AATTGCTTCG.GATACAGGTG	1.188e-21	Inf	intergenic	N/a
1086613	CAGCTATCAA.GACAATACCA	1.188e-21	Inf	intergenic	N/a
1326507	ATAAAGGGGA.CTCGATGTAG	1.188e-21	Inf	potB	Spermidine/putrescine ABC transporter permease
1611778	AAAAAATCAA.GAGGCTGAAA	1.299e-21	67.6737	intergenic	N/a
1084298	CATGACCAAT.TTCTTGGTTC	1.31e-21	Inf	truB	TRNA pseudouridine synthase B
1600637	AGAAATTTGG.TGGGCTGATG	1.425e-21	4.35017	ileS	Isoleucyl-tRNA synthetase
579349	AAAATCCCTT.TGAATAGGCA	1.453e-21	16.1513	-	Hypothetical protein
394195	CAGAAATTTC.TTAGAGACAA	1.572e-21	77.1283	gatA	Aspartyl/glutamyl-tRNA amidotransferase subunit A
910812	ATATGGCTTA.TTGATTGAGC	1.602e-21	0	dapA	Dihydrodipicolinate synthase
2091021	ATATTACCCT.CGTCCAGAAG	1.669e-21	56.3635	hisS	Histidyl-tRNA synthetase
1080203	ATGCCTTGAT.GCGCAGGCAG	1.684e-21	Inf	fps	Geranyltranstransferase
1760307	AATAAGGATA.TCTGATTTGG	1.793e-21	75.2097	-	Mga-like regulatory protein
707135	AGTTGAAAAT.ATGTCTTGAA	1.831e-21	202.763	pepN	Lysyl-aminopeptidase
1081802	CAGGCTCAGC.TTTTCAATGA	1.987e-21	Inf	xseA	Exodeoxyribonuclease VII large subunit
1905628	ATAAGTTTAG.AGGAAAATAG	2.151e-21	44.3222	intergenic	N/a
41858	ATTTATCAAT.CAAGTGATGG	2.306e-21	101.644	-	CoA-binding protein
299285	ACGTAACCTT.GACCCATACT	2.306e-21	115.788	-	Hypothetical protein
299327	CATTCTTGTC.TCATCAGTCA	2.306e-21	115.788	-	Hypothetical protein
333941	ATCCACATCA.ATTCAGCATA	2.306e-21	101.644	recU	Holliday junction-specific endonuclease
337382	AACCTTTCTC.TCTGGATCAA	2.306e-21	146.117	-	Hypothetical protein
423698	ATGCTGGTCT.TCAAAATCAG	2.306e-21	107.224	-	Hypothetical protein
452248	ACCAAGAATG.TTCCAATACG	2.306e-21	107.224	-	Type I restriction-modification system R protein
457014	ACAATACGTT.TACTTCAAGA	2.306e-21	104.421	dnaK	Molecular chaperone DnaK
484992	ATGGATACGG.TCGGTGGCTC	2.306e-21	104.421	-	Hypothetical protein
769367	AGATTCCAGT.AAGGAAGTTC	2.306e-21	107.224	sufD	FeS assembly protein SufD
785800	AATTTTATAT.ATTATATCAT	2.306e-21	43.9214	intergenic	N/a
786725	AACAGTTTAC.ATCGAACTAG	2.306e-21	53.5276	-	Hypothetical protein
822313	AACTAAAGGT.GACTCATGAA	2.306e-21	25.9697	intergenic	N/a
1020582	AGTTTTTCAG.TAGAGCTGTG	2.306e-21	110.053	addA	ATP-dependent exonuclease subunit A
1037828	AGCCACTTGG.AATTCCTTTA	2.306e-21	107.224	-	Voltage gated chloride channel family protein
1045335	AGAGCCAACT.CGTTACCAGC	2.306e-21	112.907	pdhB	Pyruvate dehydrogenase E1 component,beta subunit
1049637	ATCGTTTCTG.TCCTTCTTCC	2.306e-21	107.224	pyrC	Dihydroorotase
1076115	ATTGTCTTTA.AGACCAAGGA	2.306e-21	104.421	-	Calcineurin-like phosphoesterase
1156206	ATAAGATGAT.CTAAAGAAGG	2.306e-21	101.644	intergenic	N/a
1289531	AGATGCAAGA.CTTCAAGACC	2.306e-21	110.053	rplJ	50S ribosomal protein L10
1409351	ACTACGCTCA.ATCGACGCTC	2.306e-21	101.644	tufA	Elongation factor Tu
1442954	AAAGAGAAGA.CTTGAGACTG	2.306e-21	112.907	-	Cystathionine gamma-synthase
1443978	ATAGTCTATT.AAGGGAGCAG	2.306e-21	104.421	intergenic	N/a
1458042	ATAATAGTTT.TTGTGAGCGA	2.306e-21	112.907	intergenic	N/a
1476754	CAGTATAATG.TAGAATGCTA	2.306e-21	104.421	intergenic	N/a
1557334	AAAAATATCC.CATCGTAGAA	2.306e-21	5.77394	-	PhnA protein
1571700	ATACTGACAA.ACAGCTGGTC	2.306e-21	115.788	thrS	Threonyl-tRNA synthetase
1572009	ACAGCGACAA.GCTATGATGC	2.306e-21	23.682	thrS	Threonyl-tRNA synthetase
1693862	CAAAAAACGC.TTCAACGAGC	2.306e-21	107.224	-	Hydrolase
1741082	AAAACTCTTG.CTGATATGAA	2.306e-21	107.224	-	Oligopeptidase
1789579	AGAGCACGAG.CAATGCTACC	2.306e-21	121.629	-	Iron ABC transporter ATP-binding protein
1791450	CATAAGTACG.ATTTCTTCTA	2.306e-21	101.644	-	Hypothetical protein
1797650	AAAAGAAATT.TTTTTTTAAA	2.306e-21	115.788	-	Sortase-sorted surface anchored protein
1810126	AAACGGAATC.TCGTAGCCAG	2.306e-21	7.75699	pbuX	Xanthine permease
1946144	AAAGGCCATA.CCCTTATGTT	2.306e-21	118.695	engC	Ribosome-associated GTPase
2191949	AACGTTCACC.TTATCTGGTG	2.306e-21	101.644	cysM	Cysteine synthase
2193669	AAGGTATCGA.AAAGCTGCAA	2.306e-21	107.224	tsf	Elongation factor Ts
2194164	ATAACGGTGG.CGTATCGGTG	2.306e-21	104.421	tsf	Elongation factor Ts
2194467	CACCAGTCAA.CCTTCTGCAG	2.306e-21	104.421	tsf	Elongation factor Ts
2194764	CAGATTCAAT.GAAGAAATCG	2.306e-21	104.421	rpsB	30S ribosomal protein S2
2194781	AGCTTCAGAA.CTCAAGCAGA	2.306e-21	104.421	rpsB	30S ribosomal protein S2
2194974	AAGAAGCTAA.AAATTGGGAA	2.306e-21	104.421	rpsB	30S ribosomal protein S2
2196672	AAATGATAGA.TACAAGCAGA	2.306e-21	101.644	-	Amidase
2196820	ATGCAGAAAC.ACTGATGACA	2.306e-21	101.644	-	Amidase
2197803	ACCTTCTGAC.AATACGGAAA	2.306e-21	101.644	mreC	Rod shape-determining protein MreC
2198081	AATTGGTAAA.CTGTTTCTTC	2.306e-21	104.421	mreC	Rod shape-determining protein MreC
2198127	CAGATTTGGC.CATTTGACAC	2.306e-21	104.421	mreC	Rod shape-determining protein MreC
2211640	AGATGATTTT.GAGTCTTAAA	2.306e-21	104.421	-	Hypothetical protein
462166	AAGCCACTTT.TGCTCAATAC	2.506e-21	16.822	-	ABC transporter ATP-binding protein
1951742	AACTGTCAGT.CTTGCTCATC	2.528e-21	4.72929	-	DNA-binding protein
2392	AGAGGATTTG.TTATTGGCAA	2.54e-21	5.77394	dnaN	DNA polymerase III subunit beta
421515	ACATCACCAA.ATTTATGACT	2.54e-21	110.053	trkA	Potassium transporter peripheral membrane component
661386	ACTTCTTTGT.GTGATTACAA	2.54e-21	107.224	-	Branched-chain amino acid transport system permease protein
542188	ATCAGTCAAA.CTTGAATAAT	2.811e-21	0.478312	murN	Peptidoglycan branched peptide synthesis protein
675067	AGAAAGGAAG.CTGACCAACT	2.819e-21	53.5276	holA	DNA polymerase III subunit delta
1010882	ACAGACCCTT.TGGACAAAAA	2.925e-21	6.01816	-	Glycerate kinase-family protein
1063862	AACGTTATCC.AAGAAATCAG	2.998e-21	1.06009	lacG2	6-phospho-beta-galactosidase
2198142	AATCTGATTT.ACAGAATCAA	3.33e-21	107.224	mreC	Rod shape-determining protein MreC
461707	ATGAGCAGGT.CTTGCCTTTC	3.648e-21	26.8633	-	HIT-family nucleotide-binding protein
1798220	AAAATTGGAG.TTCTGATGAA	3.667e-21	8.38903	intergenic	N/a
501942	CACCATTTGA.GGGAAAATTA	4.059e-21	104.421	-	Beta-glucoside-specific phosphotransferase system (PTS), IIABC component
1319295	CATCGAAGGT.AAACTAGTCC	4.07e-21	Inf	-	Cytoplasmic alpha-amylase
1059671	CACCAATACG.GAAAGTTGAA	4.401e-21	Inf	-	Ribonucleotide-diphosphate reductase subunit alpha
299357	AAGGAAGCGA.GCCCACTCAA	4.517e-21	110.053	-	Hypothetical protein
2197228	ATTTATGAAG.AAGGCTCCCA	4.919e-21	53.5276	-	Hypothetical protein
1432222	ACCTGATAAG.CTTGATTCCT	4.958e-21	2.23381	intergenic	N/a
296772	AAGCAGCTCT.AACTATAAAA	5.152e-21	53.5276	clpL	ATP-dependent protease ATP-binding subunit ClpL
1581731	CAGTCAGACG.TTAAAGACGG	5.21e-21	0.167888	relA	GTP pyrophosphokinase
2123019	CAAAGCCATC.TGGTGCTTGA	5.615e-21	5.97691	-	Fucosidase
236786	AGCTTGGAAT.CCCATTTCAT	5.753e-21	104.421	glmS	Glucosamine--fructose-6-phosphate aminotransferase
419986	AAGGGGGAAC.TTTTTAAATC	5.753e-21	115.788	intergenic	N/a
515195	ACGTGAAGCA.TTCCACTTCT	5.753e-21	112.907	pnpA	Polynucleotide phosphorylase/polyadenylase
517619	AGTAAACAAT.CACGCGCAAT	5.753e-21	101.644	-	GNAT family acetyltransferase
517907	AGCGACATAT.TATCCACAAC	5.753e-21	101.644	-	GNAT family acetyltransferase
519263	AGGCAGTTCG.GATGCCGAGA	5.753e-21	104.421	cysS	Cysteinyl-tRNA synthetase
525384	AGAAGGGCTA.TCTTACCATC	5.753e-21	104.421	-	ABC transporter ATP-binding protein
550784	AGGAGAAATG.AAAATTTTAA	5.753e-21	104.421	intergenic	N/a
604042	CATCTGAATA.GGCTCCAAAC	5.753e-21	6.10138	miaA	TRNA delta(2)-isopentenylpyrophosphate transferase
933385	AATGGAACAA.ATCAAAACAA	5.753e-21	104.421	-	Hydrolase
935468	AAAGGGTCCC.ATAGTGCAAG	5.753e-21	104.421	-	Alpha-amylase
959104	ACTTGTTTGT.AACCATACAC	5.753e-21	101.644	dnaG	DNA primase
1810186	AAAGAAATAA.AAAAAGAGGT	5.753e-21	101.644	intergenic	N/a
2196586	CACTACGAGC.TGTTTTTCCA	5.753e-21	98.8904	-	Amidase
2196965	AAGGCCTAAT.AATATTACGC	5.753e-21	104.421	intergenic	N/a
1905689	AATGAGCGTA.CAATGACCAA	6.618e-21	6.4044	-	Hypothetical protein
76853	CACCGATAAG.AAACCAGTAG	6.688e-21	124.59	-	Sugar phosphotransferase system (PTS),sorbose-specific family, IIC component
1082112	AAAGAGCAAG.AAATGAATAG	7.268e-21	Inf	intergenic	N/a
2097317	AATATGCCCA.ATCGTATCAT	7.388e-21	5.3456	ilvD	Dihydroxy-acid dehydratase
299092	AGCGAACATA.GGTGCTTTGA	7.423e-21	57.801	luxS	S-ribosylhomocysteinase
1316360	ACCTGTCACG.ATATTGGCAG	7.423e-21	104.421	-	Hypothetical protein
1319439	ACGAGGAATT.GTCGATAACG	7.423e-21	104.421	-	Cytoplasmic alpha-amylase
1343672	AAATGAAAAT.AAAATTCCTT	7.423e-21	104.421	-	Acyl-ACP thioesterase
1664275	ACGACCACCA.CATTGTTACG	7.423e-21	107.224	scrK	Fructokinase
1983402	ATTGAAGGAA.GTTAGGATTG	7.423e-21	112.907	treR	GntR family transcriptional regulator
2088508	CAAAGAGTAA.AAAGAAAGGA	7.423e-21	107.224	-	Hypothetical protein
2163743	CAGAGGCACT.TTCCCTGCAA	7.423e-21	107.224	glpO	Alpha-glycerophosphate oxidase
77751	AAATGTATGG.GATGGAACTC	7.442e-21	115.788	-	Sugar phosphotransferase system (PTS),mannose/fructose/sorbose family, IID component
973939	ACCAGTCTAT.TACGGTTGGC	7.449e-21	Inf	pcrA	ATP-dependent DNA helicase
461911	AAGATGTGTC.TTTACTGTTG	7.524e-21	20.3559	-	ABC transporter ATP-binding protein
1082364	ACATTGGTTT.ACCACACCTA	7.685e-21	Inf	udk	Uridine kinase
292017	AGCGAGTGCC.GTCCCAATAA	8.108e-21	6.12384	pbpX	Penicillin binding protein 2x
41889	CAGTATCTCG.AACGAGTAAA	8.359e-21	110.053	-	CoA-binding protein
324652	AGAGTATGAA.GACAATATTG	8.663e-21	Inf	aliA	Extracellular oligopeptide-binding protein
590432	CAACTTTCGT.CCTTTTTGGG	8.946e-21	0.380139	-	Sensor histidine kinase
269167	ATATTTTTCG.TAACTTCTCA	9.632e-21	Inf	intergenic	N/a
481572	AAACAATTGA.CTCCTCATGG	9.632e-21	Inf	infB	Translation initiation factor IF-2
617381	ACCTTTTCAA.TGTTGAAAAT	9.632e-21	Inf	murD	UDP-N-acetylmuramoyl-L-alanyl-D-glutamate synthetase
778486	ACAGCAAAAA.GCTGCTGTCA	9.632e-21	Inf	fruA	Fructose-specific phosphotransferase system (PTS), IIABC component
1148771	ACACAGACAT.CACTCCTAAA	9.632e-21	Inf	pyrB	Aspartate carbamoyltransferase catalytic subunit
1527791	ATTATCTGCC.TTATCAAAAT	9.632e-21	Inf	-	Hypothetical protein
1920679	CATGAGGGTA.CCATGAGAAG	9.632e-21	Inf	rpoC	DNA-directed RNA polymerase subunit beta'
1972843	CAGAATAAGT.TGTAAAACAA	9.632e-21	Inf	nusG	Transcription antitermination protein NusG
215953	CATGTGAACG.TGTGAAGAAG	9.779e-21	0.433456	-	Sugar phosphotransferase system (PTS),lactose/cellobiose-specific family, IIA component
1080988	ATTTGGCTAC.TAAGAGCTTG	1.025e-20	Inf	xseA	Exodeoxyribonuclease VII large subunit
132004	ACAAATTGCT.GATTACGAAA	1.043e-20	15.9797	-	Hypothetical protein
170625	AGAATCCAGC.ATCATTCGAA	1.068e-20	15.0097	tag	DNA-3-methyladenine glycosylase I
338955	ATGGAGCTGG.CACTATGTGA	1.091e-20	Inf	gnd	6-phosphogluconate dehydrogenase
1067628	AATCACTTCT.GATATGGAAG	1.094e-20	Inf	lacT2	Transcription antiterminator LacT 2
1067775	AGAGGAAAGA.ATTCTCAGGA	1.094e-20	Inf	lacT2	Transcription antiterminator LacT 2
2044992	AAGGAGAGAC.GAAAATGGCG	1.138e-20	107.224	intergenic	N/a
1584283	CAAAGCAGTG.TTTGAACAGC	1.151e-20	Inf	intergenic	N/a
298831	AGGATTCGCT.AAGGAAATCG	1.281e-20	35.4738	luxS	S-ribosylhomocysteinase
1064165	AACCTTGAGG.TAGATAATCC	1.285e-20	Inf	lacG2	6-phospho-beta-galactosidase
481245	AAAATCGTGA.GATTATGATC	1.294e-20	Inf	infB	Translation initiation factor IF-2
664814	CACCCCAGTC.TGCGCCTCAG	1.294e-20	Inf	prfB	Peptide chain release factor 2
664970	CACCCATTTC.GACTTGAGGA	1.294e-20	Inf	prfB	Peptide chain release factor 2
665105	AAGATGATAT.AAGATGGATA	1.294e-20	Inf	prfB	Peptide chain release factor 2
665399	AGCTAGTTCG.TGATCTTTTA	1.294e-20	Inf	prfB	Peptide chain release factor 2
674185	ACCGAACTTT.TTCTTATCTC	1.294e-20	Inf	pyrD	Dihydroorotate dehydrogenase 1A
828494	AATCCATAGC.ATGGTCAAGG	1.294e-20	Inf	-	Agmatine deiminase
920464	AATATCAACC.TAACTTTGAT	1.294e-20	Inf	-	Hypothetical protein
1327322	ACGGCAAACG.TTTGAAGCGG	1.294e-20	Inf	potA	Spermidine/putrescine ABC transporter ATP-binding protein
77871	AAGATGGTGT.GGTTCAAAAG	1.389e-20	112.907	-	Sugar phosphotransferase system (PTS),mannose/fructose/sorbose family, IID component
1754582	AGTGCATAGG.CCCCAAACAC	1.39e-20	2.2862	-	Beta-fructofuranosidase
1059012	CATAATCTTA.TACATCATCC	1.391e-20	Inf	intergenic	N/a
1061571	ACTGGAGAAA.CTATCTAACA	1.391e-20	Inf	nrdF	Ribonucleotide-diphosphate reductase subunit beta
299723	ACGACCTCGG.ATCACACCTG	1.418e-20	14.1284	-	Hypothetical protein
1610582	AGGGTAGAAG.CAGAACCATC	1.437e-20	104.421	intergenic	N/a
2125305	ATGACAAATT.AGTATTCCAA	1.458e-20	13.8783	arcB	Ornithine carbamoyltransferase
327859	AACCTTGAGG.TTGTTCATAA	1.49e-20	0.227325	-	Cell wall surface anchored protein
1080818	AAGACCAAGT.ACGCTTTTGA	1.535e-20	Inf	xseA	Exodeoxyribonuclease VII large subunit
1857790	CACTCCTTGT.TTGAACCGGG	1.555e-20	73.3086	msmG	Multiple sugar-binding transport system permease protein
1530469	AAAGTGGGGG.GCATGATTGA	1.598e-20	18.3318	engB	Ribosome biogenesis GTP-binding protein YsxC
1531915	AAAAAATAAT.GCTGGCAACA	1.717e-20	18.8411	clpX	ATP-dependent protease ATP-binding subunit ClpX
662959	ATCAAGCTAA.TTGAAGAAGG	1.738e-20	Inf	-	Branched-chain amino acid transport ATP-binding protein
671122	AATTGCAAGT.TTTTGGAAGA	1.738e-20	Inf	-	Helicase
673278	ATCAATATCT.TACGTCCCAT	1.738e-20	Inf	metK	S-adenosylmethionine synthetase
687828	ATACTAAAAT.GGCAAAGGGA	1.738e-20	Inf	-	Hypothetical protein
1920402	ACCGTAACCT.GAACCACATG	1.738e-20	Inf	rpoC	DNA-directed RNA polymerase subunit beta'
556986	ATCTATATTT.TTTCAAAATA	1.84e-20	53.5276	-	Hypothetical protein
956372	ATAAATCAAG.TTCCTGCTAC	1.84e-20	6.60615	-	ABC transporter substrate-binding protein
298963	AGCACCTCTT.GCCAAACTCA	2.022e-20	66.7111	luxS	S-ribosylhomocysteinase
769452	ATGTAGAAGC.ATTCGCAAGG	2.047e-20	82.9912	csdB	Cysteine desulfurase
391480	AAGTCGGCAA.AGCAGCTTCG	2.179e-20	77.1283	gatB	Aspartyl/glutamyl-tRNA amidotransferase subunit B
1102354	CATTGTTCCA.GACTACAAAC	2.193e-20	0.904116	-	Hypothetical protein
481681	AGATGAATTG.TTGAGCGTCC	2.335e-20	Inf	infB	Translation initiation factor IF-2
664698	AGCGCAGTTA.CCGAACTTGA	2.335e-20	Inf	prfB	Peptide chain release factor 2
1148361	CAAAAGAAGA.TACCATGCCC	2.335e-20	Inf	pyrB	Aspartate carbamoyltransferase catalytic subunit
1827576	AAAGAAGGAA.TGAAATGACA	2.439e-20	107.224	intergenic	N/a
895502	AAGCCTCTAA.ACCTTCACTT	2.544e-20	2.98844	lmb	Laminin binding protein
77045	ACGTTCTTGG.CGTATGACTA	2.576e-20	118.695	-	Sugar phosphotransferase system (PTS),sorbose-specific family, IIC component
463095	AAAGCAAGCG.AAGCAAGTCT	2.576e-20	52.1289	-	ABC transporter
1085029	CAAGGTCTCT.CGCGTGGGTC	2.642e-20	Inf	-	Hypothetical protein
662635	CAGAAAGATT.TCAACTTTTA	2.76e-20	Inf	-	Branched-chain amino acid transport ATP-binding protein
2116621	AGGAATTGCA.CCAACAGAAG	2.886e-20	73.3086	-	Glycosyl hydrolase
1074737	AGCCTTATGT.AAGGCGCAAA	2.895e-20	Inf	lepA	GTP-binding protein LepA
1081868	AAGGAATGAA.ATCAATGTGA	3.146e-20	Inf	xseA	Exodeoxyribonuclease VII large subunit
1532129	CAGGAGCACA.GCTTTTCGTA	3.25e-20	3.72754	-	Hypothetical protein
1626266	AGATTGTCGC.AGATGGTAGA	3.288e-20	31.8701	-	Oxidoreductase
484309	AGCCCTCCAG.TAATCCTGCC	3.373e-20	0.425795	-	Hypothetical protein
1613721	AGAAGCAGAA.CCTATCTTAA	3.743e-20	30.0186	penA	Penicillin-binding protein 2b
1678870	CAATGTTGGC.CCTTGTTTGA	4.075e-20	3.07266	fmt	Methionyl-tRNA formyltransferase
661740	AGGCCAAAGC.TAAATAATCA	4.214e-20	Inf	-	Branched-chain amino acid transport system permease protein
665315	AGGTAGATTC.CTCAAAGGTG	4.214e-20	Inf	prfB	Peptide chain release factor 2
1600588	AGAACTCAAC.ACATCGTAAC	4.214e-20	Inf	ileS	Isoleucyl-tRNA synthetase
1834338	AATTTGCAGA.ATTTTGAAGG	4.4e-20	8.99189	scpB	Segregation and condensation protein B
1923363	AATTGAAAAC.GCTACTGGAC	4.619e-20	6.90734	rpoC	DNA-directed RNA polymerase subunit beta'
77622	ATTACAAACT.ACAAAAGAAG	4.747e-20	112.907	-	Sugar phosphotransferase system (PTS),mannose/fructose/sorbose family, IID component
239964	ACATCTCCAG.GCTGTCAGCT	4.783e-20	Inf	-	Surface-anchored pullulanase
1022498	ACAGACACAA.TGCTACGGCC	4.96e-20	43.9214	-	Hypothetical protein
726725	CATTGACCTC.TAGATGAAGC	5.199e-20	67.7076	clpE	ATP-dependent Clp protease ATP-binding subunit
1583661	ACTGGATTTT.GAATTAATAC	5.199e-20	42.7935	intergenic	N/a
758567	AACACCTTGG.ATTACGAAAG	5.274e-20	0.392938	-	Extracellular oligopeptide-binding protein
336759	CAAATACTTG.CCCATCTCAG	5.316e-20	Inf	-	RNA methylase family protein
337878	AGGCTATCAG.CTTGGTAAGA	5.393e-20	99.4566	-	Hypothetical protein
701292	ATGCCTTCGA.TTGGCTGATA	6.001e-20	208.324	-	Oxidoreductase
1070745	AGTTCCAGGT.TTCGTTCTGC	6.327e-20	1.95539	lacB1	Galactose-6-phosphate isomerase subunit LacB
1615562	ATCATTTTAA.ACAAAACAAT	6.686e-20	43.9948	-	ROK family protein
109	ATTTTTCACA.CTTGTGGAAA	6.768e-20	4.82035	intergenic	N/a
1063904	AGAAACGTTA.GGTCTCTTCT	7.029e-20	Inf	lacG2	6-phospho-beta-galactosidase
1076071	AAATGACGGC.TTGTCGCTGA	7.165e-20	10.7101	-	Calcineurin-like phosphoesterase
2045909	CAAGCTGTTA.CACTGAAAAA	7.287e-20	130.596	argS	Arginyl-tRNA synthetase
2046249	ACCATTCGCG.GCTTCTTCAT	7.287e-20	112.907	argS	Arginyl-tRNA synthetase
1067245	AGGAAGCTTC.GGTGAGGACT	7.587e-20	2.38541	lacF	PTS system, lactose-specific IIA component
100172	ATAGTCTTCT.GTTTAGAGCC	8.199e-20	112.907	-	Hypothetical protein
485992	AAGATGTTAT.GAACTCTGTG	8.199e-20	110.053	-	Hypothetical protein
487896	AGAAAAATTA.TTGAACTTGA	8.199e-20	107.224	-	Hypothetical protein
403067	ATGAGAAAAA.TGCATCGTTA	8.609e-20	13.3353	intergenic	N/a
291982	ACTAAAAAAA.GGCAAAAACA	8.643e-20	5.80852	pbpX	Penicillin binding protein 2x
296065	CAATCCTGTT.TGGTCGGAGA	9.022e-20	136.716	clpL	ATP-dependent protease ATP-binding subunit ClpL
1920645	CATCTTTGTT.GCATCTGTAA	9.189e-20	Inf	rpoC	DNA-directed RNA polymerase subunit beta'
389171	ATAGACATCA.CTCCTAACCC	9.445e-20	71.4247	-	Hypothetical protein
409455	ATTATACTAT.CGTTTAGACA	9.499e-20	2.33088	-	Hypothetical protein
2165999	ATAACCTTGG.TTTTTAGTTG	9.677e-20	19.9581	glpK	Glycerol kinase
58786	ACAGCCTTGA.ATAGATACGA	1.099e-19	50.7427	purM	Phosphoribosylaminoimidazole synthetase
61437	AGCTGGGCTT.CCTTGACCAC	1.099e-19	42.7935	purH	Bifunctional phosphoribosylaminoimidazolecarboxamide formyltransferase/IMP cyclohydrolase
61568	ACACCAAGTG.CATGTGGTCG	1.099e-19	54.9391	purH	Bifunctional phosphoribosylaminoimidazolecarboxamide formyltransferase/IMP cyclohydrolase
77964	ACCCCATGAT.GCAGGTACAA	1.099e-19	98.8904	-	Sugar phosphotransferase system (PTS),mannose/fructose/sorbose family, IID component
78492	CAGAAATGAT.ATGGGCCCAC	1.099e-19	107.224	-	Sugar phosphotransferase system (PTS), fructose family, IIA component
78510	CACAAGACAA.ATTTACACAG	1.099e-19	104.421	-	Sugar phosphotransferase system (PTS), fructose family, IIA component
78798	ACCTGTTAGC.GGCTTCGATG	1.099e-19	107.224	-	Sugar phosphotransferase system (PTS), fructose family, IIA component
795453	ACAGCCTCTT.CAAATCATAT	1.099e-19	5.03528	-	Type I restriction modification system restriction protein
796245	ATACGACCTT.AAGTTCCGAG	1.099e-19	104.421	-	Type I restriction modification system restriction protein
797246	ATGAGTCTCA.CATGGCAATC	1.099e-19	69.5578	intergenic	N/a
908051	AAGACATCTA.CAGTCCGAAG	1.099e-19	101.644	-	Hypothetical protein
918898	CAAAGTAAAT.ATGTTTAAAC	1.099e-19	98.8904	-	Hypothetical protein
980499	AAATCCTGTT.GCCTTGCTCA	1.099e-19	101.644	-	Adenylate cyclase family protein
1097307	AATCATGGAA.TCACTCACCT	1.099e-19	104.421	mutY	A/G-specific adenine glycosylase
1082571	AGGTCTTGCT.CTCCGTGTAT	1.129e-19	Inf	udk	Uridine kinase
1534050	ATCAAAATGT.TATGTCTATA	1.165e-19	12.3062	-	Exported choline-binding glycosyl hydrolase
1891220	AAAACAAAGA.TTGGTTAAAA	1.167e-19	41.7256	-	Hypothetical protein
672496	CAGCATTTCC.CGAACCTCCA	1.193e-19	71.4247	metK	S-adenosylmethionine synthetase
719589	AAACCAGATT.TTTACGTGTG	1.206e-19	Inf	gyrB	DNA gyrase subunit B
1082027	ATAAAGACCC.TACTTGGAAC	1.228e-19	Inf	xseA	Exodeoxyribonuclease VII large subunit
794471	CAGATAATTG.TCAATATGGA	1.229e-19	2.28665	-	Type I restriction modification system restriction protein
766235	ACAGGGGGAG.AAATACTCAT	1.274e-19	7.21567	dnaH	DNA polymerase III subunits gamma/tau
1920345	AGGAAGAAGG.AATGAAGAAA	1.304e-19	Inf	rpoC	DNA-directed RNA polymerase subunit beta'
1974899	ACCTTAACAA.GCTTATTTTG	1.322e-19	41.6758	pbp2A	Penicillin-binding protein 2a
1815560	AATTCACCCA.GGTCTGAATA	1.347e-19	39.4494	galK	Galactokinase
1891683	ATACTTCTTG.TTAGCCTTGA	1.371e-19	25.8161	-	Hypothetical protein
1569400	ACAGGCATGC.AACCTGTCAC	1.593e-19	Inf	intergenic	N/a
766624	AAACGAATTA.ATTTTGACGT	1.601e-19	3.1515	dnaH	DNA polymerase III subunits gamma/tau
78729	ATGCGAGCCT.ACAGGCGCAG	1.604e-19	104.421	-	Sugar phosphotransferase system (PTS), fructose family, IIA component
2045162	ATCCTTGTTT.CATCTACAAT	1.679e-19	115.788	argR	Arginine repressor
324565	AGTTTTCTGC.GGTTTGCTGG	1.801e-19	101.85	aliA	Extracellular oligopeptide-binding protein
1635852	AACTCTCTGA.CATTTGAAGC	1.834e-19	1.82454	nanA	Sialidase A (neuraminidase A)
1584435	AAGGCGAAAA.CACCTCATCG	1.837e-19	36.5811	-	Metallo-beta-lactamase superfamily protein
1921497	ACTGTGGAAC.GACCGTGGTC	1.852e-19	Inf	rpoC	DNA-directed RNA polymerase subunit beta'
584746	AAATCAGAGG.CCTGCCAACC	1.877e-19	6.52758	-	Ribonuclease BN-like family protein
2085038	CATCATACTT.TCTCGAGAGA	1.945e-19	77.1283	-	Hypothetical protein
1661212	CATCCATGCC.TTTAGAGTCG	2.002e-19	104.421	-	ABC transporter ATP-binding protein
1783147	ATCCATTTGA.TTCTACAGAA	2.002e-19	107.224	trpE	Anthranilate synthase component I
2071442	ACAACTTGCA.CATTGCTAAA	2.012e-19	0.446014	intergenic	N/a
324916	AAGCAGATGG.AAAAACTTTG	2.066e-19	88.0343	aliA	Extracellular oligopeptide-binding protein
1334913	AGGCTGCCCT.TGGGATCAGG	2.083e-19	3.86102	pstB2	Phosphate transporter ATP-binding protein
654925	ATTCGAGAGT.CCAGTTTCAC	2.208e-19	1.9518	-	Fatty-acid binding protein
1069085	ACATCGAACG.ATCGGTTCTG	2.236e-19	0.9503	lacD2	Tagatose 1,6-diphosphate aldolase
2037671	AATCATCGCT.TCGACGGTCT	2.367e-19	0.56604	-	Peptidase
2204450	AAATCTGAGA.GTTAGCACGT	2.42e-19	5.57699	-	Protease
1058838	AAATGACCAA.CGTTTCTTGG	2.51e-19	Inf	nrdH	Glutaredoxin-like protein
296031	AAACATCTGA.ATCCTCTCAC	2.52e-19	139.82	clpL	ATP-dependent protease ATP-binding subunit ClpL
1905523	ATCATTCTTT.CTAATAGATG	2.568e-19	Inf	-	P-loop hydrolase
1059431	ACGGTGAATA.TATCTTGAAA	2.572e-19	Inf	-	Ribonucleotide-diphosphate reductase subunit alpha
77098	ATCGAACGCT.TGACTATAAA	2.583e-19	107.224	-	Sugar phosphotransferase system (PTS),sorbose-specific family, IIC component
462999	ATTTTCCTAC.CCCAATAAAA	2.654e-19	28.7939	-	ABC transporter
62594	AGGCACGTTT.TGGTCCTGAG	2.67e-19	98.8904	purD	Phosphoribosylamine--glycine ligase
909740	ACAAGAAACA.TATCCTATCG	2.67e-19	98.8904	asd	Aspartate-semialdehyde dehydrogenase
1609533	ATGCCAATCC.ACTGCTATGA	2.67e-19	96.1618	murF	UDP-N-acetylmuramoyl-tripeptide--D-alanyl-D-alanine ligase
1020248	AGGAAATTGC.CTTCTGACCT	2.831e-19	118.695	addA	ATP-dependent exonuclease subunit A
1574822	ATCACTGGTG.CAGGAAATCC	2.831e-19	104.421	-	Response regulator protein
1574896	AGTTTTGAGT.TATTTGTTCA	2.831e-19	104.421	-	Response regulator protein
1575014	AGGAGAAGCG.ATGCACAAGA	2.831e-19	107.224	intergenic	N/a
1059107	AACATCTTGA.GACGTGACTT	2.9e-19	Inf	-	Ribonucleotide-diphosphate reductase subunit alpha
1347577	AAATCAGAAG.AGCTCGTAAA	2.964e-19	30.6839	rpsU	30S ribosomal protein S21
1347678	ACGCACTTCG.CGTTTCAAAC	2.964e-19	61.39	rpsU	30S ribosomal protein S21
1661121	AATCAAGAGT.TGTCAAAAGG	3.043e-19	35.6424	-	ABC transporter ATP-binding protein
487709	CAAAAAGTAG.TAATTCTGTA	3.102e-19	Inf	-	Hypothetical protein
1815232	ACTGTTGAGG.CTTTAAGGAA	3.139e-19	12.1229	galK	Galactokinase
1059395	ATAAATTTTA.AATCAATATG	3.635e-19	Inf	-	Ribonucleotide-diphosphate reductase subunit alpha
865330	ATCCGCAGAA.ACAACGGGAG	3.639e-19	101.644	fbpS	Fibronectin/fibrinogen-binding protein adherence and virulence protein A
1815588	CAACTTGCAA.TCTTCCACTG	3.809e-19	36.5811	galK	Galactokinase
1331390	CAATCAAGAG.CGATTCATCC	3.83e-19	44.3222	-	GntR family transcriptional regulator
1063847	AATCAGCTCA.TGGTACAAGA	3.88e-19	Inf	lacG2	6-phospho-beta-galactosidase
1079942	AATTGATTGG.CTTGCTTTTC	3.88e-19	Inf	fps	Geranyltranstransferase
1921917	ACAAACGTGT.GAACAAATCA	3.931e-19	Inf	rpoC	DNA-directed RNA polymerase subunit beta'
895068	ATAAAAATCT.CTGAGTGTCA	4.156e-19	1.69871	intergenic	N/a
2181922	ATTATTCTTA.TCTTCAGGCG	4.185e-19	69.5578	cbpD	Choline binding protein D
1102787	AAATAGCGAT.TGGCTCCCCA	4.19e-19	28.5289	-	Hypothetical protein
1837212	ACTTTCCTTA.TTGGGCTGGC	4.354e-19	31.8701	-	Deoxyribonucleotide triphosphate pyrophosphatase/hypothetical protein
1919371	AATACTGAAA.AACATCTTTC	4.385e-19	Inf	intergenic	N/a
2001096	CAGCCATTGC.GTCTACGCTG	4.385e-19	7.89785	-	PTS system ascorbate-specific transporter subunit IIC
1920172	CAAAGGAGAC.GGTATGGAAC	4.597e-19	Inf	intergenic	N/a
487099	AGGATATCCA.CCCTACCGTG	4.706e-19	Inf	-	Hypothetical protein
1058814	ATTGGACACA.TTGTTTTTAG	4.736e-19	Inf	nrdH	Glutaredoxin-like protein
1569636	CAGGAAACTA.ATTCTAGCAG	5.623e-19	6.51307	-	Hypothetical protein
2197013	ATTTTTGAAA.ATATTATCTA	5.692e-19	88.1196	-	Hypothetical protein
1087276	ATATGCTTCG.CACTGGGGTG	5.779e-19	Inf	-	Formate/nitrate transport protein
1087345	ACTTTGCTTC.TTCGCGATTG	5.779e-19	Inf	-	Formate/nitrate transport protein
1905993	CAAAAATACG.TGCAGCAAGA	5.779e-19	Inf	-	Hypothetical protein
1906111	CACTATGGAC.TCTTGCTTAC	5.779e-19	Inf	-	Hypothetical protein
917968	CAGTTCAGTC.GGATGATACC	6.293e-19	53.5276	-	Hypothetical protein
268588	AACCGATCCG.AACTTGTATG	6.624e-19	2.79081	-	2-amino-4-hydroxy-6-hydroxymethyldihydropteridine pyrophosphokinase
1081106	CAGAAATCCG.GTTCGCAAAC	6.713e-19	Inf	xseA	Exodeoxyribonuclease VII large subunit
1147154	ACAAGTCAGT.GAAGGTGTGC	6.811e-19	Inf	carA	Carbamoyl phosphate synthase small subunit
1892464	ATATTTGAAT.TCAAAGTATA	6.849e-19	17.8593	intergenic	N/a
222408	AATAGCCGAC.ACCTATGTCG	6.986e-19	3.27223	intergenic	N/a
664715	AGCTGGTCAT.ATCTTATCAA	7.306e-19	Inf	prfB	Peptide chain release factor 2
1645622	AATTCTACCT.TCTCTTGAAG	7.316e-19	Inf	secA	Preprotein translocase subunit SecA
1736948	CACCTGCAAC.TGTTTGACAA	7.511e-19	3.50881	-	Thioredoxin
785457	AGTTGGAAAT.ATTGACATCG	7.571e-19	42.7935	thiI	Thiamine biosynthesis protein ThiI
409062	ACTTTAAGGG.CAAATCGTGG	7.73e-19	1.23547	-	Hypothetical protein
787526	CAGGTGGTTT.ACCATTGATG	8.587e-19	1.34004	-	Hypothetical protein
2046315	AACTTTCATC.CGGAACCATT	9.01e-19	107.224	argS	Arginyl-tRNA synthetase
2046111	ACATCCCAAA.TGTTTACCCC	9.026e-19	112.907	argS	Arginyl-tRNA synthetase
1797255	AAACGATGAA.GATGGGCAAA	1.004e-18	Inf	-	Sortase-sorted surface anchored protein
300131	ATGGCATCAA.TCTGGCTACG	1.055e-18	0.470693	-	Hypothetical protein
76589	ATGTGGAAGA.TTCCACAAAC	1.149e-18	77.1283	-	Sugar phosphotransferase system (PTS), sorbose subfamily, IIB component
2046282	AAAATGGAGA.GAGGAAGCTC	1.216e-18	107.224	argS	Arginyl-tRNA synthetase
79359	CAACGATATC.GTTGTCGCAA	1.235e-18	107.224	agaS	Tagatose-6-phosphate aldose/ketose isomerase
862353	CAGAAGTGCC.GTTTATGTCA	1.235e-18	101.644	pyrD	Dihydroorotate dehydrogenase 1B
1623574	ATGGTGTTAG.TTCTTTATTG	1.281e-18	Inf	-	Sugar phosphotransferase system (PTS), IIBC component
989696	AAGTGTACCT.TTTTCAAAAA	1.356e-18	104.421	intergenic	N/a
4504	AGGTCAGCTT.AAATATCTTA	1.379e-18	5.17642	pth	Peptidyl-tRNA hydrolase
6816	AGGAAATCAA.AGGGATATGC	1.379e-18	5.17642	trcF	Transcription-repair coupling factor
1935873	ATATGATTAG.GTAGCCATGG	1.379e-18	35.6424	-	Hypothetical protein
449690	ACACTTCAAT.CTGTTCGTGA	1.39e-18	34.7123	-	Type I restriction-modification system M protein
2084654	CACCACTGGA.ATATTGTTTC	1.396e-18	69.5578	-	Hypothetical protein
2196427	ATAAAAAAGC.ATTTCTGAAA	1.435e-18	85.4857	-	Amidase
2196442	AACAACAAAA.GCAGATAAAA	1.435e-18	85.4857	-	Amidase
2196454	ACAAAATGTT.GAACAACAAA	1.435e-18	85.4857	-	Amidase
79163	AAAAGCTTCT.TCCATACATC	1.511e-18	112.907	agaS	Tagatose-6-phosphate aldose/ketose isomerase
1824249	CACTGCGCTA.ACAGAAAAGG	1.553e-18	Inf	-	Glycine/betaine ABC transporter ATP-binding protein
1457294	AATTTGTAGG.GCTGAATAGT	1.572e-18	8.28981	ssb	Single-stranded DNA-binding protein
643024	ATTTCCACTA.ATACTCTTCC	1.613e-18	38.9201	-	Hypothetical protein
1905456	ATCCTTTTGC.AGTCCTTTAG	1.66e-18	Inf	-	P-loop hydrolase
22570	ATAGGATTGT.CTCAGGTGAG	1.743e-18	Inf	intergenic	N/a
302925	ATAGGATTGT.CTCAGGTGAG	1.743e-18	Inf	intergenic	N/a
725181	ATAGGATTGT.CTCAGGTGAG	1.743e-18	Inf	intergenic	N/a
1978879	ATAGGATTGT.CTCAGGTGAG	1.743e-18	Inf	intergenic	N/a
288197	ATAATCCAGC.TCTGATTCTC	1.851e-18	213.936	-	Heparinase II/III-like protein
1330852	CAAGGGAGGT.TGGAATGAAG	1.943e-18	Inf	intergenic	N/a
661950	ACTGGTTGGA.TAATCGGTCC	1.958e-18	Inf	-	Branched-chain amino acid transport ATP-binding protein
1063410	AATCCTTTTT.AGCTATCTAA	2.107e-18	Inf	lacR1	Lactose phosphotransferase system repressor 1
1083305	ACAGGTTCTG.TGGGAACTTA	2.129e-18	6.19545	intergenic	N/a
1666897	ATGTGAAAGA.AATGAAATAA	2.16e-18	75.2097	intergenic	N/a
79494	ATGAGCTTTA.CAAGTGACGA	2.191e-18	107.224	agaS	Tagatose-6-phosphate aldose/ketose isomerase
1920034	CAGAAGAGTT.ATTGACCAGC	2.222e-18	Inf	ndk	Nucleoside diphosphate kinase
1661098	ATCAGCAGAA.ATTCAGCTCA	2.29e-18	110.053	-	ABC transporter ATP-binding protein
1139037	ATATCAGGAA.AGGCTATTGA	2.307e-18	31.2838	-	Zinc-binding dehydrogenase
1348324	AAAACTTGTT.AACCAAAAAC	2.38e-18	15.9218	nagB	Glucosamine-6-phosphate isomerase
330680	ATTTCAGTTG.TTCTTTCAAG	2.61e-18	2.97948	-	Cell wall surface anchored protein
463347	CAGCAGTGGT.GTTCTCTTTA	3.031e-18	7.55928	-	ABC transporter
1782385	AGTTCAGGTT.TGAGAAATGA	3.057e-18	0.062799	trpG	Anthranilate synthase component II
914724	ACAAAAACTA.AAGAATTAAA	3.071e-18	36.5811	prfA	Peptide chain release factor 1
1827114	AGGACGGATG.CAAAACTTTC	3.729e-18	Inf	pepA	Glutamyl-aminopeptidase
1608245	ATCATATGCC.CTGTCAGAAA	3.847e-18	101.644	-	Hypothetical protein
1384838	AGAGTTTGAT.TTGACCACCA	4.061e-18	0.573391	-	Hypothetical protein
1303006	CAGTACCTAG.AAAATCGATA	4.097e-18	Inf	-	Glycosyl transferase
90003	CAATCATGCT.CAGGTACTAC	4.384e-18	2.83087	intergenic	N/a
1050514	CATGACCATT.GCCTGTCCAG	4.395e-18	16.3456	ung	Uracil-DNA glycosylase
1065035	CAGTTGACCT.AAGCTAGCAG	4.404e-18	Inf	lacG2	6-phospho-beta-galactosidase
1147196	ATTTGCCAGA.CACTTGATTA	4.528e-18	Inf	carA	Carbamoyl phosphate synthase small subunit
617866	ATGCGACCCG.AAGGCCTATG	4.573e-18	2.10417	murD	UDP-N-acetylmuramoyl-L-alanyl-D-glutamate synthetase
688519	ACTTTGCAAT.GGCTTGATTG	4.61e-18	4.86515	-	BioY family membrane protein
1615444	AAATCAATCG.GAAAGCAAGG	4.813e-18	26.5501	-	Transcription regulator
1661884	AATTCAGGAT.AAAAATAGAC	4.818e-18	112.907	intergenic	N/a
2010284	ACCCGAGTCA.CCGCACCATG	4.899e-18	53.5276	-	Competence protein
2096946	AGGGTATCAA.GATATCAAGG	5.014e-18	18.4516	-	Hypothetical protein
2046186	AGAGTTTAAG.AGTTCATCGA	5.015e-18	104.421	argS	Arginyl-tRNA synthetase
555063	AATCTGGCAT.TTAGTTTCTG	5.173e-18	28.9043	rplK	50S ribosomal protein L11
555459	CAAAAGAAAC.AACTTTGCAA	5.173e-18	4.90707	rplA	50S ribosomal protein L1
555528	AAAAAGCTGA.CAACAAATCC	5.173e-18	4.90707	rplA	50S ribosomal protein L1
1048312	ACACGCACAT.TACGACAATA	5.241e-18	52.1289	intergenic	N/a
1600256	AACCAATCAT.TGGCGTGCAG	5.241e-18	65.1911	ileS	Isoleucyl-tRNA synthetase
1305342	ACCAGCAAGC.CAAGCCTCCA	5.336e-18	Inf	-	Cell envelope-related transcriptional attenuator domain protein
2044980	AAAATGGCGA.AGAAAAGCTA	5.48e-18	112.907	mutS	DNA mismatch repair protein MutS
1905444	CAAAAGGATT.CAGATTTCTC	5.491e-18	Inf	-	P-loop hydrolase
486039	AACTTCGACA.CTTTGATAGC	5.672e-18	53.5276	-	Hypothetical protein
325690	AAAAAGCTCA.GAAAAATGGA	6.284e-18	13.4458	aliA	Extracellular oligopeptide-binding protein
1313565	ACCAATCAAG.GCGCTTCATC	6.367e-18	28.7939	aroE	Shikimate 5-dehydrogenase
664538	ATTTTTGGAA.GATAATATTG	6.435e-18	Inf	prfB	Peptide chain release factor 2
2048349	AAATACCAGA.TTCATCTGCT	6.591e-18	Inf	-	Hypothetical protein
362045	ATAAAGTATA.ACAATTTTAG	6.76e-18	11.2429	intergenic	N/a
1147038	ATGATGGAAG.TTTTAAACAA	7.037e-18	Inf	carA	Carbamoyl phosphate synthase small subunit
1148086	AATACTAGAA.TCTTTTTGTC	7.299e-18	Inf	carA	Carbamoyl phosphate synthase small subunit
1527219	AAACCCGTAA.GACCTCAATC	7.487e-18	Inf	-	Hypothetical protein
984581	ACTGATTGGT.TCAAAAAGGA	7.528e-18	42.7935	intergenic	N/a
1920696	ATCCAGGTGA.ACAGATCTTC	7.558e-18	Inf	rpoC	DNA-directed RNA polymerase subunit beta'
1063391	ATTCTAAACT.AGTGATTCAA	7.637e-18	Inf	lacR1	Lactose phosphotransferase system repressor 1
954900	CATGATGACA.GTAACCGCCA	8.026e-18	4.39408	ppc	Phosphoenolpyruvate carboxylase
32986	AAGTTGGGGA.CGTATTGTCC	8.3e-18	1.31113	dut	Deoxyuridine 5'-triphosphate nucleotidohydrolase
538412	AGACATCGGA.GGAAGCATCG	8.975e-18	36.5811	-	Metallo-beta-lactamase superfamily protein
1400348	AGTGGTAAAA.TCCTTCTGCC	9.05e-18	Inf	-	Aldo/keto reductase family protein
1609650	AAGAAGGAGT.TCAGAGGAGC	9.126e-18	98.8904	murF	UDP-N-acetylmuramoyl-tripeptide--D-alanyl-D-alanine ligase
767052	CAGCTGTAAA.AGCGCCATAA	9.607e-18	0.546384	intergenic	N/a
337461	CACTGACACA.ATAATTACTG	9.637e-18	65.2151	-	Hypothetical protein
1642009	AGATGATGTT.ATGGCTTTTG	9.681e-18	3.14222	alr	Alanine racemase
1332980	ACAACCTCTC.GTTAATTTTG	1.051e-17	13.8783	intergenic	N/a
487320	AAGCAAGAAC.GATAAGCATC	1.064e-17	Inf	-	Hypothetical protein
837882	AGCCTTGCTA.CCATGGCTGA	1.214e-17	25.9697	proA	Gamma-glutamyl phosphate reductase
326391	AGCAGCTGCA.GTTTATCCTC	1.396e-17	21.9573	-	Cell wall surface anchored protein
2168659	AGAAAGAAGA.ATTGCTCGCT	1.47e-17	7.17777	hslO	Hsp33-like chaperonin
1853428	AACCGTTCAC.AAATCTTTAG	1.539e-17	5.93935	-	Extracellular oligopeptide-binding protein
1882378	CATAGACAAA.GTATAATGAC	1.539e-17	2.98503	-	Hypothetical protein
1759412	CATATTATCA.CTCCTTTCAA	1.549e-17	3.86672	intergenic	N/a
1148298	CAGCAATCCT.ATGCACCCAG	1.607e-17	Inf	pyrB	Aspartate carbamoyltransferase catalytic subunit
1938983	CAAGGTAACG.GGTTTATTAC	1.61e-17	1.86572	pflC	Pyruvate formate-lyase activating enzyme
857907	AAATGTCTGA.ACCAGCTCGG	1.631e-17	1.31513	-	Hypothetical protein
294146	AATGTCACAA.TCCAGCACTG	1.657e-17	Inf	mraY	Phospho-N-acetylmuramoyl-pentapeptide-transferase
584434	ATGAAGGTGT.GAAAAAATAG	1.737e-17	6.09574	-	Ribonuclease BN-like family protein
2089714	AAAAAGTTTA.GATTTTTGTC	1.766e-17	7.63259	-	Hypothetical protein
158275	AAAATCCTGT.GATGTCATCA	1.803e-17	9.97111	-	Response regulator protein
1087195	AAGTATCTTC.TTTTTATTGA	1.815e-17	Inf	-	Formate/nitrate transport protein
1147736	CATGCTTACG.ATAATCTTGG	1.837e-17	15.9218	carA	Carbamoyl phosphate synthase small subunit
1754483	AGCCTGAGAA.CAACCATTTC	1.876e-17	22.7436	-	Beta-fructofuranosidase
1118103	AAGAGGAGCA.AAAACTTCCT	1.882e-17	3.36943	smc	Chromosome partition protein
1669394	CAGTTGTGGC.ACTTCCTTGC	2.005e-17	3.46845	scrR	Sucrose operon repressor
2088781	AAGCCTTGAT.CCATGGATAT	2.079e-17	34.7383	-	Hypothetical protein
786480	AGAGATTGTG.TGTGTACGGG	2.189e-17	47.5028	-	Esterase
78015	AAAGGAAGAT.CCCCAAGGTT	2.269e-17	77.1283	-	Sugar phosphotransferase system (PTS),mannose/fructose/sorbose family, IID component
1808753	AGGCTTGATT.AAATCATCGA	2.297e-17	5.58478	xpt	Xanthine phosphoribosyltransferase
2080188	AGCGCATTTC.CTATATAATA	2.754e-17	10.2536	intergenic	N/a
587169	AGGATTACCA.CAAGACTATC	2.861e-17	7.64719	msrAB	Peptide methionine sulfoxide reductase
1148169	AATCCGTACT.GCGAGTAGAA	2.918e-17	Inf	pyrB	Aspartate carbamoyltransferase catalytic subunit
154353	AGGTGAAAAA.CAGCGTTGGC	2.982e-17	Inf	-	ABC transporter ATP-binding protein
1609980	AAACAGCCAT.GTGACCTTGG	2.988e-17	71.4247	murF	UDP-N-acetylmuramoyl-tripeptide--D-alanyl-D-alanine ligase
618644	ACTAACAGAG.GCTACAATAT	3.18e-17	Inf	murG	UDP diphospho-muramoyl pentapeptide beta-N acetylglucosaminyl transferase
892331	ATTTGAAGAA.TTAGAAGTTC	3.18e-17	Inf	-	Cytochrome c-type biogenesis protein
1374200	AAAAAATCTC.GTACGTATCG	3.18e-17	5.24216	guaA	GMP synthase
1375202	CAGGTACATC.GCTGACTGCC	3.18e-17	4.82035	guaA	GMP synthase
550435	AGCGTCGCCT.ACCGTGCGTA	3.363e-17	127.579	intergenic	N/a
711720	ATAATCCTAA.CCAAAACCAC	3.543e-17	43.9214	ciaH	Sensor histidine kinase
1749573	CAGCATTTTG.GCTTCCAATA	3.562e-17	1.98497	-	Hypothetical protein
2006327	AGGCTTATGA.GAGATTACAG	3.562e-17	Inf	ackA	Acetate kinase
1920389	ACCACATGCT.TCAACGAAGA	3.569e-17	Inf	rpoC	DNA-directed RNA polymerase subunit beta'
79710	AAACTTTACG.GCAAGACTAG	3.626e-17	101.644	agaS	Tagatose-6-phosphate aldose/ketose isomerase
764709	ATTTTGTGTA.AAAAAAAGTC	3.639e-17	5.54126	intergenic	N/a
1876533	ATTTTGTGTA.AAAAAAAGTC	3.639e-17	5.54126	intergenic	N/a
1148454	AGTTTGTAAC.ATTGATGAAA	3.814e-17	Inf	pyrB	Aspartate carbamoyltransferase catalytic subunit
1532689	AAATAGCTAC.ATTTTCTTAG	3.931e-17	32.9728	dyr	Dihydrofolate reductase
79875	ATGAAAGCCC.GTTGGCTTCC	4.062e-17	96.1618	agaS	Tagatose-6-phosphate aldose/ketose isomerase
1374974	AGTCAACACC.CCTGATAGAC	4.097e-17	4.82035	guaA	GMP synthase
1442956	AACAGTCTCA.GGTCTTCTCT	4.097e-17	Inf	-	Cystathionine gamma-synthase
489078	ACATAACCTC.CCCCCAATAG	4.129e-17	46.2083	-	Acetyltransferase
434324	ACATCATTGA.TTGGATGAAA	4.316e-17	0.0413322	-	Na+/Pi-cotransporter protein
890031	ATAGAAGTAG.CCAAGAAGAT	4.5e-17	Inf	-	Glycerophosphodiester phosphodiesterase
1788438	ATATGGGAGC.AAACCATTTA	4.524e-17	27.7852	-	Inner membrane component of ABC transporter
961127	ACTTGATTGG.TCAACTTCTG	4.775e-17	2.30538	rpoD	RNA polymerase sigma factor RpoD
347561	AAGCTTGCTG.CTACTTCTAC	4.813e-17	26.6667	mvaK2	Phosphomevalonate kinase
2043965	CAAAAGAAAC.CGACTAGCCA	4.851e-17	98.8904	mutS	DNA mismatch repair protein MutS
2044271	ACCACCTCAA.CCTGTTATCC	4.851e-17	98.8904	mutS	DNA mismatch repair protein MutS
519539	AGATTGAAGA.TTGATTCAAA	4.926e-17	24.9371	cysS	Cysteinyl-tRNA synthetase
532456	AATCAGGATG.AAAGACTGAA	4.938e-17	2.65927	-	Amino acid ABC transporter permease
1611518	CACCTGACTG.CTGATAAAGA	4.938e-17	6.17467	ddl	D-alanyl-alanine synthetase A
1147496	CAGCCGTTGT.GAATAAGGAA	4.957e-17	Inf	carA	Carbamoyl phosphate synthase small subunit
1019795	ATTCCAGCAT.CGTTCTTGAA	4.991e-17	7.01385	addA	ATP-dependent exonuclease subunit A
2081597	CAAACGCATT.CCTTTATCGG	5.278e-17	Inf	malR	Maltose operon transcriptional repressor
463431	AACTCTTTCC.CTGGACAAGG	5.347e-17	7.36306	-	ABC transporter
1005439	AGATTACGGG.ATGAAAGAGA	5.731e-17	7.17777	glgB	Glycogen branching enzyme
267835	ATTTGGAAAT.TTTGCCTATC	6.312e-17	5.84824	-	2-amino-4-hydroxy-6-hydroxymethyldihydropteridine pyrophosphokinase
77934	AGATTGTATC.CCAAGAGGAG	6.526e-17	71.4247	-	Sugar phosphotransferase system (PTS),mannose/fructose/sorbose family, IID component
584578	AAAAGAGTCG.GGACTTATTT	6.622e-17	6.52758	-	Ribonuclease BN-like family protein
506969	AAGGTTCAGG.GACCACTTGT	6.757e-17	34.7123	pheT	Phenylalanyl-tRNA synthetase subunit beta
1989734	AAATTCTTTA.TCAATTCTTC	6.981e-17	29.6903	adhE	Bifunctional acetaldehyde-CoA/alcohol dehydrogenase
1335670	CAGATGCCAA.ACGACACCCG	7.16e-17	3.18841	-	Phosphate ABC transporter permease
202627	CAATATATGA.TTAGCAAGAA	8.414e-17	13.8783	adk	Adenylate kinase
584682	AGCAAGTAAA.CCAAAATCAT	8.615e-17	7.27002	-	Ribonuclease BN-like family protein
984601	AAAACTTCCA.GCGATGATAT	9.208e-17	2.5688	intergenic	N/a
1556080	AGAAGCCGTG.TCCAAAGACA	9.28e-17	7.11844	-	Major Facilitator Superfamily protein
1920558	ACAAGAAACT.TTTGTTTCAA	9.435e-17	Inf	rpoC	DNA-directed RNA polymerase subunit beta'
783514	AGATTTCATC.CTTTTCTTAC	9.573e-17	0.270925	-	Cysteine desulfhydrase
2046594	ACCAATTTGC.AAATCTATCT	9.703e-17	104.421	argS	Arginyl-tRNA synthetase
589205	ACCAAAAGGC.ATTCATCAGG	9.803e-17	4.05863	-	Sensor histidine kinase
568078	AAAAGATACC.TTATAAAACC	9.928e-17	Inf	-	Surface-anchored serine protease
988300	ATAGAATTGA.AAAGTTAATG	1.026e-16	98.8904	-	Hypothetical protein
995191	AATGGCTTGG.TTTGACTTTC	1.026e-16	93.4573	-	ABC transporter ATP-binding protein
2043803	CAATCGCTGC.CTAATCAAAC	1.026e-16	96.1618	mutS	DNA mismatch repair protein MutS
2043980	ATGACATTGA.CGCTTGGCTA	1.026e-16	96.1618	mutS	DNA mismatch repair protein MutS
2046918	ATGGATACGA.TTCGACCTAG	1.026e-16	101.644	argS	Arginyl-tRNA synthetase
325492	AAGCTTGGGC.GCAGCGTATT	1.045e-16	Inf	aliA	Extracellular oligopeptide-binding protein
1920879	AACCTTCTGT.AGAGCAGCAC	1.085e-16	Inf	rpoC	DNA-directed RNA polymerase subunit beta'
549524	AAGGTCATGA.CAAGTCATCG	1.113e-16	0.0295422	pepV	Dipeptidase PepV
584512	ATTTTGAAAA.CTCCATAACG	1.142e-16	6.52758	-	Ribonuclease BN-like family protein
83767	AGTTCATCAG.TTCCTCCTTG	1.195e-16	3.06314	intergenic	N/a
59628	AGAGTACAGG.TGTATCCGGA	1.241e-16	3.47239	purN	Phosphoribosylglycinamide formyltransferase
837662	CAGATGCTCC.AATTGCACGC	1.27e-16	34.7123	proB	Gamma-glutamyl kinase
974749	ATGACACCAC.GATGTGACAG	1.312e-16	0.42573	pcrA	ATP-dependent DNA helicase
1375103	AGTTACGAAG.ATATCATTTC	1.339e-16	5.24216	guaA	GMP synthase
586074	AGGCAAGTCC.TGACTAGTGA	1.408e-16	7.40165	-	Redoxin
367583	ACTATCAAAC.AGTCTGGCTC	1.513e-16	4.79171	-	Ribonuclease HIII
150971	ATATATCTGA.TATCTAATAA	1.734e-16	0.574329	intergenic	N/a
1082835	CAATCATTAT.GGAGTGACAG	1.75e-16	Inf	udk	Uridine kinase
1082872	ACGGATAAAA.AACGGAGGAT	1.75e-16	Inf	intergenic	N/a
334184	AAAAGATGAT.AATGCTACCA	1.827e-16	Inf	recU	Holliday junction-specific endonuclease
1412852	AAAAGAAGAT.AAAAATAATA	1.976e-16	50.4675	intergenic	N/a
1641433	ACTGTCTTGA.ATGAACCAGA	1.987e-16	2.09924	alr	Alanine racemase
1621983	ACGAAGGTAA.CCAGCTCTTG	2.101e-16	Inf	-	Extracellular solute-binding lipoprotein
1120702	AAGCACCTTT.TGATATTGTG	2.214e-16	0.1031	-	Guanosine 5'-monophosphate oxidoreductase
1782362	ATTCCAAGCT.TATGAAGAAG	2.243e-16	104.421	trpG	Anthranilate synthase component II
123518	AAAAGAGAAT.GAAAAGGGCA	2.317e-16	11.8737	intergenic	N/a
837799	ATGGTGAGTA.ACAAGAACAA	2.337e-16	28.9043	proA	Gamma-glutamyl phosphate reductase
837826	CAGGTACAGG.TGTTAAAAAA	2.337e-16	28.1253	proA	Gamma-glutamyl phosphate reductase
838061	AAACTTCACC.ATTGGATCTG	2.337e-16	28.9043	proA	Gamma-glutamyl phosphate reductase
2044043	AATGGTCGAG.AAGACCTGCA	2.38e-16	93.4573	mutS	DNA mismatch repair protein MutS
1622153	AGACAATTTG.TCAATAATGG	2.447e-16	165.176	-	Extracellular solute-binding lipoprotein
2007118	CATCTGCCAT.CTAGCTGCCA	2.541e-16	8.53043	-	Hypothetical protein
1147631	ACAATATCAA.CAGGTTTCTA	2.565e-16	Inf	carA	Carbamoyl phosphate synthase small subunit
1147922	ATCCTTTGGT.GGAAATTATG	2.674e-16	Inf	carA	Carbamoyl phosphate synthase small subunit
152605	AGGTCACAAT.CCCTTATTGC	2.688e-16	15.0162	-	Peptidase
796073	AATCAAAATT.TCCCCATAAT	2.808e-16	1.71821	-	Type I restriction modification system restriction protein
248136	AAACGCTTGG.CAAAGGCCCC	2.847e-16	7.95124	polC	DNA polymerase III PolC
2054023	AAAAGAGTGC.ATGTCCTTAT	2.882e-16	4.90707	pstB3	Phosphate transporter ATP-binding protein
363106	AAATGATCCA.GAAGAAGTTC	3.093e-16	2.59812	tig	Trigger factor
1374851	ACTTACCACC.AGCATGTCCA	3.318e-16	8.28981	guaA	GMP synthase
1577927	CAGGGACAGG.CGTAGAAGGA	3.391e-16	2.9989	-	Metallophosphoesterase protein
1632142	AATTGCTTTA.TTATCTAGCA	3.476e-16	10.2324	-	Hypothetical protein
2168609	CAAGGTCAAG.TTGCAGGTGG	3.527e-16	0.144381	hslO	Hsp33-like chaperonin
1306779	CACTTTATAA.GCCCTGTCGA	3.627e-16	36.5811	pheA	Prephenate dehydratase
815420	AACTTTTTCA.GTTCAGTATC	3.675e-16	Inf	-	Transcription accessory protein
1451155	ATCCAGGGCA.GAAAGAATCC	3.675e-16	5.36051	murE	UDP-N-acetylmuramoylalanyl-D-glutamate--L-lysine ligase
1147546	AGTTCACGTA.GATTGAGTGC	3.728e-16	Inf	carA	Carbamoyl phosphate synthase small subunit
768767	ATATCACAGT.GAAGTGATTG	3.771e-16	1.1384	sufD	FeS assembly protein SufD
512242	ATGCACAAAG.CGTACAAACA	3.776e-16	6.58046	metE	5-methyltetrahydropteroyltriglutamate--homocysteine methyltransferase
2076541	CAGTTTTGCT.CCGCAAGCTA	3.891e-16	11.873	malX	Maltose/maltodextrin-binding protein precursor
1087333	CACTGAATTT.ACAATCGCGA	3.975e-16	Inf	-	Formate/nitrate transport protein
2126821	AACGCAAGTT.TCGTAGATAA	4.013e-16	2.48035	arcC	Carbamate kinase
2074243	CAGTCAACAC.GGTAAGAAAA	4.204e-16	17.835	glgP	Glycogen phosphorylase
2101082	ATTGATTTAA.ATTCCTAAAA	4.321e-16	8.73945	ulaA	PTS system ascorbate-specific transporter subunit IIC
533421	ATTGGACAGC.GTTCTCTGCG	4.333e-16	3.93352	-	Amino acid ABC transporter permease
1087738	ACATTGTTTT.TTGAATGCCG	4.723e-16	Inf	-	Formate/nitrate transport protein
1856575	ATATCGCTGC.GAGTATGGGA	4.844e-16	4.81716	-	Sucrose phosphorylase
895793	AAAAGGCTGT.TGTTGTGTTA	5.02e-16	17.1957	lmb	Laminin binding protein
461653	AGTGTTCTTT.GGCACGACCA	5.708e-16	23.682	-	HIT-family nucleotide-binding protein
345930	AGAAAAAGAG.TGGTGCCTGC	5.758e-16	19.3388	mvaD	Mevalonate diphosphate decarboxylase
334040	CAGAATAGTC.GTCGTTGAAG	5.803e-16	Inf	recU	Holliday junction-specific endonuclease
1614064	AGCGTTTCTC.CTTGGGAGAG	6.1e-16	0.305837	penA	Penicillin-binding protein 2b
1816560	CAGAGCCTAT.TGTTACAGAA	6.203e-16	Inf	galR	Galactose operon repressor
1800450	ACACCTAAGA.TGTTTGTCTC	7.506e-16	8.74127	-	DegT/DnrJ/EryC1/StrS family amino sugar synthetase
1103099	ATCCAACTAG.ACAAATAGAA	7.539e-16	4.33099	-	Hypothetical protein
561440	AAAATAGATA.GTAGAAGATA	7.546e-16	Inf	intergenic	N/a
1456330	AGGAGTATAT.TCTTGGGCTA	7.577e-16	4.37836	-	Cyclophilin type peptidyl-prolyl cis-trans isomerase protein
104884	AAAATCAAAC.TATCCTAAAG	7.589e-16	0.417265	-	Glycosyl transferase
745786	CAGTAGACCC.TCTATCAAAG	7.813e-16	3.58498	-	Lipoprotein
468700	AAAACAGGAG.TTTAGTTAAA	8.207e-16	0.544173	blpA1	Bacteriocin transport/processing ATP-binding protein BlpA
827387	AATGAAGTCC.TCAACCAAAT	8.421e-16	59.2518	-	Carboxynorspermidine decarboxylase
591499	AACCTCAGCA.AACCTGGAGA	9.529e-16	2.40591	zmpB	Zinc metalloproteinase ZmpB
1117977	ATGCAGGTGT.AAGAGTGTTC	9.538e-16	3.00899	smc	Chromosome partition protein
857969	AATCTTTTGA.GCGAAAGACA	1.015e-15	1.73677	-	Hypothetical protein
163783	ATGCCATTGA.GCGGGCTCTA	1.026e-15	11.9491	mutL	DNA mismatch repair protein
1947799	AACAAAAAAT.TATACTTTAT	1.039e-15	0.406818	-	ABC transporter ATP-binding protein
1345786	AGACCGATAA.GACAACTGAC	1.131e-15	5.01789	lgt	Prolipoprotein diacylglyceryl transferase
986581	AAGGATTATC.CCTTGAGATG	1.192e-15	96.1618	intergenic	N/a
1654235	AGAGACCTTC.ACACCTTGGG	1.206e-15	4.13419	nfsA	Oxygen-insensitive NADPH nitroreductase
2046415	ATGTCTACAA.TGCATCCATC	1.293e-15	90.7767	argS	Arginyl-tRNA synthetase
2194416	CAGTTTCAGC.TTTACTTCAA	1.301e-15	8.99189	tsf	Elongation factor Ts
1047497	ATATGGATAA.ATTAAGGAAG	1.359e-15	0.511196	-	Multidrug resistance protein
1376204	ACTTGGTCGG.ATAGCGGACC	1.424e-15	Inf	-	GntR family transcriptional regulator
1614826	AATTACATAT.TCTCAAGCTG	1.493e-15	21.2376	-	Transcription regulator
1671053	AAGCTATCTG.ATTTTCCAAG	1.533e-15	6.56143	mvaS	3-hydroxy-3-methylglutaryl coenzyme A synthase
678644	ATTTCAATCG.GTCTTTGAGA	1.534e-15	2.2344	-	VanZ like family protein
702566	AATAGGTTCC.AGTCCAAGGT	1.563e-15	Inf	fabG	3-ketoacyl-ACP reductase
1905903	AAATCGCGCA.GTATTTTTTC	1.637e-15	52.7887	-	Hypothetical protein
1531768	ACTATGTAAT.GGTCAAGATC	1.797e-15	13.0502	clpX	ATP-dependent protease ATP-binding subunit ClpX
1348201	CATTGCGACC.ATTCCCAAGA	1.831e-15	10.0142	nagB	Glucosamine-6-phosphate isomerase
642942	AAGGATCCTT.CGGTCAAAGA	2.065e-15	50.9108	-	Hypothetical protein
1375298	ATTCAAAAAG.GCTGATGGTG	2.194e-15	5.53679	guaA	GMP synthase
2020385	ATCTATTTCT.CTTAAATTTC	2.215e-15	32.0915	intergenic	N/a
1960032	ACCTTGGTGC.ATTAGTATGC	2.349e-15	3.65901	ccpA	Catabolite control protein A
1581626	ATAAAGAAAC.CTCAAGGTCA	2.425e-15	2.18396	relA	GTP pyrophosphokinase
1487338	AAACCATTGA.CTAGACCACC	2.426e-15	2.48481	-	Pyridine nucleotide-disulfide oxidoreductase family protein
2033816	AAAAGGAATT.TCTACAAGCA	2.435e-15	26.6667	intergenic	N/a
702066	ACGGCAAATT.TTCCCTGCAG	2.532e-15	Inf	-	Oxidoreductase
2033775	AAGATGCAGA.TTCATGATGG	2.539e-15	25.9697	intergenic	N/a
1670137	ACAGGATTCC.ATGAGACTCT	2.676e-15	7.57544	mvaA	3-hydroxy-3-methylglutaryl-coenzyme A reductase
2044811	AGAATGCCGA.AATCCGATCC	2.785e-15	65.874	mutS	DNA mismatch repair protein MutS
1617702	AAGAACCAAG.AAAGTTAAAA	2.814e-15	Inf	-	Hypothetical protein
1363312	AAGTAAAAGT.AACAGTTACT	3.012e-15	0.137536	-	DNA modification methylase
2046750	AGATGACATT.CCTTTACGAG	3.026e-15	88.1196	argS	Arginyl-tRNA synthetase
987182	AGACTCCCAT.ATAAACGCTA	3.212e-15	8.67791	-	Hypothetical protein
1598639	ATTAGTTGTC.TTTCTTCTCA	3.235e-15	62.1938	intergenic	N/a
1948084	AGAGTGGAAG.GGAAAGACGA	3.32e-15	2.93542	-	ABC transporter ATP-binding protein
880860	ATACTAAGAT.AGTAGGGAGG	3.552e-15	17.1957	intergenic	N/a
1594694	AATGATCGTG.AGATGGCGGC	3.736e-15	7.95765	-	Hypothetical protein
587019	ATGATGTGGG.ACCCAGTACC	3.943e-15	7.64719	msrAB	Peptide methionine sulfoxide reductase
2046358	AATTCAACCT.CAATTCATTG	4.199e-15	93.4573	argS	Arginyl-tRNA synthetase
2045880	ATAAATCTGC.ATTTCTGCTC	4.205e-15	107.224	argS	Arginyl-tRNA synthetase
297846	AAAAGAAGGA.CCAGCTGAAA	4.213e-15	Inf	intergenic	N/a
463560	AACCAGCTCC.AGTAAGGCTA	4.404e-15	2.13307	-	ABC transporter
268138	ATACTTGCTC.GTAACCATTC	4.422e-15	14.2347	-	2-amino-4-hydroxy-6-hydroxymethyldihydropteridine pyrophosphokinase
875725	CAGTGTAGTC.CTTGCCTCAG	4.569e-15	4.03386	-	Competence protein CoiA-like family protein
2173718	CATCTTGCTC.GATATGATTA	4.594e-15	8.76522	-	Two-component system, sensor histidine kinase
2019204	ATGTTTTACC.AGCAGTATTG	4.629e-15	31.2838	-	Hypothetical protein
1084158	ATCCTCAGTC.TCGTGGAATA	4.804e-15	5.66141	truB	TRNA pseudouridine synthase B
984695	AATGAGTATG.AAAGAGAATT	4.819e-15	53.3288	intergenic	N/a
1146228	AGCCAATTGT.GCTGCAAAGG	4.888e-15	Inf	carB	Carbamoyl phosphate synthase large subunit
174245	CAGAGCTTTA.CTAACAGCCC	4.993e-15	Inf	-	CorA-like Mg2+ transporter protein
176832	CATGCTCAAT.CCTGTAATAG	4.993e-15	7.84527	uvrA	Excinuclease ABC subunit A
182707	CAAAATCAAG.GGCTCCAGTA	4.993e-15	Inf	-	Lipoprotein
271981	ATGGTATAGC.TTATTGGATG	4.993e-15	Inf	-	Glycosylhydrolase
300071	AAGCCAAGTT.ACTGGATGAT	4.993e-15	Inf	-	Hypothetical protein
376124	AGTCTTTACA.ACAAAGGAAA	4.993e-15	Inf	-	Hypothetical protein
510596	ACTATCTTAA.AGAAAAGAAA	4.993e-15	Inf	intergenic	N/a
746198	ACAGCTTTTT.ACCTTCTTCT	4.993e-15	Inf	-	Lipoprotein
895603	ATCTAGCCAT.TGTGAGGGTC	4.993e-15	Inf	lmb	Laminin binding protein
905333	AACCTTGCCA.CCAACGATCC	4.993e-15	Inf	pepT	Peptidase T
1001885	ATTTATAAAA.ACTCAAGACA	4.993e-15	Inf	-	Pullulanase
1080619	AGGTCTTTTC.GCCTTGTCCA	4.993e-15	Inf	xseB	Exodeoxyribonuclease VII small subunit
1130849	AATCCAGCTG.TTCATCCTTA	4.993e-15	Inf	topA	DNA topoisomerase I
1130907	ACAAACCATT.TCTAAAGAAG	4.993e-15	Inf	topA	DNA topoisomerase I
1130994	ACGTGACCTT.ACAGCTGAAA	4.993e-15	Inf	topA	DNA topoisomerase I
1396690	ACGAATAGCA.CTGCCACCGC	4.993e-15	Inf	glyS	Glycyl-tRNA synthetase subunit beta
1536677	ATCGTACTAT.GAATTAAATG	4.993e-15	Inf	-	DNA replication protein DnaD
1536794	AAAATACGAC.GGCTTAGAAG	4.993e-15	Inf	-	DNA replication protein DnaD
1536967	CATCATCTTC.ATCTTTCTCC	4.993e-15	Inf	metA	Homoserine O-succinyltransferase
1537462	AACAGATATG.AGGGTCGAAT	4.993e-15	Inf	metA	Homoserine O-succinyltransferase
1537552	AATGCTCAAC.GGAGCACCCG	4.993e-15	Inf	metA	Homoserine O-succinyltransferase
1537591	AATACTCATC.TTGACTTCAG	4.993e-15	Inf	metA	Homoserine O-succinyltransferase
1539023	ATCTAAGGGT.TTAAAACCTG	4.993e-15	Inf	-	Methyltransferase
1539118	ACTTCCTTAT.AAGATGCTAG	4.993e-15	Inf	-	Methyltransferase
1539329	ATCCTCCTTC.GCAATTAACC	4.993e-15	Inf	-	Methyltransferase
1539545	ACTAGAGAGG.AATAATAAAT	4.993e-15	Inf	intergenic	N/a
1640152	ACCATTAGGG.AGCCTGATAA	4.993e-15	Inf	recG	ATP-dependent DNA helicase RecG
1879272	AACTGCTGCG.CAACTGCTGT	4.993e-15	7.84527	groEL	Chaperonin GroEL
1957725	CAACCCATAG.GCTGGTTTTA	4.993e-15	Inf	-	Haloacid dehalogenase-like hydrolase
2132543	ATTGCAGCAC.GATTCAGTTG	4.993e-15	Inf	-	Hypothetical protein
715793	AACGATACGG.AAACAAATAG	5.154e-15	3.54505	-	Bifunctional ATP-dependent DNA helicase/DNA polymerase III subunit epsilon
1662028	AATCCTTTAT.TACTAATGGA	5.354e-15	45.3988	intergenic	N/a
504912	ATGCGACCCA.AGTCACCAAT	5.4e-15	31.8701	pheS	Phenylalanyl-tRNA synthetase subunit alpha
1347378	CATAGACAAT.TCTAGTCTAA	5.429e-15	1.76253	ptsK	HPr kinase/phosphorylase
239341	AATTTAATTT.GGAACTGCCT	5.526e-15	13.8783	-	Surface-anchored pullulanase
239857	ACTATGCTGA.ATCCACCGTC	5.526e-15	13.8783	-	Surface-anchored pullulanase
297107	AAGCAATTGG.ACTCGATATG	5.592e-15	Inf	clpL	ATP-dependent protease ATP-binding subunit ClpL
46367	AGCAAGCCCA.GATTCCCATA	5.726e-15	2.81991	plsX	Glycerol-3-phosphate acyltransferase PlsX
375198	ATGGAAAAGA.GGCTATACTG	5.957e-15	2.03492	serS	Seryl-tRNA synthetase
1791567	AAATTTCAAG.TGTTTAGCAA	6.328e-15	11.8005	-	Hypothetical protein
1614004	ATAACAATGC.GTCGATAGTG	6.424e-15	18.4611	penA	Penicillin-binding protein 2b
2088676	ATCAAGAGGA.ATGGATGACG	6.841e-15	23.5553	-	Hypothetical protein
617	AGGTCAGAGC.AAATCTTCAG	6.935e-15	5.14762	dnaA	Chromosomal replication initiation protein
1602468	ATACGCAAAT.TTTATCATGA	7.861e-15	12.4574	-	Cell-division protein DivIVA
796763	ACGATCTTCG.TCTTACAATG	8.087e-15	23.7337	-	Type I restriction modification system restriction protein
333758	AAATCAAGGC.GGTGCCTTCC	8.481e-15	Inf	recU	Holliday junction-specific endonuclease
263885	AAAGGTCAAG.TAAAGATGTT	8.857e-15	9.69583	-	Permease
2044664	AGGTTGTTCA.GTCATTACGC	9.498e-15	93.4573	mutS	DNA mismatch repair protein MutS
1071007	AATTAGATTA.AGTAAGAAAG	9.521e-15	0.820208	intergenic	N/a
2146046	AGGTAAGTTT.CTACAGAAAA	9.699e-15	19.7068	fucK	Fuculokinase
862278	ACTGTAATCA.GGACTTTTGA	9.785e-15	36.5811	pyrD	Dihydroorotate dehydrogenase 1B
1132449	CACGGATATG.CCGACACTGG	1.047e-14	19.3388	topA	DNA topoisomerase I
401803	ACGTAGCGCC.AGCTCGATTA	1.053e-14	5.58864	ilvH	Acetolactate synthase 3 regulatory subunit
143752	AAGTTTTTTT.CGAGAATAAC	1.091e-14	71.4247	ugd	UDP-glucose 6-dehydrogenase
295929	CAAGGACACC.TCTTGTTTCA	1.095e-14	13.1614	clpL	ATP-dependent protease ATP-binding subunit ClpL
163657	AAATAGATAC.GAAAGGGGCT	1.277e-14	4.5181	intergenic	N/a
196531	AAGACAAAAC.CCTCGCGGAA	1.296e-14	33.7906	rplN	50S ribosomal protein L14
882182	AAACATTGGT.GAACAAATCC	1.309e-14	12.6103	-	Hypothetical protein
801988	AGCGTTTCAA.ACATCTCGAA	1.33e-14	1.50859	dnaE	DNA polymerase III DnaE
461938	CAATCAAACC.ACCAACTGCC	1.354e-14	14.6541	-	ABC transporter ATP-binding protein
173340	CAACTAATAG.AGAGTAATCA	1.374e-14	Inf	-	Hypothetical protein
173609	AAAATAGTCT.GATTTCAGCG	1.374e-14	Inf	-	Hypothetical protein
273673	ATTCATATGG.AGAGAAGCTG	1.374e-14	Inf	-	Glycosylhydrolase
296397	CAGTGATTGG.GCAACAACTC	1.374e-14	Inf	clpL	ATP-dependent protease ATP-binding subunit ClpL
409050	AGTTTGAGGA.GACTTTAAGG	1.374e-14	Inf	-	Hypothetical protein
170977	AAAGAGGACT.TATAGAGAAT	1.436e-14	10.6006	-	Protease
1541320	AGGAAAAGAG.TAGCTAAAGC	1.45e-14	3.44711	intergenic	N/a
1621131	CAACAACTGG.ACAGATCCAA	1.466e-14	219.598	-	Transport system permease
1611651	ATTAGGACAA.TAATATGAAA	1.49e-14	21.3872	intergenic	N/a
247196	ATCGTCTGGT.TTTGAAGGGG	1.495e-14	1.55179	polC	DNA polymerase III PolC
131862	AATACCAAGA.GAGATTATCA	1.561e-14	7.69305	-	Metallo-beta-lactamase superfamily protein
1669055	CAACCGGACT.CGCCACGCTG	1.685e-14	5.77394	scrR	Sucrose operon repressor
462061	ATGCGACTAG.TACCGCAAGC	1.695e-14	14.5066	-	ABC transporter ATP-binding protein
539926	ATGGTTGGTA.ACCGATACCC	1.705e-14	14.6499	-	Esterase
165312	ATTTGGATGG.AGAAGAAGAG	1.791e-14	Inf	mutL	DNA mismatch repair protein
170017	ATAGCAAGAG.TGATACAGGA	1.791e-14	Inf	ruvA	Holliday junction DNA helicase RuvA
464639	AAAAGGATTC.TTCTTGAAAA	1.791e-14	Inf	blpS	Regulatory protein BlpS
567390	ATTTAATCTA.GGAGATTTAC	1.791e-14	Inf	-	Surface-anchored serine protease
2167300	AGCATTGACC.GAAGACGTTG	1.819e-14	10.0142	-	DNA-binding protein
1003684	AATTTCAAAG.CTTTTTTGAA	1.881e-14	7.17777	gapN	NADP-dependent glyceraldehyde-3-phosphate dehydrogenase
1905805	AAATCAGAAG.GAGACAATGG	1.998e-14	Inf	-	Hypothetical protein
1905835	CAACACTTCT.TTCTTAAGAA	1.998e-14	Inf	-	Hypothetical protein
1386351	AAAGGGCACC.CCAATTGTCA	2.053e-14	5.42847	-	ABC transporter permease
2168197	AAGAAAAACA.CAAACCCAAG	2.144e-14	4.2605	hslO	Hsp33-like chaperonin
1457817	ATACGAAATC.AAGATTTCCG	2.196e-14	7.52964	rpsF	30S ribosomal protein S6
1621896	AATTCATCCA.TTTATCGCAG	2.204e-14	Inf	-	Extracellular solute-binding lipoprotein
140235	ATTATTCTTT.AACATAAAGC	2.233e-14	Inf	-	Glycosyl transferase
585668	AATAAAAATG.CTGACTATAG	2.233e-14	Inf	ccdA	Cytochrome c-type biogenesis protein CcdA
1453197	AGCCAATTCA.CCAATTCAGG	2.233e-14	4.40181	ppaC	Manganese-dependent inorganic pyrophosphatase
1572627	ACTTGACTGA.TACCGCTTCC	2.34e-14	2.07707	thrS	Threonyl-tRNA synthetase
582084	AGAGACCAAT.ACAATTCCCA	2.544e-14	5.92905	-	Sodium hydrogen exchange transporter
615411	CAACTAGATA.GGATATAAAA	2.579e-14	5.57652	-	Hypothetical protein
1557586	ATTGTTCATG.TTTCTCCTTA	2.643e-14	0.85866	intergenic	N/a
1667429	ATCCAGTTTT.ATCGCGAACA	2.666e-14	1.25479	scrB	Sucrose-6-phosphate hydrolase
841042	AGGTCTTTAT.ATCGAGCAAG	2.698e-14	1.31244	holB	DNA polymerase III subunit delta'
362096	ACTAATGCAG.CAATTATAGA	2.951e-14	2.68425	intergenic	N/a
267961	ACAATTCTCC.TAATGGACAG	3.032e-14	13.8783	-	2-amino-4-hydroxy-6-hydroxymethyldihydropteridine pyrophosphokinase
515638	AACGCTTTAT.CACCACTATA	3.101e-14	8.97877	pnpA	Polynucleotide phosphorylase/polyadenylase
721600	ATCTTCAATA.CTTTTAGTTG	3.243e-14	39.4494	ezrA	Septation ring formation regulator EzrA
589808	AATTTAATGC.ATGTTGGATC	3.395e-14	5.35544	-	Sensor histidine kinase
402281	AGCTTCCAAG.TTGGAGCGAT	3.49e-14	5.51719	ilvC	Ketol-acid reductoisomerase
1375519	ACAGGATTGA.TTCACGAACT	3.611e-14	8.28981	guaA	GMP synthase
1601456	AACTCAAAGA.ACCCTTAATC	3.664e-14	6.65655	ileS	Isoleucyl-tRNA synthetase
264912	ATTGACCACC.TCCGAAAAGG	3.699e-14	6.29788	folP	Dihydropteroate synthase
817931	AAATCTCTGA.ACCTTGACTG	3.724e-14	4.4332	-	ABC transporter ATP-binding protein
296271	AGAAGAGGAT.ATATTCCCTG	3.78e-14	Inf	clpL	ATP-dependent protease ATP-binding subunit ClpL
339234	CAAGGTCAAG.GATGATTGGC	3.825e-14	28.5289	gnd	6-phosphogluconate dehydrogenase
1330878	AAGCAAGTAC.AAGAGGTCGT	3.943e-14	32.8565	-	GntR family transcriptional regulator
371317	ACATGCAAGA.ACATGTACTC	4.282e-14	4.76454	intergenic	N/a
1473816	AACCGAGTTT.CGTTGAATAA	4.328e-14	Inf	-	Cation transporting ATPase
337617	CAAACTGGCT.TTTTTCAAAG	4.432e-14	Inf	-	Hypothetical protein
1404910	AAAAGATTGT.CCGAATACAC	4.457e-14	3.88044	-	RNA helicase
1800425	ACTCCAGAGC.GCTGTCGCAG	4.525e-14	4.0859	-	DegT/DnrJ/EryC1/StrS family amino sugar synthetase
1680304	AAAAGAGCAG.TGGTTCTCAT	4.617e-14	0.15736	priA	Primosome assembly protein PriA
366432	ATATCAAACG.TTCAAGGATG	4.827e-14	4.69952	spi	Signal peptidase I
507608	AACGTGGCTC.TAAGAATAAA	4.92e-14	23.0951	pheT	Phenylalanyl-tRNA synthetase subunit beta
508414	CATCTATGAT.AGAGTTTTGA	4.92e-14	17.492	-	Integral membrane protein
384960	AACCTGCCTT.GTTACAGTTG	5.473e-14	1.65527	fabE	Acetyl-CoA carboxylase biotin carboxyl carrier protein subunit
656704	AAATAAATGG.TTAGAAAGAT	5.717e-14	0.492379	intergenic	N/a
866373	AAAATCCAGC.CAACCTTCTA	5.772e-14	0.51077	fbpS	Fibronectin/fibrinogen-binding protein adherence and virulence protein A
1355262	AAAACGCAAG.CTTCAAGATA	5.851e-14	2.60771	-	Nicotinate phosphoribosyltransferase
262352	AGAAAGGTCC.TATGACGAAA	6.01e-14	12.3681	intergenic	N/a
2149117	CACTCAAGGT.CGGTCCTTGA	6.194e-14	0.141121	adcA	Zinc-binding protein AdcA precursor
339375	ACAAGGCTGA.TTGATTGAAA	6.232e-14	20.8275	gnd	6-phosphogluconate dehydrogenase
966166	ATCTTGAAGA.TTTAAGAAAA	6.266e-14	0.292422	obgE	GTPase ObgE
1059179	AGGCTTCCTT.TCTTTATGAA	6.332e-14	3.23364	-	Ribonucleotide-diphosphate reductase subunit alpha
1059140	ATAACGAAAT.AACCGTCCTG	6.399e-14	30.6839	-	Ribonucleotide-diphosphate reductase subunit alpha
1061431	AAAGAGATTT.AAATGGAAAC	6.399e-14	30.6839	intergenic	N/a
587067	AGGATTTGGA.GTGATTAACC	6.418e-14	8.17335	msrAB	Peptide methionine sulfoxide reductase
2149914	CAAGGCAGTT.CCAAAATCCA	6.61e-14	2.75481	adcA	Zinc-binding protein AdcA precursor
605770	AGAGCCAAAG.TTTAATATCA	6.787e-14	2.51942	-	Hypothetical protein
1848314	AGTAGAAAAA.CAGCTGTGAT	6.946e-14	Inf	-	Peptide ABC transporter ATP-binding protein
2056249	AGAGAAAGAA.TCTATCAAGG	7.07e-14	2.685	intergenic	N/a
910025	ATCCTCAAGC.ATCAATGCAG	7.1e-14	1.06496	asd	Aspartate-semialdehyde dehydrogenase
784794	ACAAGGAAGG.ATGACCTTTA	7.471e-14	0.496518	thiI	Thiamine biosynthesis protein ThiI
210946	AACCGCTAAG.CGCATGCCAA	7.629e-14	0.501344	-	ATP-binding component of ABC transporter
2061132	AGCGTTGATA.CACGCTTATC	7.983e-14	17.9806	-	Transferase
2123241	CATGCGGTTT.ATTTTCTTCA	7.992e-14	7.48435	-	Fucosidase
293613	AAAATCCTGA.TTTATCTTGT	8.014e-14	30.6839	pbpX	Penicillin binding protein 2x
2012738	AAAAAGCCTA.GAAGTCTTCA	8.068e-14	3.36087	-	Zinc-binding alcohol dehydrogenase
136386	AGAGAGGTTC.GGAGCTGGTC	8.388e-14	Inf	-	Transposase
326360	AAAAGAAAAA.CGGCTGAAGA	8.754e-14	21.4083	-	Cell wall surface anchored protein
220284	CAGAGAGACG.TGATTGACGC	8.925e-14	2.19762	pflD	Formate acetyltransferase
337358	ACTGAAGAAG.GGAAGAGGAG	9.016e-14	Inf	-	Hypothetical protein
257482	ATTTGCTTTC.ATGTTTCTAA	9.822e-14	Inf	manN	Mannose-specific phosphotransferase system (PTS), IID component
808587	AGAGATTTGA.CTCTTCTGTA	9.822e-14	Inf	-	Lipoprotein
1691270	CAGTAGAGCC.CTCCTTCTCG	9.822e-14	Inf	nadD	Nicotinic acid mononucleotide adenylyltransferase
2005469	CAGGAGACAT.TCAACAGAGG	9.822e-14	Inf	ackA	Acetate kinase
2005484	ATGTCTTTGG.GTTACAGGAG	9.822e-14	Inf	ackA	Acetate kinase
2117149	CAAAGATTAC.TCCGGGAAGA	9.822e-14	27.7852	-	Glycosyl hydrolase
633071	AGAATGACTA.CTAGAAGTGA	1.001e-13	3.33813	-	Coenzyme
2152059	AAAAAAGCAT.GATATCCTTT	1.029e-13	1.5833	-	MarR family transcriptional regulator
1791042	AAGAATTAGT.ATCTATTCGA	1.034e-13	3.35128	-	Iron ABC transporter, solute-binding protein
173007	AAAGCAACTG.AGGTGCGGTT	1.04e-13	Inf	intergenic	N/a
173469	AGCATCCAAA.GAAAATGATG	1.04e-13	Inf	-	Hypothetical protein
1538648	AAAAGTTAAC.TCAATAATTA	1.04e-13	Inf	intergenic	N/a
1538666	AATCGTCAAA.CGTTAGATAA	1.04e-13	Inf	-	Methyltransferase
1538721	AAAATGTTTG.TAAGAATAAA	1.04e-13	Inf	-	Methyltransferase
1060418	ATAGTTCACA.ATCGTAGCTG	1.053e-13	26.3914	-	Ribonucleotide-diphosphate reductase subunit alpha
915545	ACCATCCTAT.TTGACCAAAT	1.064e-13	2.24637	-	Methyltransferase
272056	AAATTGACCT.TATTTCTTTG	1.076e-13	3.11194	-	Glycosylhydrolase
436799	ATGGACGTTA.CATCAAGATG	1.09e-13	0.288345	-	Endo-beta-N-acetylglucosaminidase
2090859	AGCCAAAACA.TCAACACCAA	1.178e-13	6.45567	hisS	Histidyl-tRNA synthetase
392762	AAACAGTCAT.GGACTTGAAG	1.193e-13	1.9432	gatB	Aspartyl/glutamyl-tRNA amidotransferase subunit B
2068602	ACATATTATT.ACCTATAAGG	1.213e-13	Inf	-	Hypothetical protein
199244	AATTCGTTCG.CGTAAAGAAG	1.262e-13	11.5191	rplF	50S ribosomal protein L6
2015561	AATGACCACC.TCTTAGGTAA	1.297e-13	37.5284	-	Acyltransferase family protein
1043797	AAAGACTCAT.TTCTCAGCAT	1.315e-13	6.18255	acoC	Dihydrolipoamide acetyltransferase
1591851	ACTGAATCTG.GTTTCTCCCA	1.362e-13	0.252769	-	ABC transporter permease
462094	ACAGACTAGG.GTCTCAGGAA	1.377e-13	14.2953	-	ABC transporter ATP-binding protein
797395	AACTCGATCA.CAAACATCGT	1.383e-13	6.56377	intergenic	N/a
336799	CAAATTTATC.TGACTAGTGA	1.471e-13	Inf	-	RNA methylase family protein
2002621	AAGTTTTAGA.ATTCCAACCG	1.489e-13	7.63501	-	Hypothetical protein
1602738	AATCAGATTA.ACTGTTCAAG	1.494e-13	12.8422	-	Hypothetical protein
1775165	AACTCCGTTA.GCTAAAGACG	1.571e-13	4.73226	-	Type IV prepilin peptidase family protein
581937	ATATTTGAAT.CTGTTGTAAA	1.577e-13	5.53679	-	Hypothetical protein
449574	ACCAGTGTGG.TTTCCAAAAG	1.589e-13	0.148271	-	Type I restriction-modification system M protein
465395	AAGAAAAACT.CTTTTCTTTC	1.595e-13	3.13133	blpR	Response regulator protein BlpR
986991	AAGAAAAATA.CACGTCAGTC	1.613e-13	37.3045	-	Hypothetical protein
1436320	AGGCAAATCA.ACTTGCTTGC	1.735e-13	2.82712	-	GNAT family acetyltransferase. GNAT family acetyltransferase
2129528	AAAGGCCCTT.GCTCGCAGCT	1.751e-13	13.8783	-	Hypothetical protein
1890052	AAGTGAAGGC.GTTATTTTAG	1.824e-13	Inf	ply	Pneumolysin (thiol-activated cytolysin)
433886	CACAAGCTGG.GTCAACTTTA	1.907e-13	3.73029	-	Na+/Pi-cotransporter protein
41728	ACCAGGTTGC.CCTTCATTCT	1.974e-13	3.3004	polA	DNA polymerase I
716210	ATAATCCAAG.TTAGTTGCAT	2.163e-13	2.03538	-	Peptidoglycan biosynthesis membrane protein
369614	ATTTGCGACG.CATTTTTGAC	2.179e-13	5.97691	mutS2	DNA mismatch repair protein
2061446	CAAATTTGAA.CCTTTTTGTC	2.184e-13	3.19891	intergenic	N/a
2045269	AAAATTCCAC.AAATCAATCT	2.288e-13	Inf	argR	Arginine repressor
397692	ATTATTCTAA.GGTGTCGTCG	2.328e-13	3.75616	-	Hypothetical protein
43107	AGATAACGGA.ATGGCTTGGG	2.501e-13	7.4257	-	Hypothetical protein
339756	AGTCACGTTG.GCTTGGATCA	2.553e-13	39.4812	gnd	6-phosphogluconate dehydrogenase
819733	ACCTGTTTGT.GATGGTTTGC	2.712e-13	7.48292	-	ABC transporter permease
2062124	AAAAAGCGCT.TTTTCTATGT	2.792e-13	Inf	-	Hypothetical protein
854255	AGCTGTCCCC.AACCAGTCTG	2.823e-13	3.12489	comEA	Competence protein
1059872	ATATCATCGC.TTCCTTTCAA	2.824e-13	24.2356	-	Ribonucleotide-diphosphate reductase subunit alpha
1059947	AGAATTTATC.GGTACTACAA	2.824e-13	24.2356	-	Ribonucleotide-diphosphate reductase subunit alpha
60523	AGTGGCTATC.AAGTCACGAC	2.844e-13	5.70926	purH	Bifunctional phosphoribosylaminoimidazolecarboxamide formyltransferase/IMP cyclohydrolase
503631	ACCAAGTAAA.GACATTTTCT	2.912e-13	2.21853	-	6-phospho-beta-glucosidase
327475	ATGGGGCAAC.ATGTCAAACA	2.948e-13	10.1282	-	Cell wall surface anchored protein
1108836	CACAAAATTA.CAAGTACGAC	3.005e-13	41.6758	-	Glutamine ABC transporter,glutamine-binding protein/permease protein
561477	ACAATATAAA.AACCGCTAAG	3.151e-13	Inf	intergenic	N/a
1041652	ATCATATAAA.TAAAGGGATA	3.245e-13	28.7939	intergenic	N/a
427542	CACAAAATAC.GGCAATATCG	3.296e-13	3.20979	-	SpoU rRNA methylase family protein
1374533	AAGTTCGTGC.CTTGGTACAG	3.33e-13	9.34872	guaA	GMP synthase
507536	ACGATCCACA.TCATTGGCCA	3.387e-13	9.24818	pheT	Phenylalanyl-tRNA synthetase subunit beta
1858392	CATTCTATTG.TTCTAGGATC	3.545e-13	4.07117	msmG	Multiple sugar-binding transport system permease protein
1939316	AAGTGACAGG.ATGGTGCATT	3.577e-13	19.6448	pflC	Pyruvate formate-lyase activating enzyme
2154363	AGCTCATGTT.TAGGAGAGAC	3.594e-13	11.9843	dltB	Activated D-alanine transport protein
2076161	AATTTATATG.AACAAAGCAC	3.7e-13	0.386655	intergenic	N/a
245806	ATTCAATCCA.ACATCACCGA	3.71e-13	1.42921	fus	Elongation factor G
561465	ACCGCTAAGA.TAAGGCTTAA	3.77e-13	0.74723	intergenic	N/a
109792	AAGACATGGC.AAAAACTTGG	3.95e-13	0.16262	-	5'-nucleotidase
1300625	AAACTAGTAT.TACTAAACAA	4.012e-13	8.34989	intergenic	N/a
784060	ATGTGGCAGG.ATTGCAGCGA	4.148e-13	0.45136	-	Cysteine desulfhydrase
1612212	ACGATCCTTG.TCTATCTGTA	4.192e-13	14.6638	recR	Recombination protein RecR
1146024	AAACAACCAA.GCATTGTCAG	4.229e-13	Inf	carB	Carbamoyl phosphate synthase large subunit
1059053	AAAGAAAGGC.TCTAAGTTAG	4.315e-13	97.207	intergenic	N/a
806490	AAGCGGTAGA.GCAGGTCTCG	4.316e-13	Inf	pyk	Pyruvate kinase
1449159	ATGCCATGAG.CAAATTGCTG	4.343e-13	6.52522	-	Polysaccharide biosynthesis protein
374889	AAGATTCTTC.GGTTTGGCAA	4.537e-13	3.53557	serS	Seryl-tRNA synthetase
504545	AAGAAAGTCG.GGCTCAACTG	5.105e-13	11.8495	pheS	Phenylalanyl-tRNA synthetase subunit alpha
1055460	ATAGGTTCTT.AATTTGACAG	5.218e-13	5.18071	phpA	Streptococcal histidine triad protein PhpA
1656907	AAAAAGATGG.ACACGGGAAC	5.234e-13	3.74107	nrdR	NrdR family transcriptional regulator
2113720	AATCAGGTCA.AAACCTTTTC	5.333e-13	Inf	gcnA	N-acetyl-beta-D-glucosaminidase
1060607	ACAATATTGC.CGTGAACGTG	5.414e-13	3.80276	-	Ribonucleotide-diphosphate reductase subunit alpha
1816342	ACACGTTAAG.TGGCTTAACG	5.467e-13	0.365016	intergenic	N/a
1380898	ACTATCGGAA.AGCTAAAGCT	5.572e-13	Inf	intergenic	N/a
2076097	AGAGTCAAAC.TTAGGATTAG	5.601e-13	0.775442	intergenic	N/a
1857885	AACCTATTTC.GCATCATCTT	5.622e-13	13.8783	msmG	Multiple sugar-binding transport system permease protein
406857	CAACTGTCCT.AAACGCGAAC	5.719e-13	2.28306	glnQ2	Glutamine ABC transporter,ATP-binding protein 2
963356	AATCCTGCTG.CTTAAAAGAT	5.778e-13	5.96143	-	Glycosyltransferase
534923	AAAAACCGCC.AAAAATATCT	5.84e-13	3.03076	-	Glutamine transporter, ATP-binding protein
3993	ACCTGATTCT.TCAAACCAAT	5.891e-13	4.67569	-	GTP-dependent nucleic acid-binding protein EngD
296790	AAACACGCAT.GCAGAATTGG	6.281e-13	26.9857	clpL	ATP-dependent protease ATP-binding subunit ClpL
44213	AAGCTCAAGG.GGTTATTCTC	6.391e-13	2.42847	-	Aromatic amino acid aminotransferase
1790117	AGAATACGTA.AATAAGAAAT	6.411e-13	3.10201	-	Iron ABC transporter, solute-binding protein
1404499	AGACCCTAGC.TATCTCCTAC	6.549e-13	3.30931	-	RNA helicase
328180	AGTCTAAATA.TTCAATGAAA	6.752e-13	2.92808	-	Cell wall surface anchored protein
1548958	ATGGTCTTGA.AACTTGCTCC	6.826e-13	Inf	-	Mur ligase family protein
1347536	ATGAAAGGCT.GAGAAATCTA	7.255e-13	6.9035	intergenic	N/a
1051409	AAGATAATTC.GAAATATATT	7.404e-13	0.151597	-	Hypothetical protein
363409	ATGATATCAC.ATCAAAAAAG	7.495e-13	3.31867	tig	Trigger factor
1350937	AAGAGTTGGG.CATCGAGATA	7.657e-13	2.83596	intergenic	N/a
6152	ATTCTGCAGT.TAGCAATTCA	7.889e-13	0	trcF	Transcription-repair coupling factor
39349	CACCCTTATA.TCCGCATACA	7.889e-13	0	polA	DNA polymerase I
39430	AGTGACGAAT.CCCATATGAT	7.889e-13	0	polA	DNA polymerase I
54558	ACTGAAAAAC.AAATCTTGTC	7.889e-13	0	-	Phosphoribosylformylglycinamidine synthase protein
325835	CATTTAGAAT.TTTCTTTACA	7.889e-13	0	intergenic	N/a
331630	ACTATTATTT.TGCTTGGAGT	7.889e-13	0	pbp1A	Penicillin-binding protein 1A
377221	ATCAAGTTAT.ACAAGATTGA	7.889e-13	0	-	Aspartate kinase
387888	AAATGCCTGT.GCAAAGTCCA	7.889e-13	170.406	accA	Acetyl-CoA carboxylase subunit alpha
394443	AGATTGTTGA.ATGGTTGAAT	7.889e-13	0	gatC	Aspartyl/glutamyl-tRNA amidotransferase subunit C
520681	AAGACTCGTG.ACTTGAAGCC	7.889e-13	0	-	Leucine-rich protein
569203	ATGACTTTTC.CGCGTGATCA	7.889e-13	0	-	Sugar phosphotransferase system (PTS),IIA component
638306	AATAACTCCT.TATAAAAATA	7.889e-13	0	-	Hypothetical protein
666273	ACTGAACTGA.AGCAGCTACT	7.889e-13	0	ftsX	Cell division protein
673213	CAGGGATTAT.CAAATGCTGG	7.889e-13	0	metK	S-adenosylmethionine synthetase
674334	AATCCGGTCT.TTGTCTCAAA	7.889e-13	0	pyrD	Dihydroorotate dehydrogenase 1A
682762	ATTTCCTAAT.GTTGAACCAA	7.889e-13	Inf	-	Hypothetical protein
683518	ACTTGGTGTT.TTTATAAAAT	7.889e-13	159.99	intergenic	N/a
683888	CAAGAACGCG.TCTTCTTTCA	7.889e-13	80.2863	rpsP	30S ribosomal protein S16
733518	AAGAATTGGA.CATGTCGTTG	7.889e-13	Inf	rpiA	Ribose-5-phosphate isomerase A
735034	AAAGAAAGTC.CTAGCTTTTC	7.889e-13	Inf	-	Hypothetical protein
799581	AATGGAGACT.CCAGCAAATC	7.889e-13	0	pepXP	X-prolyl-dipeptidyl aminopeptidase
811643	AAGTTAAGCC.ATGACAAGTG	7.889e-13	0	-	Hypothetical protein
923336	AAGCCTAATT.ATTAAAAGTA	7.889e-13	Inf	intergenic	N/a
1014867	ATAGTTCAAT.ATTCTATCAA	7.889e-13	0	intergenic	N/a
1044051	ATATCAACTT.ATAGTTGAGG	7.889e-13	Inf	acoC	Dihydrolipoamide acetyltransferase
1044171	ACGTTATCAG.GACTTCTTCC	7.889e-13	0	acoC	Dihydrolipoamide acetyltransferase
1063943	AGAAGACATC.ATTAATGACC	7.889e-13	Inf	lacG2	6-phospho-beta-galactosidase
1073596	ATGACTTTTC.CGCGTGATCA	7.889e-13	0	-	Sugar phosphotransferase system (PTS), IIA component
1084475	ACAACAAATT.GAAGATGTCT	7.889e-13	0	-	Hypothetical protein
1472546	ATCGTGACAG.AAGTGGCAGG	7.889e-13	0	fms	Peptide deformylase
1479885	ACACCGATTA.ACCAATTCTG	7.889e-13	0	-	ABC transporter ATP-binding protein
1479956	AACGGATTTA.TTAGTTTTTC	7.889e-13	0	-	ABC transporter ATP-binding protein
1537293	ACGGCACACG.AGATTTCTAA	7.889e-13	0	metA	Homoserine O-succinyltransferase
1569265	AAGTTGCTGT.CTTACTTGGG	7.889e-13	0	rpsO	30S ribosomal protein S15
1583089	AGAGTTTGGT.CTGATGTGCG	7.889e-13	0	relA	GTP pyrophosphokinase
1630951	ATCAATCGAA.CAATCAATTG	7.889e-13	0	-	ABC transporter substrate-binding protein
1857734	AACTACGCAG.CCAATATTTC	7.889e-13	0	msmG	Multiple sugar-binding transport system permease protein
1858036	AACTCGGTTT.GCTAATACCT	7.889e-13	0	msmG	Multiple sugar-binding transport system permease protein
1858526	ACAAGATTAC.GCAATGGCAT	7.889e-13	0	msmF	Multiple sugar-binding transport system permease protein
1973570	AAGGTAAAAT.GTATTGGCAA	7.889e-13	0	pbp2A	Penicillin-binding protein 2a
1980840	ATATTCTAAC.GAAAGGACAA	7.889e-13	0	intergenic	N/a
1980872	ATTTAATAAT.ATTAGCGCCA	7.889e-13	0	-	Dicarboxylate carrier protein
1984644	AAAGGGAAAA.AGGCCGTACA	7.889e-13	0	-	Beta-glucosidase
2127556	AAACGCTTTC.ATTTATATTT	7.889e-13	0	intergenic	N/a
2184769	ACGATGGGCA.ACTTAAAAAA	7.889e-13	0	dnaC	Replicative DNA helicase
2188262	AAAAGTGGAG.CACTATTCCT	7.889e-13	0	comFC	Late competence protein
1629605	AGTTACAGTA.TGCTCTTTAT	8.083e-13	2.31101	-	ABC transporter permease
856575	AGCAATCGAA.GAAACTCCCC	8.362e-13	Inf	comEC	Competence protein
1614443	AAGCCGAATC.GAATCGAATG	8.552e-13	9.84182	penA	Penicillin-binding protein 2b
1325036	AAATATCGGA.CAGAGTTTCT	9.029e-13	7.48049	potD	Spermidine/putrescine extracellular binding protein
528613	AAAAGGAAGC.GAGCAAATCA	9.322e-13	2.1097	-	Two-component system, sensor histidine kinase
1906919	ACTACCTAGT.TCAAAGGAAA	9.528e-13	208.324	-	Transcriptional regulator
835306	AATTGGAATT.TCATCCCAAA	9.592e-13	0.275628	cbpE	Choline binding protein E
1574480	ACCTGATGCG.GAACTTTGGA	1.026e-12	4.13035	-	Response regulator protein
1942542	ATGACCCAGC.GATTTCAAGG	1.086e-12	2.40851	-	3'-5' exoribonuclease
132628	AGGAGGAGAA.AAGCGAGTAG	1.11e-12	5.54126	intergenic	N/a
1781195	AACGGAACAA.CAAGATTGCA	1.127e-12	Inf	trpD	Anthranilate phosphoribosyltransferase
1861088	ACACGTGGCC.TGTAGCAATG	1.148e-12	0.459187	aga	Alpha-galactosidase
429779	ATCGACTTGG.TTGTTTCTGC	1.211e-12	2.84357	-	Hypothetical protein
218525	ATCAGAAACT.TTGCAATTTG	1.261e-12	13.3587	pflD	Formate acetyltransferase
1626267	AAGATTGTCG.GAGATGGTAG	1.29e-12	11.8495	-	Oxidoreductase
338619	AAAAACCTCG.CGTATCATGC	1.299e-12	32.8565	gnd	6-phosphogluconate dehydrogenase
915683	ATGTTTACCA.CTCAAACGTC	1.356e-12	2.14866	-	Hypothetical protein
99783	AACCATCTAG.CCTTCAATAT	1.363e-12	0	-	Hypothetical protein
984326	CAGGAAATAT.GGTTACAAGA	1.428e-12	1.76498	eutD	Phosphotransacetylase
798823	AGAAAACTGT.AAACCTTCTC	1.499e-12	2.07101	pepXP	X-prolyl-dipeptidyl aminopeptidase
2053509	ATGCTACCGG.GTGATTTTGA	1.532e-12	0.804798	-	ABC transporter permease
776562	AAGAAAATGA.AAAAAATGCT	1.574e-12	1.85507	intergenic	N/a
423637	ATTTTACAAG.TGGAACCAGA	1.607e-12	0.122626	-	Hypothetical protein
719762	AGATTTTGAA.GTTGAAAAAG	1.689e-12	0.521338	gyrB	DNA gyrase subunit B
719795	AGATTCTAGC.AACGAAGAAA	1.689e-12	0.454072	gyrB	DNA gyrase subunit B
290321	ACTTGTCGTT.TCAATCATAT	1.738e-12	52.7887	-	DNA-binding protein
1151229	ATCTGCCGTA.CCTGTTTACA	1.755e-12	1.16841	intergenic	N/a
2002912	AGATGCTGGC.TTCCGCCACA	1.845e-12	2.41876	-	Hypothetical protein
437780	AAAAGCTTGT.GGCGATTGTG	1.855e-12	5.24216	-	Endo-beta-N-acetylglucosaminidase
441951	AAGAGGAACT.TCATCCCTCT	1.856e-12	4.00203	intergenic	N/a
966819	AGATTCAGTT.GCTATACATG	1.998e-12	2.48112	intergenic	N/a
1616131	AGAAAGCTTT.CTATTCCTTG	2.024e-12	Inf	-	ROK family protein
1563386	AAGGAGGTGC.CCATGTTAGC	2.03e-12	0.128365	-	Hypothetical protein
568227	AAAGAGAAGA.CATTCACAAA	2.126e-12	0.0600004	-	Surface-anchored serine protease
1657339	AGCTAGCTAG.GAGGCTGGTG	2.129e-12	2.07022	-	GntR family transcriptional regulator
2062100	CAAACACCCA.CATGGCAACC	2.129e-12	Inf	-	Hypothetical protein
184970	ATAAGGAGAA.CGTGAACCTC	2.174e-12	0	-	Hypothetical protein
197180	ACGCTAAAAG.CTTGAAAAAG	2.174e-12	0	rplE	50S ribosomal protein L5
209096	AAATCCACTT.CAAATAGACC	2.174e-12	0	-	Inner membrane component of ABC transporter
209469	ATCCAATTGA.CCTAAAAAAA	2.174e-12	0	-	Inner membrane component of ABC transporter
210791	AGAAGCCATG.CTATTTCAGA	2.174e-12	0	-	ATP-binding component of ABC transporter
211102	AAAAGCAACG.TGTCTCGGAC	2.174e-12	2.59612	-	ATP-binding component of ABC transporter
211552	ACGAACAGGA.GGTTAGTAGT	2.174e-12	0	intergenic	N/a
276383	ATCGATAAAG.TAAAATGCAA	2.174e-12	0	-	Hyaluronate lyase
541792	AAAAACATAG.AAGTAAGTAT	2.174e-12	0	murM	Peptidoglycan pentaglycine interpeptide biosynthesis protein
785659	ACCTCAAGCC.AAAAAGATGA	2.174e-12	0	thiI	Thiamine biosynthesis protein ThiI
1382251	CAGACATTTT.TCTCCTTATA	2.174e-12	0	intergenic	N/a
1784628	AAACAAGGCA.AGATGTAAAG	2.174e-12	0	intergenic	N/a
2056554	ATGGTCCAAG.TTTGTGCAAC	2.174e-12	0	gpsA	NAD(P)H-dependent glycerol-3-phosphate dehydrogenase
1537777	AAGATATCCG.CCTTTGAAGA	2.209e-12	Inf	metA	Homoserine O-succinyltransferase
884629	AACAAACGCT.GTTGTCAAAG	2.258e-12	7.36062	glmU	Bifunctional N-acetylglucosamine-1-phosphate uridyltransferase/glucosamine-1-phosphate acetyltransferase
1381450	AATATCGGCC.TTGAAATAAC	2.295e-12	2.58437	intergenic	N/a
1565064	AACCAGCCTT.TGGGCAATGC	2.33e-12	10.8577	-	Cation-transporting ATPase
1439361	AAAATGCCCA.ACCAAGATTG	2.419e-12	11.8495	-	SNF-family helicase
1047233	CAAAAATGAG.GCAGTCCATC	2.486e-12	0.377715	-	Multidrug resistance protein
1692646	ATAAGCACCT.GGAACTCTTC	2.543e-12	0.509595	-	GTP-binding protein YqeH
1692760	AGTCAAAGCG.CCCAAACCAC	2.543e-12	9.24818	-	GTP-binding protein YqeH
1330356	ATCTTTTCCG.TCTATCAAGA	2.655e-12	0.592961	aldB	Alpha-acetolactate decarboxylase
878243	ACGCATCAAG.CTACAATTTC	2.755e-12	3.25867	-	O-methyltransferase
210576	ATCAGGTTGA.GAGCAAGCTA	2.979e-12	11.8495	-	ATP-binding component of ABC transporter
1545865	AAATATCTTA.CAGGATTTGC	2.996e-12	4.99418	-	Major facilitator superfamily protein
539624	AATAATCGTT.AAATAAACAG	3.109e-12	1.88713	intergenic	N/a
762747	ATGAACGTAA.GTATCACCAA	3.216e-12	3.05719	rpsA	30S ribosomal protein S1
1142241	ATTTTGAAGG.ATAAAAGCCA	3.249e-12	1.84429	-	Phosphotransferase LicD1
438410	ACAAAGCACA.GTGACAGATA	3.578e-12	4.37836	-	Endo-beta-N-acetylglucosaminidase
2015527	ATAATCCTGA.AATTACAAGG	3.792e-12	Inf	-	Acyltransferase family protein
1612489	CAAATGGTGT.GGACCTTCCA	4.064e-12	5.97024	penA	Penicillin-binding protein 2b
1974459	AAATAGCGAT.TGTTTTCATA	4.18e-12	8.72175	pbp2A	Penicillin-binding protein 2a
1339914	AACTTAAATG.AATTTCCAGA	4.271e-12	3.17434	-	NOL1/NOP2/sun family protein
32896	CATAATAATC.CCATCAATGA	4.351e-12	4.06203	dut	Deoxyuridine 5'-triphosphate nucleotidohydrolase
1391953	AAATCAATTT.TCGTATGATT	4.495e-12	1.23167	nox	NADH oxidase
670752	ACAAGAAAGT.TGAGTCTTAC	4.634e-12	13.7581	-	Helicase
1549166	CATTGTCCCC.TAGGTATTCA	4.81e-12	Inf	-	Aminotransferase
1549313	ACTTTGAACA.AGTATCATTG	4.81e-12	Inf	-	Aminotransferase
642783	ACAAGATAAA.GCGATAAGGG	4.889e-12	3.30028	-	Hypothetical protein
1695723	ATAGTATAAA.GATAGACAAA	5.019e-12	Inf	intergenic	N/a
1125467	ACTCAACCCA.AAATTGAAGC	5.055e-12	1.48644	intergenic	N/a
1561649	ATTTCTCTCC.TTCTTTGGGC	5.183e-12	0.315412	-	FAD dependent oxidoreductase
860747	ATTACTTTGT.AAAGACCCTG	5.357e-12	0.6617	gloA	Lactoylglutathione lyase
1453975	AATAGTGGGA.GGGAGCCAAA	5.391e-12	0.498554	-	Hypothetical protein
1612432	ATCCAATGAA.TAGAAAGGAA	5.506e-12	4.50505	penA	Penicillin-binding protein 2b
1918724	AGCCTATTAT.ATCTCGAAGA	5.564e-12	11.8495	-	ABC transporter ATP-binding protein
1759805	CACTCATATA.TTGTTAAATG	5.598e-12	0.926326	-	Mga-like regulatory protein
2023298	AAAACAGTGT.ACTAGAACAC	5.634e-12	2.42719	-	Multi antimicrobial extrusion (MATE) family transporter
101156	AACAGAAAAA.TCACTATAGC	5.68e-12	31.8701	-	Hypothetical protein
1628010	CAAGGGAATA.TTGAAACTTC	5.719e-12	3.06943	nanB	Sialidase B precursor (neuraminidase B)
1103521	ATGGAGAAAT.GAAACCTTGC	5.955e-12	10.4107	-	Small-molecule-binding protein
107496	CACTTTCAGT.TGGCCACTTA	5.992e-12	0	-	Polysaccharide biosynthesis protein
638266	AAAGAAAAGC.GGTAGATTAA	5.992e-12	0	-	Hypothetical protein
1103677	ATATCGAGGA.GCCTTGGATC	5.992e-12	0	-	Small-molecule-binding protein
1156476	CAGGATTTCC.AGTCTACCAA	5.992e-12	Inf	gidB	16S rRNA methyltransferase GidB
1528469	AAGGATAAAT.TTCCCTGTTG	5.992e-12	Inf	-	Hypothetical protein
603056	ATGTGGCTTT.CAGATGATGA	6.033e-12	0.693756	thyA	Thymidylate synthase
437684	AAAATAGTTT.ACTGCATAGA	6.145e-12	1.75328	-	Endo-beta-N-acetylglucosaminidase
439209	AAGGAATGTT.TTCCATGGTG	6.145e-12	9.24818	-	Endo-beta-N-acetylglucosaminidase
441271	AAATTGCCTA.ATCCAAGAAG	6.145e-12	1.75328	pgk	Phosphoglycerate kinase
530858	ACTCTCCTGG.ATTTCCCAGG	6.192e-12	1.13151	intergenic	N/a
2195989	CATTACCCCA.TAGTCTCCAG	6.203e-12	11.4844	-	Amidase
100100	CAATTGCTCA.TATAGGCTGC	6.305e-12	44.3222	-	Hypothetical protein
1009229	ATTTGGATCA.ATTCTTAAAA	6.436e-12	19.6382	glgA	Glycogen synthase
2188369	AGGCAGCAGG.TTTGAGTATC	6.592e-12	0.0289823	comFC	Late competence protein
2104920	AATATAAAGA.ACCAAGTACG	6.729e-12	1.9804	-	Hypothetical protein
794897	AAATATCGTC.CTAATTTTAC	6.732e-12	6.30233	-	Type I restriction modification system restriction protein
603368	AACGTGATAC.CGGCGACGAG	6.788e-12	4.62163	-	Hypothetical protein
337773	ACACACCATC.ACAATAGCTG	6.789e-12	Inf	-	Hypothetical protein
776892	AGAAAGCAGC.TCTCTCATTA	7.014e-12	62.2555	-	DeoR family regulatory protein
1923849	CAATCAATTA.CGTACCTTGA	7.581e-12	2.60731	rpoC	DNA-directed RNA polymerase subunit beta'
549227	CACCCTCATG.TCGTTCAAGA	7.752e-12	2.79866	pepV	Dipeptidase PepV
1337009	AAGGCTTGTC.ACCTTCTTTG	7.806e-12	0	-	Phosphate ABC transporter permease
1338992	ATGGTTTTGG.CAAATTCCTG	7.806e-12	0	-	NOL1/NOP2/sun family protein
1348183	ATGGGCATAT.GGCTTTAATG	7.806e-12	0	nagB	Glucosamine-6-phosphate isomerase
767136	AATTTCTAAA.AGTAAAATTG	7.976e-12	54.555	intergenic	N/a
828661	ATGAACACGT.GATAATGTTG	8.403e-12	4.26095	-	Agmatine deiminase
340543	CAAGAATAGA.AAGCAGTTGC	8.607e-12	0.315545	intergenic	N/a
1881455	CAAATGCTCC.CAAAAACGTG	8.819e-12	2.92283	-	TRNA-binding protein
175596	CATTGAAAGA.AAGAGACGAG	8.917e-12	3.61396	uvrA	Excinuclease ABC subunit A
783838	AGGAAATAGT.GGCTTGTCTG	8.961e-12	0.417285	-	Cysteine desulfhydrase
1932699	ACATTGGAGG.ATTGATAAGA	8.986e-12	34.9438	-	Hypothetical protein
424948	ACTGACCCAA.GTAGATTTAC	9.278e-12	6.25004	-	ABC transporter ATP-binding protein
848693	AGACACCCAA.TCCTTACGAA	1.01e-11	0.336148	-	Hypothetical protein
1131831	ACTTTTCAGT.GATCAGGTGG	1.024e-11	1.12618	topA	DNA topoisomerase I
1656340	ATCAAAAGGG.GATGTTTATC	1.026e-11	0.110478	dnaB	Replication initiation and membrane attachment protein
289638	AACTGTTTTT.ATCTACTTCT	1.068e-11	Inf	-	Membrane protein
1598022	CATTAGTACA.ACGGAGCTGC	1.075e-11	1.53277	-	Integral membrane protein
159587	AGCCCTTCGT.CTGCTCAGAA	1.09e-11	1.46002	-	Hypothetical protein
2061954	ATGGTTTTGT.CCTACGGTTG	1.159e-11	Inf	-	Hypothetical protein
435507	CAAACTTGAC.TTAACACTTG	1.183e-11	1.64942	intergenic	N/a
1561667	AATCACTGGT.TAGGCACGGA	1.209e-11	0.311946	-	FAD dependent oxidoreductase
1678723	AGAAAAACTG.ACTGGAACAA	1.258e-11	0.0304189	fmt	Methionyl-tRNA formyltransferase
1140110	ATCATAAAGT.AGCTAATAAG	1.276e-11	Inf	intergenic	N/a
371610	CAACCTTGAT.GCCGTCGCAA	1.323e-11	5.91954	-	Sodium:alanine symporter family protein
539348	ATGGAATTTT.ATCGTGGCTA	1.323e-11	7.89785	-	Metallo-beta-lactamase superfamily protein
891707	AATGGCTCAG.AGAGACAGAA	1.323e-11	11.8495	intergenic	N/a
2179888	ACTATGTCAA.GAGTTTGACT	1.323e-11	11.8495	-	ABC transporter substrate-binding protein
1681373	AAGAACGAGT.CGCCTGTTTG	1.353e-11	4.38226	priA	Primosome assembly protein PriA
637081	ACAATGGTGT.GGGAAATCAA	1.409e-11	6.3433	-	ABC transporter ATP-binding protein
2063123	ACTCTGGCTA.TGCAGATTGG	1.456e-11	4.223	pbp1B	Penicillin-binding protein 1B
129619	ATCGAATTGA.TGAAACAGAA	1.481e-11	31.0748	gidA	TRNA uridine 5-carboxymethylaminomethyl modification enzyme GidA
102282	AAGGTTAGCT.TTCCGTACGG	1.545e-11	10.2303	-	Hypothetical protein
609010	AAACTGGCTC.ATGAATGAGG	1.545e-11	4.18809	-	LysR family transcriptional regulator
1308443	AACCAAAAGG.TGCACTGGAA	1.577e-11	14.6541	aroA	3-phosphoshikimate 1-carboxyvinyltransferase
2204385	AATGGGTTTG.TCCGGCCTTA	1.591e-11	11.9843	-	Protease
46504	CAGGTGCCTT.ACACCAAACA	1.598e-11	0.196677	plsX	Glycerol-3-phosphate acyltransferase PlsX
83881	ATCCTCAGGC.GTTATCATGC	1.614e-11	11.8495	-	Phosphorylase family protein
219017	AAGGACTTCC.GCTGAAGAAA	1.614e-11	11.8495	pflD	Formate acetyltransferase
239680	ATAAGGACGG.AACCCATTTG	1.614e-11	11.8495	-	Surface-anchored pullulanase
1482294	CAAGTGAAAC.TCCGAACCCA	1.614e-11	11.8495	-	DegV family protein
156064	AAAATTTTGT.TCAAGCAACC	1.652e-11	0	-	Hypothetical protein
172555	CACATAGGAT.ATGTCGATGC	1.652e-11	Inf	-	Carboxypeptidase
514353	AGCTTTTCGG.CGTGTTCAAT	1.652e-11	0	intergenic	N/a
1071657	AAGAAGAATG.TTGTCTCTTA	1.652e-11	0	intergenic	N/a
1935860	AGCCATGGTT.TGGTTTTTTC	1.652e-11	0	-	Hypothetical protein
1059464	AAAGGGCGTT.AAGAAGACAC	1.693e-11	24.2356	-	Ribonucleotide-diphosphate reductase subunit alpha
2168105	AGTAGCTATG.ATAAAATTAT	1.711e-11	3.59936	hslO	Hsp33-like chaperonin
1682695	AATTTCAATA.TCTGTATCGA	1.749e-11	7.17507	gmk	Guanylate kinase
824304	AACTTTATAT.CTTGTTCATG	1.797e-11	5.34203	intergenic	N/a
52196	ATAATCAGAT.TCATCTTTTA	1.841e-11	0.177959	purC	Phosphoribosylaminoimidazole-succinocarboxamide synthase
1579893	AGAGCAAGAG.CACTCAAAAG	1.851e-11	1.99301	-	Hypothetical protein
1444998	AGAGCAAACG.GGTCTCAAAA	1.896e-11	2.85852	-	ABC transporter ATP-binding protein
1383414	AGGATGAAGG.TTCTGGACCT	1.943e-11	2.16646	-	SpoU rRNA methylase family protein
1828079	ATAATCTCTC.ACAGGAAATC	1.963e-11	0.0756685	-	UDP-glucose 4-epimerase
1322895	AGTATTTCTT.AGGGTTGCTA	1.968e-11	5.32236	alaS	Alanyl-tRNA synthetase
208021	AGAATCTGAT.TACAGTTTGA	1.97e-11	11.8495	-	Phosphoglycerate mutase family protein
340466	CAAGCTTGCT.CGTAGATAGC	1.97e-11	15.9218	csrR	Response regulator protein
1487258	AGGAGTTGGC.AGGGGCGAAT	1.994e-11	0.0376573	-	Pyridine nucleotide-disulfide oxidoreductase family protein
62381	CATCCGCCTT.ACTACGATAG	2.012e-11	Inf	purD	Phosphoribosylamine--glycine ligase
63200	ATATCGGAAG.AAGGCAATTA	2.012e-11	Inf	purD	Phosphoribosylamine--glycine ligase
1779453	AGAAGGCCTA.CGTGAAAGTC	2.015e-11	5.89912	trpB	Tryptophan synthase subunit beta
180052	ACAACCCAAT.AACCAAATCG	2.018e-11	2.83748	-	Hypothetical protein
2060753	CAGCTCGTAT.ATCAAAGAAA	2.02e-11	0.291943	-	Transferase
262539	ATTTGTCCAT.ATCAATCTCC	2.021e-11	12.5955	intergenic	N/a
1442545	AATTAAGGAA.TTCAAAAGTG	2.021e-11	0.433011	-	Aminotransferase
295457	ATACTACATT.GTCAGAAAAG	2.058e-11	3.57355	intergenic	N/a
463982	ACTGTTTCAG.CTTGGCTAGA	2.124e-11	5.3155	-	Hypothetical protein
552295	ACTTTTGTAG.CAAGTCTACA	2.134e-11	2.10501	intergenic	N/a
2054090	AGAACCTGAT.TTCTGTTAAT	2.178e-11	1.07137	pstB3	Phosphate transporter ATP-binding protein
1055909	AAGGAACCTT.CCATTGTAAT	2.205e-11	4.43261	phpA	Streptococcal histidine triad protein PhpA
528736	AGCGGGTGAC.CGTCGGATGA	2.234e-11	0.034496	-	Two-component system, sensor histidine kinase
1854426	ACATGCCCAT.GTATAAAAAA	2.27e-11	0	intergenic	N/a
402217	ATCATGATAA.ATCAGCCAAC	2.323e-11	Inf	ilvC	Ketol-acid reductoisomerase
175425	ACCGTATTGT.ATCAAGGAGG	2.33e-11	4.14614	uvrA	Excinuclease ABC subunit A
1544972	AGGCGATACT.TATAAAATGA	2.343e-11	Inf	-	Major facilitator superfamily protein
1332047	AAGGACAGGT.CTTAAATAGG	2.404e-11	0.501848	-	GntR family transcriptional regulator
654188	AAAAGTAGAT.ACCAGTTTGT	2.456e-11	0.598508	-	Hypothetical protein
1648373	AAGCGACTAA.AATCAACATA	2.533e-11	0.315949	-	Hypothetical protein
1813263	CAACCTGTGT.ATGGATGTGG	2.537e-11	0.535331	-	Thioesterase superfamily protein
1561682	CACGGATTCC.ACACGCTCAG	2.631e-11	0.307224	-	FAD dependent oxidoreductase
202435	AGCAAAAAGT.TTTTCACCCC	2.68e-11	15.3973	intergenic	N/a
1061700	AGGAAGCTGT.TTCAATAACA	2.821e-11	3.31128	nrdF	Ribonucleotide-diphosphate reductase subunit beta
786308	CATCTGGATG.TGGAGGAAGA	2.877e-11	Inf	-	Esterase
430991	AAAAACGTGT.AATGCCTTTA	2.881e-11	6.67744	rpoE	DNA-directed RNA polymerase subunit delta
339261	ACTCAGTAAT.AGTGACAATG	2.935e-11	11.8495	gnd	6-phosphogluconate dehydrogenase
1610726	ACCACTGGGT.AAACCTGGCA	2.948e-11	0.332301	ddl	D-alanyl-alanine synthetase A
549278	AGATGGGTGC.CTTTCTATGA	2.963e-11	2.54529	pepV	Dipeptidase PepV
858199	AAAATCCAGA.AATCTGATCA	3.014e-11	11.8438	-	Hypothetical protein
1587446	AAAAGGTATG.TGGGAATTAT	3.128e-11	0.265267	mtsB	Metal cation ABC transporter ATP-binding protein
1937702	AGTACTTGAT.GCTTCAGCCA	3.129e-11	2.80554	-	OxaA-like protein precursor
1060808	ACCACCAAAA.CGCCTTGCTG	3.157e-11	24.2356	-	Ribonucleotide-diphosphate reductase subunit alpha
559583	CACTTAAAAA.GGAAGGCCAA	3.181e-11	2.55191	-	Hypothetical protein
1355672	AGGTAAATGA.ATAAGTAATG	3.227e-11	0.489325	-	Hypothetical protein
1601593	ATTTGACGTT.CCCACGTTAC	3.269e-11	0.71905	intergenic	N/a
1879760	AAACTGGAGA.CGTGTCTTAG	3.297e-11	2.99438	groES	Co-chaperonin GroES
626750	AACCGACACG.TCTAGTAATT	3.321e-11	2.13079	-	Amino acid ABC transporter ATP-binding protein
614305	ATAGGGCGGT.TCTTTCGGTC	3.398e-11	11.3824	-	Hypothetical protein
983906	CAACAGTTCG.CCAGCTCTAC	3.405e-11	0.570012	eutD	Phosphotransacetylase
513332	AAGTGAGGGG.TTGTTCCTTG	3.41e-11	3.2313	metF	5,10-methylenetetrahydrofolate reductase
1538904	ACTCAAGATG.TTGGGAACAG	3.418e-11	13.3587	-	Methyltransferase
1537690	ATACACCCCT.CAACTGGATA	3.533e-11	Inf	metA	Homoserine O-succinyltransferase
333812	AAGATAAGGG.CAAAAATCAA	3.604e-11	254.676	recU	Holliday junction-specific endonuclease
737071	AACTGTTTGG.ATGCTAAGAA	3.762e-11	0.20706	intergenic	N/a
272335	ACTTAATACC.AATCCAGAAC	3.824e-11	1.7153	-	Glycosylhydrolase
2115335	AACTGGATAT.GTCGCTCAAG	3.907e-11	0.0449427	-	Glycosyl hydrolase
547335	ACTGCCTTTA.AACTTCGATA	3.936e-11	0.65568	-	Extracellular solute-binding protein
537916	AGAGGGTAGA.TTGCCCTATA	4.491e-11	0.364579	intergenic	N/a
1417957	AAGATGAGGT.GGTTGGTCTC	4.558e-11	0	intergenic	N/a
1130784	AAGCGTAGAA.TTACCAAAAC	4.625e-11	Inf	topA	DNA topoisomerase I
1024071	AAGAATGAGA.GCAAGCCCTA	4.816e-11	0.548146	zmpA	IgA-protease
796970	ACTCTCTATC.AAGCCAATAA	4.825e-11	7.50763	-	Type I restriction modification system restriction protein
172770	ATAGTAGAAA.CATATCTCAT	4.949e-11	Inf	-	Carboxypeptidase
786869	AACGTGCAGT.GCTTTTCTCT	4.96e-11	1.05285	-	Hypothetical protein
272322	AGTTGGAATA.AAACTTAATA	4.965e-11	1.25039	-	Glycosylhydrolase
1155059	CATGCTTTCT.GTATGGCAGG	5.163e-11	1.01112	htpX	Heat shock protein HtpX
738604	AAGGAATTGA.CCCACCCTAA	5.168e-11	3.81301	intergenic	N/a
188008	ACTGATAAAG.ATAGGAGCAT	5.305e-11	2.22512	nrdD	Anaerobic ribonucleoside triphosphate reductase
237940	AAATGGACGA.CGGAGATTAT	5.382e-11	0.473532	-	Luciferase-like monooxygenase
2065122	AGCAGAATAG.GAAGAAAGTG	5.436e-11	15.6946	intergenic	N/a
2074442	ACTTGACAAC.ATTTATCGCC	5.436e-11	15.6946	malQ	4-alpha-glucanotransferase
1847309	AAAACCATTA.TAGTTTAGTC	5.598e-11	0.180708	-	Peptide ABC transporter ATP-binding protein
1825997	AAAGATAGGG.AAGGTGAAAT	5.655e-11	1.12848	intergenic	N/a
2154487	ATCGCTTAAA.CGATCGATTG	5.891e-11	0.146351	dltB	Activated D-alanine transport protein
159253	ACAAACAACG.ATTAAGGCTG	5.914e-11	15.5607	-	Response regulator protein
109818	CACGACAAAG.ATACATCTAC	5.948e-11	0.3233	-	5'-nucleotidase
348509	AGAATGGAAA.ATAAGGTCGA	5.96e-11	Inf	fni	Isopentenyl pyrophosphate isomerase
510650	AACTACAATC.TCGGTTTCCC	6.034e-11	3.95923	metE	5-methyltetrahydropteroyltriglutamate--homocysteine methyltransferase
1949985	ATAGGTAAAG.GTGTTTCTCC	6.057e-11	1.30233	-	Hypothetical protein
369069	ATGATTTTCC.CAATTACAAG	6.28e-11	11.8495	mutS2	DNA mismatch repair protein
899462	ACTATCACTA.ATTCCCAAAA	6.28e-11	11.8495	phtE	Pneumococcal histidine triad protein E (Bvh-3)
1572843	AATCAAGTTG.ATAGTAGAAA	6.28e-11	11.8495	thrS	Threonyl-tRNA synthetase
1579975	ACATCAATTC.CTGAGATTTA	6.28e-11	11.8495	-	Hypothetical protein
1923621	AGCCCATACG.CTTGGAATCC	6.28e-11	11.8495	rpoC	DNA-directed RNA polymerase subunit beta'
1936702	ATTTCCATCT.CCCATTTACC	6.28e-11	11.8495	-	SpoU rRNA Methylase family protein
1942726	ATCTTGGAAG.TAAAGGCTAG	6.28e-11	11.8495	-	3'-5' exoribonuclease
2053480	AAGTGAGGGG.TACATGTCAA	6.28e-11	11.8495	-	ABC transporter permease
2099494	ATTCGAGTTG.AGATGAACTG	6.28e-11	5.91954	-	Transketolase subunit
267883	AAACGACAAA.TTCTGCCCCA	6.427e-11	2.4716	-	2-amino-4-hydroxy-6-hydroxymethyldihydropteridine pyrophosphokinase
1380776	AACTGGTCAC.ATGACTGCCA	6.526e-11	14.3052	intergenic	N/a
1456265	AAGTTGTCGA.TCGCACCGAT	6.528e-11	17.6233	-	Cyclophilin type peptidyl-prolyl cis-trans isomerase protein
658941	CACCAGATGT.GCAGGTCCTA	6.557e-11	0.452227	-	Branched-chain amino acid ABC transporter, amino acid-binding protein
409746	ATTCCATTGG.GGTTCATAGA	6.589e-11	2.4772	-	Hypothetical protein
1940623	AGGCAAGAGC.GTCAACCAAG	6.998e-11	5.22055	-	Pyridoxal-dependent decarboxylase
1452745	AATCGGAAAG.CTAGTTTGCC	7.047e-11	5.24216	intergenic	N/a
664377	ATAATGAAAT.ATGTAAAAAA	7.188e-11	0.46876	intergenic	N/a
161579	AGCATCCAGA.TACAGTTCTG	7.499e-11	2.80233	-	Integral membrane protein
2114360	ACGCAGATGC.AATCTCTACG	7.535e-11	7.39342	-	ROK family protein
997093	AAAATTAAAG.TAATATTTAT	7.603e-11	11.8495	-	Membrane transport protein
51137	AGATTCTGAC.GGCCAAGGAA	7.703e-11	0.24539	-	Bacteriocin transport accessory protein
339345	AGTTGAAGGC.GCTGGTTTTG	7.739e-11	0.250835	gnd	6-phosphogluconate dehydrogenase
1749294	AGACTTCTTG.TTCCATTCCA	8.027e-11	0.455026	-	Hypothetical protein
2015515	ATTACAAGGA.GACTGGGACA	8.193e-11	Inf	-	Acyltransferase family protein
1130037	AGGTCATTCC.GACAAAGAAT	8.263e-11	Inf	-	Hypothetical protein
617366	AGCCACTGTT.TACCATTTTC	8.325e-11	0.435401	murD	UDP-N-acetylmuramoyl-L-alanyl-D-glutamate synthetase
1060928	AAATCTACTA.CCTGCTGCTG	8.424e-11	22.1394	-	Ribonucleotide-diphosphate reductase subunit alpha
1347294	AGTAGTCAAA.TAGCCTGTCA	8.539e-11	23.7337	ptsK	HPr kinase/phosphorylase
1550417	AAAAATGATG.TTGCAGGTCT	8.773e-11	Inf	pepQ	Xaa-Pro dipeptidase
2168073	AAAATGCCCA.AGGGGGAGCC	8.817e-11	3.62645	intergenic	N/a
172692	AGACGTTGGA.ACCCAAGTCC	8.925e-11	27.7852	-	Carboxypeptidase
92158	AAAGCCTAAA.CCCCTTTACA	9.204e-11	11.8495	intergenic	N/a
932912	ATATAGGATA.TCGAAAGGTA	9.204e-11	11.8495	-	Hypothetical protein
1961016	ATTTTCACAT.TTCACTTTTG	9.204e-11	11.8495	intergenic	N/a
816182	CAGGCCCACG.AAACGCAAAG	9.275e-11	0.572994	-	Hypothetical protein
96545	CAGCTTTTTT.CTGTTACCTG	9.442e-11	3.65468	-	Extracellular solute-binding protein
132441	AAATCTATAT.GAATTATGAC	9.76e-11	31.0748	intergenic	N/a
339810	AAGAAGGAAC.TTCCACTACT	9.893e-11	14.2347	gnd	6-phosphogluconate dehydrogenase
1052171	ATTTTGGACA.GAAAAAGACG	1.003e-10	0.281256	-	Haloacid dehalogenase-like hydrolase
1953649	CAGTCACCTG.TGGCAAACAA	1.02e-10	20.8275	intergenic	N/a
769458	AAGCGATTCG.AAGGATTTTC	1.021e-10	25.0692	csdB	Cysteine desulfurase
662621	ACTTTTAACA.AGACATTAGG	1.029e-10	18.3318	-	Branched-chain amino acid transport ATP-binding protein
857586	AAATCGATAG.CAAGAACAGC	1.047e-10	Inf	-	ABC transporter ATP-binding protein
836329	CACCAGAAGG.TATACTGTGG	1.054e-10	0.319331	cbpE	Choline binding protein E
895416	AAGACATCTG.ATCATAGATG	1.06e-10	2.44481	lmb	Laminin binding protein
1939525	AATAGTCCTC.GGGCGCTCTG	1.084e-10	8.83504	-	Pyridoxal-dependent decarboxylase
369631	AAATGATGTC.ATTTTGGTCA	1.105e-10	1.9264	mutS2	DNA mismatch repair protein
1633518	AGCTGGCTCT.TACCATTAAC	1.11e-10	0.137867	nanA	Sialidase A (neuraminidase A)
1570677	ATGCTAATAC.AGAATCCATG	1.114e-10	11.8495	intergenic	N/a
267233	AATGTTCCTC.GCTGTTTGAC	1.132e-10	4.09567	folE	GTP cyclohydrolase I
400980	ACCAAAATGA.CGTCAGTTAG	1.146e-10	0.0909981	alsS	Acetolactate synthase catalytic subunit
784713	AAAACTTTTC.CCTGTTTATA	1.176e-10	0.486722	thiI	Thiamine biosynthesis protein ThiI
1570302	ATTATAGCAT.TTTAAAACAA	1.178e-10	0.0845364	intergenic	N/a
1076428	ACCAAGTCTG.CGCTTCAGCG	1.181e-10	3.32503	-	Calcineurin-like phosphoesterase
264017	ATATTTTTCT.TTTCATCACC	1.186e-10	13.8783	-	CAAX amino terminal protease family membrane protein
159182	AGATAGACAG.ATTGATAAAG	1.194e-10	13.8783	-	Response regulator protein
603107	AGTTCTTCTA.TTCATCAACA	1.204e-10	0.661071	thyA	Thymidylate synthase
2091983	CATCAGCAGA.GACATTGACA	1.227e-10	15.6946	-	Major Facilitator Superfamily protein
393530	ACTTCTGCTC.TGTCCGCATC	1.258e-10	0.0771793	gatA	Aspartyl/glutamyl-tRNA amidotransferase subunit A
688281	AAGACAAGGG.ATCACCCAAG	1.349e-10	11.8495	-	BioY family membrane protein
860305	AACGATGCAG.AGCTTTCACA	1.39e-10	Inf	rplT	50S ribosomal protein L20
2174830	ATAAGATTAG.TTATGATAAA	1.43e-10	1.41315	-	Two-component system, response regulator
878268	AACCTGTGAC.TGCTTTTGAC	1.445e-10	2.61555	-	O-methyltransferase
504609	AAACGTGACG.TGACCAGTCG	1.534e-10	Inf	pheS	Phenylalanyl-tRNA synthetase subunit alpha
1861832	CAGTTTTTCT.TCTGAAAGTC	1.569e-10	0	aga	Alpha-galactosidase
1614997	AACAAACACA.GACTTGATTG	1.57e-10	Inf	-	Transcription regulator
686406	CAGCAGGATC.AGGAGAATAA	1.621e-10	0.244563	trmD	TRNA (guanine-N(1)-)-methyltransferase
1051354	ATGGCTGTAT.GGAGATTTTC	1.651e-10	2.82668	-	Hypothetical protein
1848371	CAATGTGTCT.TGATACTGAG	1.669e-10	0.0660179	-	Peptide ABC transporter ATP-binding protein
911471	AAGATGCTAC.TACTTGTCAA	1.684e-10	0.679492	trmE	TRNA modification GTPase TrmE
635807	AGTAGACTGA.AATATTATAC	1.701e-10	2.65853	-	Hypothetical protein
617668	AAAAAGCCTT.TCAGGATTTG	1.742e-10	2.11593	murD	UDP-N-acetylmuramoyl-L-alanyl-D-glutamate synthetase
1693093	AAGTCATTGA.AAGATTGAAC	1.743e-10	2.57521	-	GTP-binding protein YqeH
150169	AAGCAGCTAG.AAGAAAGAAA	1.782e-10	4.61422	-	Extracellular solute-binding protein
2056484	AACATTGAAA.ATGTGGATGC	1.841e-10	2.81522	gpsA	NAD(P)H-dependent glycerol-3-phosphate dehydrogenase
854241	AAGCAGTTAG.CAACAGACTG	1.89e-10	3.36114	comEA	Competence protein
1882862	ACGTAGTAAC.ATCAGGTGTG	1.934e-10	0.360012	intergenic	N/a
1391569	CAACTTTACC.TCACCTTCGA	1.975e-10	1.23873	nox	NADH oxidase
1616869	AAGAGTTCTT.ACACCGATAA	2.006e-10	4.1249	nanH	N-acetylneuraminate lyase
34755	ACAAAGACAA.CCAACTAATC	2.022e-10	0	sms	DNA repair protein RadA
35686	AAGATAGAAA.TCCCATTAGT	2.022e-10	0	intergenic	N/a
93708	ACCTTGCTCT.TCAAACTATC	2.08e-10	0.125971	intergenic	N/a
537485	ATCAGTTTGC.AAATTGTACA	2.186e-10	1.45425	-	Phosphoesterase
459452	AACCACCGAA.CCACCTGCCC	2.208e-10	5.02919	dnaJ	Chaperone protein DnaJ
1449624	ACCAGCAGGC.CAGATGTTAC	2.215e-10	5.53679	-	Polysaccharide biosynthesis protein
408104	AAGTAGAACC.GGTTTCAAAA	2.225e-10	1.56871	-	Glutamine ABC transporter, glutamine-binding protein/permease protein
603083	AACATTTTGG.TGGAAGGTTG	2.31e-10	0.841874	thyA	Thymidylate synthase
338009	ACTAGAAGTA.TCGCAGTGAA	2.316e-10	Inf	-	Hypothetical protein
373345	AGGCATTTTG.TGAGTGTAGC	2.421e-10	4.53324	-	Decarboxylase
578600	AATAAGAGAA.GACTCAAAAT	2.561e-10	0.0943377	intergenic	N/a
5007	AAAATTTAAC.GATAAGAAAA	2.634e-10	4.59283	trcF	Transcription-repair coupling factor
291361	AAGCTTCCTT.AACAATTGCT	2.654e-10	Inf	mraW	S-adenosyl-methyltransferase MraW
295652	ATCTTTGACC.TTGTTTTAAA	2.695e-10	3.30007	intergenic	N/a
375893	AGCAGATAGG.GGGATAGGTG	2.741e-10	0.280206	intergenic	N/a
1602720	AAGTTGGAGA.TTGATTAGTG	2.744e-10	9.21851	-	Hypothetical protein
62961	AGCGGGTAGC.CTTGGATGCG	2.855e-10	11.8495	purD	Phosphoribosylamine--glycine ligase
428839	CAAAGGAACA.CATAAACATA	2.858e-10	Inf	-	Hypothetical protein
857684	ATAGAAGAGG.TTAGTTTATG	2.858e-10	Inf	-	ABC transporter ATP-binding protein
859422	AAGAACAACG.AAAAAACAAA	2.858e-10	Inf	infC	Translation initiation factor IF-3
860537	ATGCCTTCAC.ATTGTCTATC	2.858e-10	Inf	gloA	Lactoylglutathione lyase
860815	AGAAAACGAA.ATTCTACTTA	2.858e-10	Inf	intergenic	N/a
1044062	ATAGTTGAGG.TGAAGGTTGG	2.858e-10	Inf	acoC	Dihydrolipoamide acetyltransferase
1641464	AGGTCAAGGC.GGTATCAAAT	2.858e-10	Inf	alr	Alanine racemase
2168878	AAATGAAAGA.GAAGACCACG	2.917e-10	1.84507	hslO	Hsp33-like chaperonin
272410	AAGCCCGTAT.CCATCAGCAG	2.929e-10	2.1097	-	Glycosylhydrolase
260149	AAAGTTGGAA.CTTCTTCCAA	3.026e-10	3.59534	intergenic	N/a
803176	ATTTTATAGC.AAATTACCTG	3.067e-10	Inf	dnaE	DNA polymerase III DnaE
883763	AGCGTCCTGA.GAAATCAACT	3.112e-10	0.102409	-	Glycosyl hydrolase
158544	AAATCCAGCC.CGTCTAATTC	3.117e-10	7.12467	-	Response regulator protein
1397013	AAAAAGTCTT.GTAGCCCGCT	3.128e-10	17.2015	glyS	Glycyl-tRNA synthetase subunit beta
1050364	ACTTGATTAT.GAATCAGCCC	3.141e-10	0.582444	ung	Uracil-DNA glycosylase
581697	ATCCATGTCT.TATCTCTCTA	3.173e-10	4.82295	-	RRNA methylase
1937238	AAGGTAGGGT.CAGGGAGTCG	3.178e-10	0.26463	-	Acylphosphatase
2054129	AAAGTGGAGA.AGGGTCTAAG	3.202e-10	8.1165	pstB3	Phosphate transporter ATP-binding protein
881149	ACATTCACTC.CAATACTTGG	3.263e-10	0.286598	-	Phosphoglycerate mutase family protein
1577792	ACTGGCACTG.CGCAAGAGAT	3.346e-10	15.9218	-	Metallophosphoesterase protein
736542	AGAAAGATAA.AAATAATGAA	3.373e-10	12.1241	intergenic	N/a
1126147	CAAGCAGCGT.TTCCCTCGAA	3.374e-10	0.260923	-	Hypothetical protein
904866	ATTTCCAAGG.CGTAATGTCC	3.383e-10	1.0943	pepT	Peptidase T
699448	ATGAACAAGA.TTGGTCGGCA	3.386e-10	Inf	metG	Methionyl-tRNA synthetase
856420	ATTTGGAGGA.AAAGGAGAGA	3.386e-10	Inf	comEC	Competence protein
1636256	AAGACATTTA.TCCAGAAAAT	3.411e-10	2.36895	intergenic	N/a
297595	AGTTAACCAA.CCTTGGCTAA	3.473e-10	0	clpL	ATP-dependent protease ATP-binding subunit ClpL
577271	ATGATATTGA.AAAAACTCTC	3.666e-10	6.35639	bgaA	Surface anchored beta-galactosidase
542117	AAGTTTCATA.GGTTTTACAA	3.718e-10	0.577311	murN	Peptidoglycan branched peptide synthesis protein
576185	CAAGTGGCAA.TCTGAACCGG	3.819e-10	8.80735	bgaA	Surface anchored beta-galactosidase
1541135	AAAAAATAAA.AAGTTCTGTG	3.946e-10	2.03492	intergenic	N/a
1451794	AAGGATACTG.TGTTTGACCT	3.977e-10	20.0551	-	Hypothetical protein
154917	AGGTCACAGT.GTCACACGGA	4.012e-10	7.84527	-	ABC transporter system permease protein
1622049	AAAGTTTAGC.TGGATACCAT	4.096e-10	9.84182	-	Extracellular solute-binding lipoprotein
870381	CAGTTAGAGT.CCTGCAACTA	4.18e-10	6.47222	pmrA	Multi-drug resistance efflux pump
1454901	AATGGTGCAG.GCTTCTCCAG	4.23e-10	4.22008	-	Hypothetical protein
2181398	ATTGTCTGCC.CCTGCCCTGC	4.251e-10	0.0392823	-	Hypothetical protein
2177247	ATATCTTGAA.CCAGCCTTGG	4.288e-10	Inf	clpC	Stress response-related Clp ATPase
375708	CACGTGTAGC.AATTTTTCTG	4.302e-10	Inf	serS	Seryl-tRNA synthetase
836930	AAGAATATAC.ACCAATCTTC	4.309e-10	1.3529	proB	Gamma-glutamyl kinase
1557043	AGAGACTTGG.CTTTGCCAAT	4.356e-10	1.8942	-	Hypothetical protein
267476	CACCTAGATA.TCCATCAAGG	4.365e-10	4.31785	folE	GTP cyclohydrolase I
1949452	AAGTGTCGTC.ATCTACTTGG	4.379e-10	0.253506	-	Hypothetical protein
1131084	ATGTTCGCCT.GCAGCCAAAC	4.401e-10	Inf	topA	DNA topoisomerase I
504046	ATTCAATTAC.ACTTAGTTTA	4.425e-10	1.90622	intergenic	N/a
933793	AACCACCAAA.TAAAAACGAC	4.511e-10	0.243147	-	Hydrolase
934179	AGAATAAAAG.GTATTAATCT	4.511e-10	0.277304	-	Hydrolase
2184467	ACATCAATCA.CCCTTTTTCT	4.536e-10	0.37476	dnaC	Replicative DNA helicase
1813236	CATTTCTGCC.TCTTGATTGG	4.589e-10	0.510712	-	Thioesterase superfamily protein
273085	ATTATTTCTA.CCAGAGAATG	4.625e-10	2.19522	-	Glycosylhydrolase
1664562	ACTTTAACGT.GTAGAAAAAA	4.653e-10	3.92116	scrK	Fructokinase
172841	ATTCTTCTGA.ATCCCACATA	4.654e-10	Inf	intergenic	N/a
519423	ATCCATTTGG.CATTTCAAAG	4.682e-10	0.0709851	cysS	Cysteinyl-tRNA synthetase
1459851	AATGATCAAT.ATTCTCACTA	4.754e-10	3.98649	-	Hypothetical protein
1332013	CACAGTCAAC.GGGCTTGGAC	4.786e-10	0.577778	-	GntR family transcriptional regulator
408832	CATAAGTAAG.CTTTACTTAC	4.801e-10	2.51534	intergenic	N/a
211484	AACACTCACT.AAGATTATGA	4.873e-10	10.8278	intergenic	N/a
711000	CAACCAATAT.AAGTATGCTG	4.913e-10	0.418109	ciaH	Sensor histidine kinase
698122	AATCATACTT.CTTCGCCTTA	4.994e-10	0.191003	metG	Methionyl-tRNA synthetase
2046327	ATGAAAGTTT.GTGGAATTTA	5.079e-10	101.644	argS	Arginyl-tRNA synthetase
671193	AATACTTATC.AATCCTGTTA	5.088e-10	0.84938	-	Helicase
526743	ACATACCAGA.ATAGATTGCT	5.102e-10	2.29106	-	ABC transporter permease
1308537	AATTTGGTGG.CATTTAAGTG	5.148e-10	3.93704	aroA	3-phosphoshikimate 1-carboxyvinyltransferase
505698	CAAACACCTA.CCAAGCCCAA	5.531e-10	0.394136	-	GNAT family acetyltransferase
620918	AGTCTGTGAT.CACTATGCCA	5.606e-10	4.44147	pyrF	Orotidine 5'-phosphate decarboxylase
299279	ATTGGTAGTA.GGGTCAAAGG	5.629e-10	48.5697	-	Hypothetical protein
1613707	ATCTTAAAAA.GGCTATTCTC	5.693e-10	Inf	penA	Penicillin-binding protein 2b
873496	AGCGTGAAGT.GAAGCCATGA	5.766e-10	0.590928	rnr	Exoribonuclease R
1830864	ATAAATCCAA.CAGAATGGCC	5.833e-10	2.43387	-	Iron compound ABC transporter permease
1534611	CAGTCGCCAT.GCACCACTTC	5.866e-10	0.557969	-	Exported choline-binding glycosyl hydrolase
1037572	AAAGATTGCG.ACTAAGTACC	6.103e-10	Inf	-	Voltage gated chloride channel family protein
2042756	ATGGGCAGGT.ACCTTCCTTC	6.124e-10	4.22117	mutS	DNA mismatch repair protein MutS
2104017	ACCGAAAAGG.AAACTTTTAA	6.32e-10	1.83393	-	PTS multi-domain regulator
1592565	AAGAAAAATC.AAGCAACATC	6.356e-10	12.3745	-	ABC transporter permease
2150914	AAAAGGCGCG.TGTATAAAGT	6.419e-10	0.229173	-	ABC transporter permease
524376	ACGGTCTTTC.CTTCATGACA	6.44e-10	2.81899	-	ABC transporter permease
2009177	AAAGCCTTGA.CTTATGGCTC	6.566e-10	3.96335	-	Hypothetical protein
1099885	AATGAGCTGG.AATTGATCAA	6.596e-10	0.319209	fhs1	Formate--tetrahydrofolate ligase
2169809	AAAACGTCGC.GTTCGTGAAT	6.621e-10	2.45073	-	TRNA-dihydrouridine synthase
1654839	AAATGCTATC.GTGATGGCAA	6.622e-10	0.748873	dnaI	Primosomal protein DnaI
827375	CAACCAAATC.AGCAAATCAC	6.673e-10	5.36051	-	Carboxynorspermidine decarboxylase
857505	AGGCCAAATG.TGGCTCATGG	6.687e-10	0.859072	-	ABC transporter ATP-binding protein
1316056	ACAATAATTA.AATTTCACCT	6.782e-10	3.18186	intergenic	N/a
1315835	AAATCAAATA.CAAACTATGA	6.973e-10	0.350577	intergenic	N/a
1439939	AGTTCCTGTA.ATTTTGGCGA	7.084e-10	1.24876	-	SNF-family helicase
1878619	AGCGATTTCT.ACCGTGTTGC	7.109e-10	0.625156	groEL	Chaperonin GroEL
1939473	ATAATCTGAT.ATAGATTGAA	7.2e-10	8.84235	intergenic	N/a
90146	ATACTGGTGA.ACTCAAACAT	7.209e-10	18.9966	intergenic	N/a
2010997	ATGATTTCCC.TGAGACAAGC	7.238e-10	2.4203	-	Competence protein
2181492	ACTACCATCG.CACTTCTTGA	7.238e-10	1.99628	-	Hypothetical protein
109759	AACCATAAAT.CCATCAAAGA	7.32e-10	0.264129	-	5'-nucleotidase
172588	AGGCATGAAT.AAATCCTCTG	7.451e-10	Inf	-	Carboxypeptidase
1536758	AGATTGCTGA.AGGATTGGCA	7.451e-10	Inf	-	DNA replication protein DnaD
1946582	ATTACATGAC.GCCAAGGTTG	7.473e-10	3.52695	ksgA	Dimethyladenosine transferase
994356	ATGTTGGCTG.TTTCTTGCCA	7.516e-10	1.23151	-	ABC transporter ATP-binding protein
1927352	AAGCTCGTAT.CACGATGCTA	7.542e-10	0.226823	rpoB	DNA-directed RNA polymerase subunit beta
2052346	AATGGCATGA.TGTCCTAACC	7.544e-10	13.8783	-	ABC transporter permease
1626294	AAAGCGCAAT.GGTTTTTCAC	7.641e-10	2.64593	-	Oxidoreductase
1105341	CAAAGTCAAG.ACTTCGACGG	7.875e-10	0	uvrB	Excinuclease ABC subunit B
2211708	AGAGTGGGAA.AGTCATAATC	7.885e-10	2.97687	-	Hypothetical protein
373841	AAATCCCTTG.GCTACCAAAG	8.266e-10	2.78963	-	C4-dicarboxylate transporter
151363	ACGGAAAAGA.CTTGTAGCGA	8.282e-10	1.74925	-	Lipoprotein
1577813	AGCGTTGACT.GGGCGAGTAC	8.288e-10	0.167804	-	Metallophosphoesterase protein
1041376	CATCTTCTTT.GAGATGATCG	8.289e-10	Inf	-	Lipoate-protein ligase A
1041388	ACCTCAACTA.ACGATCATCT	8.289e-10	Inf	-	Lipoate-protein ligase A
1596992	CACGGTCCAT.TTTGGAGGCA	8.337e-10	1.89865	gpmA	Phosphoglyceromutase
1484072	AGATTATGTA.ATCATCGGAA	8.548e-10	0.0323184	glmM	Phosphoglucosamine mutase
1537678	AACTGGATAT.GATTTTCTCT	8.725e-10	Inf	metA	Homoserine O-succinyltransferase
2068179	AGACTTCCAT.GTTAGTTCCT	8.739e-10	0.158853	-	Cation transporting ATPase
175332	ATGTTCGTGT.CGTGTGGATG	8.781e-10	2.11259	uvrA	Excinuclease ABC subunit A
274303	AGTTTATGGG.CAAGCACCCG	8.784e-10	19.6911	-	Glutathione peroxidase
1330389	AAGAACGAAT.GAGTCTTATT	8.795e-10	20.0551	aldB	Alpha-acetolactate decarboxylase
1109329	ATTCAAGCAA.CAATACACTG	9.018e-10	0	-	Glutamine ABC transporter,glutamine-binding protein/permease protein
462235	AATGAACAGG.AACCAGTCTA	9.204e-10	11.1212	-	ABC transporter ATP-binding protein
1995246	AAGGATGGGG.GTTCCAAAAG	9.616e-10	2.68446	-	L-ascorbate 6-phosphate lactonase
1438150	AACCTAAAAA.GCTCCTTTAG	9.982e-10	0.309059	-	ATP-binding protein
1316168	AAAAATATCC.AATAAATAAA	1.01e-09	1.98704	intergenic	N/a
744258	AACCTACTAC.GTGCAAACCT	1.02e-09	0.228067	deoC	Deoxyribose-phosphate aldolase
1474887	CAGCCTCAGC.GCTTCAGGAC	1.023e-09	0.231316	-	Cation transporting ATPase
202781	CAAAACATTG.CTGAACTTGG	1.045e-09	0.89126	adk	Adenylate kinase
228289	ATGTTGACCA.GAAGGTTTGG	1.11e-09	6.77881	ruvB	Holliday junction DNA helicase RuvB
1478146	AAAAATACGA.CGCTATGAGT	1.133e-09	2.7363	-	ABC transporter ATP-binding protein
606558	ACCACGTAAG.TCAGCAAAAT	1.189e-09	2.48197	rnz	Ribonuclease Z
1927736	CAAATGCTCA.AATCTTGAAA	1.221e-09	1.26092	intergenic	N/a
1072035	ATCAAGTAGA.GACAATTAAA	1.267e-09	1.52599	intergenic	N/a
1454924	CAGATTGGTA.CATTCGTCGA	1.289e-09	0.314672	-	Hypothetical protein
1895566	AACAATTAAC.TGGATTGCCT	1.293e-09	4.40181	-	Hypothetical protein
1565583	ACAAGACGGG.ACCATCACCC	1.318e-09	3.53367	-	Cation-transporting ATPase
1801283	CAAGCTGGTA.TAAGACTCAA	1.33e-09	8.92489	-	Sugar transferase
339249	ACCTTGGTGT.CCATTGTCAC	1.35e-09	12.1134	gnd	6-phosphogluconate dehydrogenase
544715	ATGAGGATTT.TTGACCTATG	1.382e-09	0.534918	uvrC	Excinuclease ABC subunit C
375529	AGCAGATAGA.TTTGCATGGC	1.404e-09	Inf	serS	Seryl-tRNA synthetase
438835	AGAATCAAGT.AGTCAGCCTA	1.435e-09	4.40181	-	Endo-beta-N-acetylglucosaminidase
1573026	AAGTAACCCT.ATCCCAGTAT	1.439e-09	0.606904	thrS	Threonyl-tRNA synthetase
100173	CATAGTCTTC.GGTTTAGAGC	1.471e-09	10.0142	-	Hypothetical protein
1653833	AACAGAAGAA.TTATTGTAGA	1.532e-09	3.16944	nfsA	Oxygen-insensitive NADPH nitroreductase
439967	ATCTCTCTTA.GCTTCTATTG	1.533e-09	0.316062	-	Endo-beta-N-acetylglucosaminidase
567150	AGGATGATAA.GAATACACTG	1.554e-09	0.174379	-	Surface-anchored serine protease
271820	AATAAATTTT.GGCGTTAAAT	1.591e-09	15.6946	-	Glycosylhydrolase
1448528	ATTTGTCTTT.CAGTTTTGCA	1.597e-09	5.82959	-	Polysaccharide biosynthesis protein
1049155	CAGTAGCACC.CAGATATGGA	1.601e-09	0.175505	pyrC	Dihydroorotase
337274	AGGCAAGGGT.GTAAGATGTC	1.604e-09	13.6801	-	Hypothetical protein
626323	AAAGGCAAGT.CTAAAACAGT	1.614e-09	0	intergenic	N/a
1584706	AGAACACACC.TTGTCTTTCA	1.722e-09	9.84182	-	Metallo-beta-lactamase superfamily protein
297453	AAGATGCGGA.AAACCAGAAT	1.734e-09	27.9699	clpL	ATP-dependent protease ATP-binding subunit ClpL
518951	AACACTCAAT.TGCCAACCCG	1.735e-09	0.0745931	cysS	Cysteinyl-tRNA synthetase
1559963	AATATAATGG.CTGCCGGATT	1.743e-09	0	-	Membrane glycosyl transferase
856436	AGAGAAGGAC.TGCTGAAGCA	1.76e-09	Inf	comEC	Competence protein
1843405	AAAACCTATT.AAGCAGGCAA	1.802e-09	0.185155	intergenic	N/a
397677	AATAATTTTC.TTACCTAGCA	1.838e-09	1.28509	-	Hypothetical protein
438263	AGCCACGTAC.GTTGTTAGAT	1.877e-09	0	-	Endo-beta-N-acetylglucosaminidase
817179	AATATCCCAT.AAATGAAATG	1.89e-09	7.84394	intergenic	N/a
1049930	AATGAGGGGA.GCTAGAATGG	1.896e-09	0.436982	mutX	Mutator MutX protein (7,8-dihydro-8-oxoguanine-triphosphatase)
1154802	ATAGCAAACC.ATGAGTCGCC	1.91e-09	3.50466	htpX	Heat shock protein HtpX
2061283	ACTCGCAACT.CTGTGCCTAG	1.946e-09	2.13207	-	Transferase
1615000	AAACACAAGA.TTGATTGACG	1.954e-09	Inf	-	Transcription regulator
2126384	ATTACCATTA.ATAAAAGAGG	1.981e-09	2.41182	intergenic	N/a
539802	AAGGTACAAG.CGGGAATATC	1.998e-09	13.8783	-	Esterase
440055	AGTAGAATTG.CTTTTGAACA	2.011e-09	1.54863	-	Endo-beta-N-acetylglucosaminidase
209442	AAATGGCAGC.ATTTTTCCTT	2.026e-09	0.11271	-	Inner membrane component of ABC transporter
512116	ACTTGTCAGG.TACCTCTTCT	2.029e-09	5.83195	metE	5-methyltetrahydropteroyltriglutamate--homocysteine methyltransferase
2069075	CAGGCAAAGG.AGTCGCAGAA	2.126e-09	1.52303	-	Ribosomal RNA large subunit methyltransferase A
1530970	ATGATGATGT.GAGTTGGAAT	2.142e-09	15.4478	clpX	ATP-dependent protease ATP-binding subunit ClpX
2057470	AAGATATTCT.GTTGTCACTG	2.188e-09	12.5195	hasC	UTP-glucose-1-phosphate uridylyltransferase
36303	AGCATGATAA.AACCATAGAG	2.19e-09	2.06016	intergenic	N/a
602110	AAGGTCGTCT.CTTCTTTTGC	2.247e-09	0.116136	glkA	Glucokinase
407639	AAGCTTTCGG.ATCAACCTTG	2.257e-09	1.16762	-	Glutamine ABC transporter, glutamine-binding protein/permease protein
1002295	AATCCACTAC.TCAAGGCGAG	2.299e-09	0.187677	intergenic	N/a
47589	ACTGGTGCTG.GGGAGGAGCT	2.309e-09	1.92338	blpO	Bacteriocin BlpO
615762	AAAATAAAGA.ACTAGCACCA	2.414e-09	1.64319	-	Hypothetical protein
336651	AGATGCGCGT.CAGGATTTAC	2.434e-09	Inf	-	RNA methylase family protein
435867	ACAAGCTCTG.ATTAGCTCCG	2.461e-09	0	-	Endo-beta-N-acetylglucosaminidase
783072	AGGCGTTCAT.ATCGTGATAC	2.487e-09	0.425745	-	Hypothetical protein
1750795	ATTTTTCTAA.GAGTAGTAAA	2.546e-09	1.50612	-	Hypothetical protein
375683	AGATGCTGCT.TCTTGAATGA	2.549e-09	Inf	serS	Seryl-tRNA synthetase
1782679	AACTGGAAAC.GAAAAACGGG	2.575e-09	1.58348	trpE	Anthranilate synthase component I
1542584	AAGCAAACTT.CCTGTTGAGC	2.611e-09	4.89621	codY	Transcriptional repressor CodY
227596	ATTCACGTAA.TACTGAGGAC	2.726e-09	9.17835	ruvB	Holliday junction DNA helicase RuvB
2135399	ACACTGCTTA.CTATCAATGG	2.746e-09	0	fucI	L-fucose isomerase
578542	AATAGTTCTC.ACCACAAAAA	2.747e-09	6.89612	intergenic	N/a
296274	CAAAGAAGAG.ATAATATTCC	2.767e-09	74.5515	clpL	ATP-dependent protease ATP-binding subunit ClpL
55692	AACATCTGAT.CCACAGCTGG	2.786e-09	2.22018	-	Phosphoribosylformylglycinamidine synthase protein
512293	ATGACCAGTT.AGGATGGTAA	2.813e-09	8.98504	metE	5-methyltetrahydropteroyltriglutamate--homocysteine methyltransferase
671874	CAGCACGCTT.GTTTTACGGC	2.833e-09	2.84121	-	Helicase
909305	AAGATATTAC.ATTGAAGAAA	2.886e-09	0.777558	asd	Aspartate-semialdehyde dehydrogenase
654246	AGAAAATCAC.GAACTAGGTG	2.919e-09	5.57466	-	Hypothetical protein
1132979	AAGACTCATA.CCTAAAGCTA	3e-09	2.42801	-	Hypothetical protein
605726	ACATTTCCGA.AAAAATAAAT	3.003e-09	2.48601	-	GTPase
50188	ATTCTGTCTG.TAATTCAGTG	3.043e-09	3.79091	-	Bacteriocin transport/processing ATP-binding protein
820332	AACTCTTGAC.AATAAGATCT	3.085e-09	2.32215	intergenic	N/a
1671150	AAGACCTCTT.CAAAAGCATT	3.092e-09	2.04406	mvaS	3-hydroxy-3-methylglutaryl coenzyme A synthase
100300	AGATTTTAAA.CATTAGCACA	3.109e-09	0.241286	-	Hypothetical protein
982816	ATGAGGATGA.CACTTTCTAG	3.124e-09	1.15998	-	RNA pseudouridylate synthase
1361180	ACTAATTTAT.TATTTTTACG	3.163e-09	1.16377	intergenic	N/a
1761193	ATTAGAATTA.TATTTGAACA	3.269e-09	0.37124	-	Mga-like regulatory protein
1052671	AGCTTTAGAA.CCTTCAAAAA	3.293e-09	0.23124	intergenic	N/a
397017	CACATGCCAT.GTTGATTAAC	3.299e-09	0.26558	-	Glycosyl transferase
1682563	AATATGTCGG.AACTACTATG	3.312e-09	5.5092	gmk	Guanylate kinase
2064067	CATCGGGCAC.GTTACAGGAA	3.364e-09	0	pbp1B	Penicillin-binding protein 1B
625484	AAAATCCAGT.CCTTTTAAGA	3.388e-09	0.257912	intergenic	N/a
602864	ATCCTTGGAA.CGCCGCAATA	3.477e-09	0.764714	thyA	Thymidylate synthase
758943	ACTAGAAAAA.ACATTAAATA	3.529e-09	2.01757	-	Extracellular oligopeptide-binding protein
567643	AAATACTAGT.TCGAATATGC	3.574e-09	14.7521	-	Surface-anchored serine protease
1047211	AGGAAGGTTA.GGTGAAGGCC	3.589e-09	0.545091	-	Multidrug resistance protein
366390	CAGGCAAGGG.TTTGAAGGAA	3.611e-09	7.64719	spi	Signal peptidase I
906312	ACACTTGGCA.AGTGAGAGTG	3.613e-09	1.06009	hemH	Ferrochelatase
543438	AGAGGCTTAT.TAGAAGCAAT	3.622e-09	Inf	-	Protease
84599	ATCCTTTGCC.GTACAACTAA	3.646e-09	0.102409	intergenic	N/a
1070085	AACTCTTGGA.TCAGTTGAAG	3.653e-09	0	lacC2	Tagatose-6-phosphate kinase
608248	AGACCAGCTC.ATCGGGTCAT	3.671e-09	0.404856	-	LysR family transcriptional regulator
152392	AAGCACTCAA.CGAGCTGTGA	3.707e-09	8.17335	-	Peptidase
1569799	AAGTCGTGTC.TTTTTGTTTC	3.745e-09	2.91399	-	Hypothetical protein
891382	AAAGATGTGA.AGCAAATGCT	3.761e-09	1.23433	intergenic	N/a
1538177	CAACTATCGA.ATGATTGAAA	3.764e-09	Inf	apt	Adenine phosphoribosyltransferase
123603	ATATAAAACA.TTGACAAATA	3.781e-09	4.12048	intergenic	N/a
2131963	AATACTGGTT.GTCAAGAGGA	3.906e-09	10.3391	-	Hypothetical protein
2145618	AAGAATAGGC.TTCCCTCTTC	3.941e-09	Inf	fucK	Fuculokinase
172778	AACCATATCT.ATCCTCCTAG	3.962e-09	19.3388	intergenic	N/a
2168892	AGTGATTTCT.CCCCGTGGTC	4.024e-09	0.250719	hslO	Hsp33-like chaperonin
1487443	ACAGCAAACA.GAATCCAGCC	4.091e-09	0.251315	-	Pyridine nucleotide-disulfide oxidoreductase family protein
597492	CAATGAAGGG.ACGACTCAGC	4.099e-09	5.93711	pabB	Chorismate binding enzyme
420882	ATTATCTAGC.GGTATGCCTC	4.243e-09	0.330492	-	Cation transport protein
2049599	AGTTGCTTTT.AGACCTTGCA	4.34e-09	44.3222	phoR	Alkaline phosphatase synthesis sensor protein
2191934	AAGTCCTTGC.CTAGCACCAG	4.384e-09	5.96397	cysM	Cysteine synthase
661892	AACATTTTGG.GGTCTAACAG	4.395e-09	10.3799	-	Branched-chain amino acid transport ATP-binding protein
2133000	AGTTCAGTCA.TTTCTTAGGA	4.465e-09	6.16396	-	Alcohol dehydrogenase
46643	AAAGAGATGA.AGAAAAAGAA	4.499e-09	0.102804	-	Acyl carrier protein
534252	CACAAACCCG.GGCCCCCTTC	4.513e-09	Inf	-	Glutamine-binding protein precursor
1691199	AATGGCAGAG.TTCTACCTGA	4.529e-09	0.912771	-	Hypothetical protein
1741128	ACCAAAATAC.GCTGCAGCAG	4.53e-09	6.09091	-	Oligopeptidase
1050001	ACCAGTCTAA.TCTGGTGTAA	4.568e-09	0	mutX	Mutator MutX protein (7,8-dihydro-8-oxoguanine-triphosphatase)
2094686	ACCAATGCCT.TTATTTTAAA	4.571e-09	3.87912	-	DNA-binding protein
38267	AAAATGTTTA.TCAACTACAT	4.685e-09	5.57652	intergenic	N/a
1426589	ATGCTGCGGG.ATGACAGCCA	4.738e-09	3.12844	atpG	F0F1 ATP synthase subunit gamma
363337	AGCAATTGGC.GCAGACTACA	4.869e-09	Inf	tig	Trigger factor
1351582	AGCCCGATTA.CGCAGAACCA	4.888e-09	1.95747	intergenic	N/a
620071	AGATTAAGCC.CAATTGTCAG	4.916e-09	2.95211	divIB	Cell division protein DivIB/FtsQ
2049956	AGTAAGTGGG.TTCATGAGGG	4.963e-09	6.56377	phoR	Alkaline phosphatase synthesis sensor protein
464405	ATAATCATAT.TTTCATTGGA	4.988e-09	0.412903	blpS	Regulatory protein BlpS
110094	AACCCTCGTT.ATAGTTCTAT	5.038e-09	9.24818	-	5'-nucleotidase
176808	CAGACAAACC.GGTAAGTTTA	5.038e-09	9.24818	uvrA	Excinuclease ABC subunit A
1126475	CAGGCTTCAA.AAAGGAAATG	5.038e-09	10.609	leuB	3-isopropylmalate dehydrogenase
1376868	ATGGTCATAG.AGGTTTGGTC	5.038e-09	10.609	-	Hypothetical protein
1380410	ATGGGATGAC.CCATTGTCAA	5.038e-09	3.06856	-	Haloacid dehalogenase-like hydrolase
2049967	AAATCAAGTC.CCCTCATGAA	5.038e-09	9.24818	phoR	Alkaline phosphatase synthesis sensor protein
2050858	AACCTTTACA.AGACTTGTTA	5.038e-09	9.24818	intergenic	N/a
1653926	ACTATGCTGG.GCGCGTGCGA	5.094e-09	3.43495	nfsA	Oxygen-insensitive NADPH nitroreductase
1602911	ACGTCCTTTC.CCGAGAAAAT	5.119e-09	9.97763	-	Hypothetical protein
827405	ATTTTCATAC.CTTTGCGAGC	5.157e-09	6.9035	-	Carboxynorspermidine decarboxylase
1832017	ACAATCTTTT.AGGAACTTTG	5.159e-09	2.69882	-	Siderophore uptake periplasmic binding protein
884838	ATCATAAACA.ATGGTCAACG	5.181e-09	0.105104	glmU	Bifunctional N-acetylglucosamine-1-phosphate uridyltransferase/glucosamine-1-phosphate acetyltransferase
1891000	AATTTTGGAT.ACTTAGTCCA	5.375e-09	0.380271	-	Hypothetical protein
1441580	AAAAATCCAG.CTTCTAGGAG	5.506e-09	3.30781	intergenic	N/a
784177	AAAAGACAAA.ATATCCGGAT	5.555e-09	0.460508	-	Cysteine desulfhydrase
1383054	AAAAGAAGGT.TCCATTTCTT	5.566e-09	3.98649	-	SpoU rRNA methylase family protein
1679560	AGAGACCAGT.CCATTCTGGG	5.623e-09	11.1212	priA	Primosome assembly protein PriA
1679591	AAGTCATGAA.ATTTTGCGGT	5.623e-09	10.8237	priA	Primosome assembly protein PriA
1578928	AAAAAGAAAG.TAGTTTAACC	5.709e-09	8.49954	intergenic	N/a
173457	AAAATGATGA.CCAAAACTGA	5.715e-09	0.207524	-	Hypothetical protein
292539	CAAGAATACT.TTCAAGGAAC	5.731e-09	53.2271	pbpX	Penicillin binding protein 2x
866211	AAATTATGGG.AAACACAGTA	5.794e-09	1.64949	fbpS	Fibronectin/fibrinogen-binding protein adherence and virulence protein A
539172	AGTTGGGATG.TGCCAGAACG	5.844e-09	Inf	-	Metallo-beta-lactamase superfamily protein
2053182	ACACCATGAT.ACTGAGGTTA	5.87e-09	1.08217	-	ABC transporter permease
2186922	ACAAAACACC.GAAGAAGCAT	5.873e-09	0.104493	-	DHH family protein
2153580	ACATTCGTGT.CCTGTAACAG	5.893e-09	Inf	dltC	D-alanine--poly(phosphoribitol) ligase subunit 2
1749671	ATTTTTAGAT.TTTTAGAGGA	5.954e-09	2.41703	-	Hypothetical protein
331645	CAGTCTAGCT.AACCACTCCA	5.962e-09	10.0453	pbp1A	Penicillin-binding protein 1A
1303318	AACAAGAAGG.TTTCCTGGAG	5.999e-09	0	-	Glycosyl transferase
1882707	ATAAGAAGTC.TTTTCCTTAA	6.06e-09	0	intergenic	N/a
336717	CATCATCTGA.AAACGTTCAC	6.197e-09	Inf	-	RNA methylase family protein
167932	AAAAAAGATG.TAATGCTGTA	6.502e-09	8.50039	ribE	Riboflavin synthase subunit alpha
776916	AAAAAGATGT.ATCTTTATCG	6.524e-09	4.76665	-	DeoR family regulatory protein
338769	AGTTGATACC.GAGTTTGCCA	6.539e-09	0.311818	gnd	6-phosphogluconate dehydrogenase
721526	AGGTAACTTC.AATCAAGAAG	6.624e-09	0.302924	ezrA	Septation ring formation regulator EzrA
2002635	AAAACTTTGG.CTGCTTGCCC	6.745e-09	0.249542	-	Hypothetical protein
1907507	AATTCAGATT.AAAAGAAAAG	6.847e-09	Inf	-	Transcriptional regulator
853646	AAAAACGCAT.CCTGATTTCT	6.913e-09	0.206068	-	GNAT family acetyltransferase
40658	ATCTCTTGAG.CAGTTTTTCA	7.166e-09	4.9127	polA	DNA polymerase I
1806022	AAAACTGTCA.AGCTAATAGA	7.169e-09	0.832526	-	Hypothetical protein
2057713	ACTTGATGGA.ATCACAGACG	7.205e-09	0	hasC	UTP-glucose-1-phosphate uridylyltransferase
171593	ATTTTACTAT.CTGATAGCTA	7.323e-09	Inf	-	Protease
1664841	AGTAGCTCCA.TCGCAACAGG	7.388e-09	Inf	scrA	Sucrose-specific phosphotransferase system (PTS), IIABC component
398915	AGTATGCTTT.ATTGCTGTGG	7.403e-09	0.416925	-	Phosphatase
1749306	AGGAATTTGT.ATGGAATGGA	7.413e-09	0.490452	-	Hypothetical protein
796421	ATGAGATGGC.AGGAGATTTG	7.66e-09	0.0359125	-	Type I restriction modification system restriction protein
1696925	AAGAGGACAT.TGTAGAAGAG	7.689e-09	4.00999	-	Serine/threonine transporter SstT
1130610	CAACAGGCTT.TCCCAAGAGG	7.745e-09	Inf	topA	DNA topoisomerase I
955310	ATTTCTTCGA.TCAAGTCCAA	7.784e-09	0.0333496	ppc	Phosphoenolpyruvate carboxylase
1805285	ATAACCTCAG.AAACAAGGGC	7.815e-09	1.47468	-	Hypothetical protein
1948831	ACCTGTGGGA.GTAGTGTTTC	8.133e-09	0.307704	-	Hypothetical protein
1065630	CACCATAGCC.CCTGCTGCTG	8.245e-09	3.01837	lacE2	Lactose-specific phosphotransferase system (PTS), IIBC component 2
1454840	ATAGCAAATT.ATATTAACAT	8.289e-09	3.18803	intergenic	N/a
1130706	AGTGTCCAAG.TGTCATCAGG	8.295e-09	Inf	topA	DNA topoisomerase I
1059998	ACCTCTTCAG.CCTTACTCTG	8.358e-09	20.0551	-	Ribonucleotide-diphosphate reductase subunit alpha
54035	AAGCCTGGGT.GAAGTATTCA	8.368e-09	11.9843	-	Phosphoribosylformylglycinamidine synthase protein
1936734	ATGGAACGTA.GGTTTTGAGA	8.368e-09	9.24818	-	SpoU rRNA Methylase family protein
2050518	AACGAAGGCA.TAAGATTTCT	8.368e-09	9.24818	phoR	Alkaline phosphatase synthesis sensor protein
571406	AAAATAATGC.CTCCTATAAA	8.394e-09	9.24818	intergenic	N/a
571746	ATATAAGGAG.GTTTTATGGG	8.394e-09	9.24818	intergenic	N/a
597819	ACTTGGAGCC.CAACCGCGTG	8.397e-09	6.35132	pabB	Chorismate binding enzyme
578829	AGACAGGTTC.ACATCAATCT	8.407e-09	0.343325	-	Hypothetical protein
231927	ACAAGATATT.TCAATTCCAT	8.474e-09	2.16052	eep	Pheromone-processing membrane metalloprotease
436787	AACGTCCATA.TTATAGGTCA	8.476e-09	4.00999	-	Endo-beta-N-acetylglucosaminidase
268093	AAGGTTTTTT.AGTTCCAACT	8.485e-09	31.8701	-	2-amino-4-hydroxy-6-hydroxymethyldihydropteridine pyrophosphokinase
858394	AAAGAAAAGC.ACAGATTCCG	8.525e-09	Inf	-	Hypothetical protein
2152379	AACCCAACCA.CCAAGGTGAA	8.632e-09	0	dltD	D-alanyl-lipoteichoic acid biosynthesis protein
179275	AGAAAGAAGA.AGAAATGAAA	8.637e-09	2.15128	intergenic	N/a
684446	AGACTACTTA.TCGAACATTA	8.697e-09	1.02452	intergenic	N/a
1332168	ACTTCAGTTA.ACTTGCTGCT	8.72e-09	3.95343	-	Extracellular amino acid-binding protein
2034739	CAGTCTTTAA.TTTATTGCTC	8.981e-09	0.149704	gltX	Glutamyl-tRNA synthetase
1546375	AAACACTAGC.GGTAAATTGG	8.991e-09	2.57285	-	Pyridine nucleotide-disulfide oxidoreductase
287121	AGATAGCAAG.ATCGGAATTG	9.077e-09	3.03451	-	Heparinase II/III-like protein
799735	ACCCCAAGGT.AAGCTGAGCT	9.134e-09	1.40799	pepXP	X-prolyl-dipeptidyl aminopeptidase
653703	AAGTCAAACA.CTGACTGAAA	9.442e-09	0.186593	-	Hypothetical protein
626668	AATTGTCCGT.CCCTCCTAAT	9.711e-09	0	-	Amino acid ABC transporter ATP-binding protein
364319	ATCTTGCCAG.TGATTTCACC	9.783e-09	8.09608	-	Hypothetical protein
555582	AAACAAGAAC.CGTGAAGTTT	9.811e-09	4.08347	rplA	50S ribosomal protein L1
1782969	AGAAGACAAG.CCTTGGCGAC	9.943e-09	0.466016	trpE	Anthranilate synthase component I
474744	ATAAGCGTCA.CTGAGAAAGA	1.01e-08	1.65463	blpY	Bacteeriocin ABC transporter transmembrane domain BlpY (CAAX protease)
867837	AAGTGGACAC.GTTCTTTTCA	1.019e-08	0.342064	era	GTP-binding protein Era
430588	AATAAAGAGT.AATGATAAAA	1.026e-08	0.0352057	intergenic	N/a
219519	AAGATATTTG.CACGAATGAG	1.034e-08	10.609	pflD	Formate acetyltransferase
2194803	CAAATTCTGC.TCAACTGCTA	1.034e-08	2.38446	rpsB	30S ribosomal protein S2
1019141	AATCCACCAG.AATCCTCAAA	1.035e-08	4.0419	addA	ATP-dependent exonuclease subunit A
1071978	AAAGAAGAGA.TTGCTCTGTT	1.037e-08	0.974152	intergenic	N/a
350954	AGCAAGAGGT.AGCAAGAAGG	1.055e-08	11.9843	-	Response regulator protein
645707	AAGATATCCG.TTCTTACAAG	1.093e-08	2.51615	spxB	Pyruvate oxidase
1897395	AAGAATATTA.CGGAGTCTGT	1.096e-08	9.24818	intergenic	N/a
1560016	ATGATGGATC.AGTGATGGGA	1.106e-08	0.0329994	-	Membrane glycosyl transferase
717262	ATGTGATATG.TTGGTTTTGA	1.109e-08	10.609	-	DJ-1/PfpI family protein
1452691	AGGAGTGAAG.ATGTTAGAAA	1.11e-08	Inf	intergenic	N/a
292419	AACTACGATT.GGACTGGTTG	1.111e-08	32.0915	pbpX	Penicillin binding protein 2x
537266	ACATTCGTGG.AAAAATGCAG	1.143e-08	Inf	-	Phosphoesterase
1394412	ATTTGAGTGA.GCTGAGATAG	1.144e-08	4.53324	-	NADPH-dependent FMN reductase
1990810	AGTCAACTTG.TCTTGATCCA	1.168e-08	0.49681	adhE	Bifunctional acetaldehyde-CoA/alcohol dehydrogenase
1602337	AACGTTCAAA.AATATCATTC	1.184e-08	9.97763	-	Cell-division protein DivIVA
362947	CAAAAGACAT.GATGAAGAAG	1.198e-08	Inf	tig	Trigger factor
671220	AAATTAAGAC.AAAACGGTTA	1.201e-08	2.7953	-	Helicase
1586067	ATCTAGCACA.GAACCTTTCA	1.208e-08	2.07143	pepO	Endopeptidase O
2044055	AGACCTGCAC.ACTTCTTGAC	1.211e-08	3.94736	mutS	DNA mismatch repair protein MutS
1662462	ATTAACTAAC.ATTCAAAGGA	1.212e-08	9.76845	intergenic	N/a
832745	ATGACTTCTT.CCACCAACTA	1.233e-08	3.0006	-	LysR family transcriptional regulator
1858513	AATCTTGTTC.TCTTAATTGT	1.248e-08	1.31191	msmF	Multiple sugar-binding transport system permease protein
375471	ATGCTAAATT.ACAGAATTTA	1.25e-08	Inf	serS	Seryl-tRNA synthetase
1827287	ACCCCATGGT.GTTAGCAGCC	1.265e-08	0.169579	pepA	Glutamyl-aminopeptidase
1135979	AAATATGTTC.GCAATGATTT	1.269e-08	140.885	licC	CTP:phosphocholine cytidylyltransferase
1879031	ACATGGTGAC.GATAGCGAAA	1.301e-08	0.363917	groEL	Chaperonin GroEL
1946567	AGGTTGCCTT.ATCGTGCCTC	1.309e-08	2.99179	ksgA	Dimethyladenosine transferase
611660	AGTCCAAAAG.GACACTTGGA	1.351e-08	2.21269	-	BipA family GTPase
270970	AAAATAAAAT.TTTAAAAGCT	1.369e-08	61.39	intergenic	N/a
446910	ACTAGGCTAG.AAATTTAATA	1.391e-08	9.24818	-	Type I restriction-modification system S protein
1677593	ATCCAACTTG.GGTCGTACAA	1.391e-08	10.609	-	Ribosomal RNA small subunit methyltransferase
2150520	AAAATCAAAA.AACCGCCGCA	1.391e-08	9.24818	-	ABC transporter permease
656263	CAATTAGTAG.GCTTGGGCTG	1.399e-08	3.08892	-	Cytidine and deoxycytidylate deaminase
1588197	AGATGAAGGA.AGGGCTACAC	1.428e-08	0.0284409	mtsC	Metal cation ABC transporter membrane protein
1947970	AGCCCATCTG.TCTCGAAAAT	1.43e-08	0.804589	-	ABC transporter ATP-binding protein
1630098	CAATCAATAA.GTCCTATATA	1.472e-08	0	-	ABC transporter permease
969938	ACTTACTAAA.TCTCTCTCTA	1.477e-08	0.296468	-	DNA-binding protein
282061	AAGCTTCAAT.CCTTTATTGA	1.507e-08	29.6903	idnO	Gluconate 5-dehydrogenase
1533197	ACCACGACCA.GCATATACCA	1.514e-08	28.5289	dpr	Dps-like peroxide resistance protein Dpr
267011	AGAAGAGAAA.AAACAGTTAG	1.545e-08	7.50677	folC	Folylpolyglutamate synthase
1879679	AAGCTAACAT.TTGGCAATCA	1.57e-08	1.56336	groES	Co-chaperonin GroES
1338810	ACCTGACTCG.TTTCAAGGCT	1.573e-08	1.35634	-	NOL1/NOP2/sun family protein
1128105	CAGGTGTGAT.ATCTCATAAG	1.661e-08	3.18228	intergenic	N/a
591658	AAAATCGGAG.TAAAACCTAC	1.684e-08	1.63829	zmpB	Zinc metalloproteinase ZmpB
516637	AGTCTGAGCG.CCTCACCGCC	1.694e-08	4.72463	pnpA	Polynucleotide phosphorylase/polyadenylase
609573	ACATATCCTT.GTGCACGCAA	1.8e-08	2.42006	-	Hypothetical protein
798377	AATGGATGGA.GTTCAATTTG	1.807e-08	2.7934	pepXP	X-prolyl-dipeptidyl aminopeptidase
477394	CATACTGGGG.TTTGCCTCTA	1.812e-08	11.9843	trmB	TRNA (guanine-N(7)-)-methyltransferase
780605	AAATCAAGAG.AAGCCAGCAA	1.818e-08	11.0586	-	DNA translocase FtsK
33696	AAGACCAAGA.CCACAGTTGG	1.821e-08	0	intergenic	N/a
375557	CAAGGAAAAT.CAGATGACAA	1.831e-08	Inf	serS	Seryl-tRNA synthetase
624894	ATACACTTTT.CCTGAGCCAT	1.838e-08	0.16798	ccmA	Heme exporter protein A (cytochrome C-type biogenesis protein)
1996287	ATTTGACGAT.CATATTGGAG	1.85e-08	14.7624	-	Transcriptional antiterminator
331599	ATCCTAACAA.AATACGCAAC	1.868e-08	4.15703	pbp1A	Penicillin-binding protein 1A
1303415	AAAGAGTATG.GATTGAGGAC	1.891e-08	0.321312	-	Glycosyl transferase
1641731	AAGATTTGCT.CAACAACACG	1.895e-08	0.824127	alr	Alanine racemase
1322109	AAGCACGACG.AGAAGACGAC	1.911e-08	2.97306	alaS	Alanyl-tRNA synthetase
934792	CAGACTTCAT.GTATTTACAG	1.919e-08	0.361235	-	Hypothetical protein
270984	AAAAGCTACA.AGAAACATGG	1.926e-08	0.525849	intergenic	N/a
859503	CAAAACTTCG.AATGCACGTA	1.945e-08	1.86203	infC	Translation initiation factor IF-3
1107291	CATGTGCTAT.CCTATTTTAG	1.953e-08	0.530635	intergenic	N/a
375606	AAACTGTGTT.CGTTCTGCTT	1.981e-08	Inf	serS	Seryl-tRNA synthetase
415173	AGTCTGCACC.TAAAGAGCAA	1.982e-08	10.609	pfl	Formate acetyltransferase
1661329	AAATCGGTCT.GATGGTCAGG	1.983e-08	0	-	ABC transporter ATP-binding protein
269954	AAGTAACTGC.AATGGTTGGT	1.988e-08	Inf	rpsI	30S ribosomal protein S9
1130751	CAGATTGCCG.CATACCCAAG	1.988e-08	Inf	topA	DNA topoisomerase I
1538135	ATTCAACAAG.AAGGCACAAC	1.988e-08	Inf	apt	Adenine phosphoribosyltransferase
334841	AACATTTGAT.AATTAAATGA	2.027e-08	0.239598	-	Hypothetical protein
328144	AAGCGTTAAC.TGGATACCTA	2.03e-08	2.00685	-	Cell wall surface anchored protein
1613740	AAGCTGGTCT.CCAGCGGAAG	2.03e-08	0	penA	Penicillin-binding protein 2b
245459	AGATGAAAAA.CTAAAATCAT	2.037e-08	0.732549	fus	Elongation factor G
2097670	AGATGAAATC.TTGATGGCGA	2.043e-08	2.93874	ilvD	Dihydroxy-acid dehydratase
1824314	AAGACTTGAC.AATCGAGGGA	2.044e-08	4.4485	-	Hypothetical protein
754691	AGCCGGTTCA.CGCCGTATTC	2.098e-08	3.81644	parC	DNA topoisomerase IV subunit A
688211	AAAGCTCTTG.TGTGGGGGTT	2.114e-08	2.18111	-	BioY family membrane protein
385385	ACTTAACCTT.TCCATACCAG	2.116e-08	1.28802	fabZ	(3R)-hydroxymyristoyl-ACP dehydratase
755686	AAACGTCTCC.TATCGTCGAA	2.167e-08	4.31785	parC	DNA topoisomerase IV subunit A
915529	CAAATTGGTC.TTGAGTGTTC	2.253e-08	0.567152	-	Methyltransferase
855614	AAGGAAAAGA.AAAGGTCAAA	2.279e-08	5.46662	comEC	Competence protein
1741683	ACATCAACCA.TTTAGCCGTG	2.295e-08	2.46341	-	Oligopeptidase
1750043	AAAAGTTAAG.CCCATTTCTC	2.295e-08	0	-	Phage-like protein
2018057	AGAGATGATA.GTGTTTGATA	2.311e-08	1.13502	tgt	Queuine tRNA-ribosyltransferase
1462193	ATCATCTGTA.CCAATGCAGG	2.312e-08	9.24818	pclA	NADPH-dependent FMN reductase
262321	CAGTTGACCT.GATGGAACCC	2.49e-08	0.1896	-	Haloacid dehalogenase-like hydrolase
547306	AACTCAGCGA.TACGAGATTC	2.513e-08	2.91501	-	Extracellular solute-binding protein
715826	CAGAAGAAGC.ACTGTTAAAA	2.519e-08	4.66069	-	Bifunctional ATP-dependent DNA helicase/DNA polymerase III subunit epsilon
1107615	AGAGCCATGG.AACTCCGAAT	2.562e-08	0.591048	-	CAAX amino terminal protease family protein
1589150	AAAATCAAAT.AGCCTCAGAA	2.58e-08	0.0289823	mtsA	Metal ABC transporter substrate-binding lipoprotein precursor
1591171	AGTAATAGCA.CGACCTTTAG	2.58e-08	0.0284409	-	ABC transporter permease
243837	AACGTGAAGA.ACTCACCGTA	2.588e-08	2.286	rpsG	30S ribosomal protein S7
1157479	CATCTACATG.TTGCTACTGG	2.589e-08	3.064	pyrP	Uracil permease
2097238	AACTCATACT.GAAAATCTCT	2.661e-08	7.14902	intergenic	N/a
1460077	AGGCCCCTTG.GGTTTGACCA	2.731e-08	0.996722	aspC	Aspartate aminotransferase
69258	CAACTGCTCC.GCTGAGGAAA	2.757e-08	2.40011	strH	Beta-N-acetylhexosaminidase precursor
1622174	AAAAGCAACT.GCTGGATTAA	2.789e-08	Inf	-	Extracellular solute-binding lipoprotein
1593889	AGATTGTGGC.AATCGTGATG	2.79e-08	0.0656011	-	ABC transporter ATP-binding protein
2196239	CAAAAAGCAG.AGCTGAGGCA	2.807e-08	2.69882	-	Amidase
25363	ACCAACCTGG.AACTCTTCAT	2.825e-08	2.00281	purA	Adenylosuccinate synthetase
504350	ATTACTGCTG.AAATGAAAAA	2.831e-08	Inf	pheS	Phenylalanyl-tRNA synthetase subunit alpha
395584	AGAAAACAGA.GGTGAAATTG	2.844e-08	0.0521584	prfC	Peptide chain release factor 3
1995150	ACCGTACTTG.TTGGTAACTC	2.915e-08	9.8216	-	L-ascorbate 6-phosphate lactonase
375123	ATCCAAAATT.AAGGAAGATA	2.986e-08	Inf	serS	Seryl-tRNA synthetase
340406	CATACTTCCA.ACACTTTCCA	2.995e-08	9.26784	csrR	Response regulator protein
1444742	ATTCAACCCT.GTCCTGATAC	3.037e-08	0.012202	-	ABC transporter ATP-binding protein
665181	ACGTTTAACC.ACATTCCAAC	3.119e-08	4.55617	prfB	Peptide chain release factor 2
2149078	AATCAGTTTA.CCTTTCCTTG	3.195e-08	2.83087	adcA	Zinc-binding protein AdcA precursor
552356	AATAGGTAGC.AAAGAGGTGA	3.208e-08	1.89745	intergenic	N/a
1435183	AGTTCTTCAG.TGAAGGTTCA	3.258e-08	0.456349	-	Aminodeoxychorismate lyase
1578596	CAATAACCTC.CACTAGCTGA	3.258e-08	9.76203	scaR	Metal-dependent transcriptional regulator
1825423	AGATCCTGAG.CTCTTTATAG	3.263e-08	9.24818	-	MarR-family transcriptional regulator
1588458	ACAAGAGGAT.GCTGCCCCCA	3.276e-08	0.0292599	mtsC	Metal cation ABC transporter membrane protein
1047436	ACTGAAAAGA.AGCCACTTCC	3.354e-08	2.80252	-	Multidrug resistance protein
406896	AAAATCTCAA.GTTCTTGAAA	3.38e-08	2.07202	glnQ2	Glutamine ABC transporter,ATP-binding protein 2
509634	ATAGAGAAAT.GCCTCTCTAC	3.408e-08	Inf	intergenic	N/a
821563	ATAGAGAAAT.GCCTCTCTAC	3.408e-08	Inf	intergenic	N/a
300224	AAACCAGTCG.AACTTGATTG	3.457e-08	Inf	-	Hypothetical protein
597351	ATCCTTTTGC.ATCTACAATC	3.577e-08	20.0895	pabB	Chorismate binding enzyme
1884249	AATATTCACC.GTCCCCTTGT	3.602e-08	1.91512	-	DNA-binding protein
1653025	ATGTGGTCTT.ATGGTCATCA	3.623e-08	4.08042	engA	GTP-binding protein EngA
273478	ACTCTACCAT.CCCATTTCCC	3.624e-08	1.98707	-	Glycosylhydrolase
1880188	CACGACTTTC.AAGAGTTGGA	3.678e-08	0.395881	-	Single-stranded DNA-binding protein
1529709	AAAGAAACAA.TTCACTTGGT	3.679e-08	15.9173	-	Hypothetical protein
1560737	AAGATTTCCC.CTTTCAGTGA	3.699e-08	Inf	galE	UDP-glucose 4-epimerase
1848327	AGGATGCTCC.AAAGTAGAAA	3.734e-08	1.69928	-	Peptide ABC transporter ATP-binding protein
1590162	ATGAAGAATT.GCTGGACTGG	3.782e-08	5.52145	tpx	Thiol peroxidase
296550	ACCACAATGT.ATCTTGCCAG	3.793e-08	Inf	clpL	ATP-dependent protease ATP-binding subunit ClpL
1307376	AAAATGATCC.TTGGGACCTA	3.795e-08	0.267329	pheA	Prephenate dehydratase
539848	ATAGTTGGCT.AAGCGGACCA	3.814e-08	40.1387	-	Esterase
569850	CAATATTGAA.CAGCTATTAA	3.897e-08	1.1168	-	Sugar phosphotransferase system (PTS), IIB component
1660458	AATAAAGTGG.AGTAGTGACA	3.898e-08	0	-	Hypothetical protein
1681362	ATCTTCTGAA.CAAACAGGCG	3.951e-08	0.0535583	priA	Primosome assembly protein PriA
1052070	AGCCTCATTG.GCGTGATTAT	4.026e-08	0.268502	-	Haloacid dehalogenase-like hydrolase
1884621	AGCTGAAAAG.TCAAGCATAC	4.181e-08	1.12534	-	PAP2 superfamily membrane protein
291540	AAGTAAGAGG.AAAAAGATGG	4.188e-08	3.55786	intergenic	N/a
1532105	AGCGTTACGG.CTTTCTATCC	4.292e-08	19.6911	-	Hypothetical protein
1645292	AACAAGATGA.AAACTAGAGG	4.32e-08	1.41746	secA	Preprotein translocase subunit SecA
479362	ATCCAAACGT.GATGCTATCG	4.359e-08	0	nusA	Transcription elongation factor NusA
1760836	ACAGGGGTCA.ACTGACTTCA	4.376e-08	0.0698996	-	Mga-like regulatory protein
778772	ACGATAAAGT.ACCAGAGTCA	4.434e-08	13.3587	fruA	Fructose-specific phosphotransferase system (PTS), IIABC component
245710	ACGTAGGTGC.CCTCAAGTAT	4.471e-08	0.671845	fus	Elongation factor G
1531096	AGCGTCCAAT.AACTCAGGGA	4.497e-08	3.80329	clpX	ATP-dependent protease ATP-binding subunit ClpX
2050222	ACAAAGAAAG.TTGCGTCTTG	4.541e-08	2.51773	phoR	Alkaline phosphatase synthesis sensor protein
766322	ATCTGCTAAA.TCACTGTTGC	4.559e-08	0.409726	dnaH	DNA polymerase III subunits gamma/tau
1619970	ACTCTGTAGG.ATATTTTCAC	4.571e-08	2.33256	-	Transport system permease
643142	ATTTTCTAAG.TTGCTTTCAC	4.583e-08	4.9127	-	Metal transporting P-type ATPase
643306	ACGCCGATTG.TTCCAAGATA	4.583e-08	1.36751	-	Metal transporting P-type ATPase
2178078	ATGATTATCC.TATGAGATGG	4.584e-08	44.3222	clpC	Stress response-related Clp ATPase
590571	ATAGAAGAGT.ACAACAGAGG	4.6e-08	0.756641	intergenic	N/a
374210	AAGCCAAAAT.ATGACAATCA	4.637e-08	5.82959	-	C4-dicarboxylate transporter
1858096	AAGGTACGAA.ATTCCGAGGA	4.662e-08	2.87198	msmG	Multiple sugar-binding transport system permease protein
1018625	ACACTTCTGG.CAGAATATCC	4.672e-08	0.546462	addA	ATP-dependent exonuclease subunit A
543350	AATGCTGGTG.CTATCTGTCT	4.679e-08	Inf	-	Protease
1380877	CATCCTACTT.GGTCAATCGA	4.786e-08	3.74609	intergenic	N/a
973732	CAACGGATTC.GACTGACGAA	4.81e-08	2.7117	pcrA	ATP-dependent DNA helicase
271063	AATCATGGGA.TAGCTTTTGA	4.829e-08	61.39	intergenic	N/a
47622	ACATGTCGCT.CATAGGCCAC	4.862e-08	0.0410285	blpO	Bacteriocin BlpO
407807	CAATGGCAAG.CCAATAATGA	4.872e-08	Inf	-	Glutamine ABC transporter, glutamine-binding protein/permease protein
407836	AATCTCTATC.TCGGAACCAT	4.872e-08	Inf	-	Glutamine ABC transporter, glutamine-binding protein/permease protein
1392217	ACATGGTATT.ATACATGCTG	4.933e-08	2.35654	nox	NADH oxidase
1448817	AGTCCTCATT.CTGTAGTTGG	5.064e-08	5.14762	-	Polysaccharide biosynthesis protein
1538384	CAACTGGACA.CCCACGATAA	5.102e-08	40.1387	apt	Adenine phosphoribosyltransferase
1549669	AAAGACATTC.TATAATGAAC	5.221e-08	7.75107	-	Aminotransferase
645869	ATCCAAGGAT.GCTAGGAATG	5.379e-08	0.573335	spxB	Pyruvate oxidase
765232	AATCCTCAAT.TCTGAAGAAT	5.418e-08	8.97877	-	Hypothetical protein
1622682	AATTGGAAAC.ATCGACTTCA	5.432e-08	9.84182	-	Extracellular solute-binding lipoprotein
1083545	AGAGATTGCC.CGTTTTTCTA	5.51e-08	13.3587	truB	TRNA pseudouridine synthase B
618124	AGCGTGGTAT.GAACACCAAG	5.53e-08	3.17003	murG	UDP diphospho-muramoyl pentapeptide beta-N acetylglucosaminyl transferase
484578	AAAGCGTCTT.GTTAAAGCTT	5.544e-08	1.34033	-	Hypothetical protein
819392	ATTATAGATA.CCGAATCTGG	5.558e-08	2.89973	-	ABC transporter permease
684701	ACATAAACAT.ATTTGGAAGG	5.646e-08	0.735386	intergenic	N/a
682002	ATCAACCAAA.CTCTACAGAT	5.699e-08	3.67182	-	Cyclophilin type peptidyl-prolyl cis-trans isomerase
2165816	AGTCACGTGA.CCGCACCGTC	5.743e-08	13.3587	glpK	Glycerol kinase
403488	CAGATGCAAT.ATTTGCTCTA	5.753e-08	4.72391	intergenic	N/a
401931	ATTTAAGTTG.ATTTTTAATC	5.9e-08	0	intergenic	N/a
411794	AACCAAGACT.TCTCATCGCT	5.911e-08	20.0551	intergenic	N/a
824370	AACCAAGACT.TCTCATCGCT	5.911e-08	20.0551	intergenic	N/a
834593	AGACTTTAGG.TTTACTCATC	5.99e-08	10.609	-	RNA pseudouridylate synthase
1294357	AGTTTATTAA.ACCTCTGACC	6.046e-08	0	-	ABC transporter ATP-binding protein
841471	AAGTTCTCTG.GGGCAGGACC	6.374e-08	0.733319	holB	DNA polymerase III subunit delta'
579563	AAACCATTTA.AAAGGCTATC	6.454e-08	4.08502	intergenic	N/a
817997	AATCAAGTTC.ATACCGCTAA	6.599e-08	0	-	ABC transporter permease
833769	ATTATTTTAT.GATTGCAATG	6.622e-08	11.9843	lspA	Lipoprotein signal peptidase
1485613	AGACAAATAA.ACACAAGCAA	6.622e-08	10.609	-	Hypothetical protein
218537	AACCTCTTAA.CCAAATTGCA	6.646e-08	0.133826	pflD	Formate acetyltransferase
1386201	AAGCCAAAGG.ATTCCGTAGT	6.778e-08	4.41681	-	ABC transporter permease
1015874	AACAATCTCA.CACCTTTGCC	6.928e-08	2.16719	addB	ATP-dependent exonuclease subunit B
[truncated: 2,139 more rows]

## Sheet: qq
i	x	p_i=(i-0.5)/n	z score	standard(x)
1	6.956e-132	0.000120831	-3.67094	-0.438809
2	1.234e-99	0.000362494	-3.37995	-0.438809
3	3.308e-99	0.000604157	-3.23691	-0.438809
4	6.649e-85	0.000845819	-3.13963	-0.438809
5	2.023e-78	0.00108748	-3.06524	-0.438809
6	4.143e-72	0.00132914	-3.00472	-0.438809
7	9.151e-72	0.00157081	-2.95353	-0.438809
8	1.203e-68	0.00181247	-2.90908	-0.438809
9	2.406e-68	0.00205413	-2.86973	-0.438809
10	2.659e-68	0.0022958	-2.83437	-0.438809
11	3.654e-64	0.00253746	-2.80224	-0.438809
12	1.407e-63	0.00277912	-2.77276	-0.438809
13	2.227e-62	0.00302078	-2.74552	-0.438809
14	5.008e-62	0.00326245	-2.72017	-0.438809
15	5.276e-60	0.00350411	-2.69645	-0.438809
16	1.975e-59	0.00374577	-2.67417	-0.438809
17	1.294e-55	0.00398743	-2.65313	-0.438809
18	3.018e-55	0.0042291	-2.63321	-0.438809
19	3.671e-55	0.00447076	-2.61428	-0.438809
20	3.904e-55	0.00471242	-2.59625	-0.438809
21	4.344e-55	0.00495408	-2.57902	-0.438809
22	5.304e-55	0.00519575	-2.56252	-0.438809
23	1.876e-49	0.00543741	-2.5467	-0.438809
24	7.271e-49	0.00567907	-2.53148	-0.438809
25	8.387e-49	0.00592073	-2.51683	-0.438809
26	9.377e-49	0.0061624	-2.50271	-0.438809
27	4.521e-48	0.00640406	-2.48906	-0.438809
28	4.086e-47	0.00664572	-2.47586	-0.438809
29	9.742e-45	0.00688739	-2.46308	-0.438809
30	2.253e-44	0.00712905	-2.45069	-0.438809
31	1.794e-42	0.00737071	-2.43867	-0.438809
32	1.664e-41	0.00761237	-2.42699	-0.438809
33	1.911e-39	0.00785404	-2.41563	-0.438809
34	2.538e-39	0.0080957	-2.40457	-0.438809
35	1.922e-38	0.00833736	-2.3938	-0.438809
36	8.841e-38	0.00857902	-2.3833	-0.438809
37	1.075e-36	0.00882069	-2.37306	-0.438809
38	2.701e-36	0.00906235	-2.36306	-0.438809
39	5.688e-36	0.00930401	-2.35329	-0.438809
40	9.857e-36	0.00954567	-2.34374	-0.438809
41	1.613e-35	0.00978734	-2.3344	-0.438809
42	3.398e-35	0.010029	-2.32526	-0.438809
43	3.421e-35	0.0102707	-2.31631	-0.438809
44	3.462e-35	0.0105123	-2.30754	-0.438809
45	3.989e-35	0.010754	-2.29895	-0.438809
46	4.305e-35	0.0109957	-2.29052	-0.438809
47	6.083e-35	0.0112373	-2.28225	-0.438809
48	7.079e-35	0.011479	-2.27413	-0.438809
49	1.792e-34	0.0117206	-2.26617	-0.438809
50	2.117e-34	0.0119623	-2.25834	-0.438809
51	5.437e-34	0.012204	-2.25065	-0.438809
52	2.085e-33	0.0124456	-2.24309	-0.438809
53	2.84e-33	0.0126873	-2.23565	-0.438809
54	4.495e-33	0.012929	-2.22834	-0.438809
55	7.183e-33	0.0131706	-2.22114	-0.438809
56	2.253e-32	0.0134123	-2.21406	-0.438809
57	2.699e-32	0.0136539	-2.20709	-0.438809
58	3.886e-32	0.0138956	-2.20022	-0.438809
59	4.064e-32	0.0141373	-2.19346	-0.438809
60	5.604e-32	0.0143789	-2.18679	-0.438809
61	1.035e-31	0.0146206	-2.18022	-0.438809
62	1.319e-31	0.0148623	-2.17374	-0.438809
63	1.878e-31	0.0151039	-2.16735	-0.438809
64	2.237e-31	0.0153456	-2.16105	-0.438809
65	1.149e-30	0.0155872	-2.15484	-0.438809
66	1.654e-30	0.0158289	-2.1487	-0.438809
67	2.443e-30	0.0160706	-2.14265	-0.438809
68	3.169e-30	0.0163122	-2.13667	-0.438809
69	4.181e-30	0.0165539	-2.13077	-0.438809
70	6.76e-30	0.0167956	-2.12495	-0.438809
71	8.473e-30	0.0170372	-2.11919	-0.438809
72	2.12e-29	0.0172789	-2.1135	-0.438809
73	3.336e-29	0.0175205	-2.10788	-0.438809
74	3.878e-29	0.0177622	-2.10233	-0.438809
75	7.567e-29	0.0180039	-2.09684	-0.438809
76	8.242e-29	0.0182455	-2.09141	-0.438809
77	8.409e-29	0.0184872	-2.08605	-0.438809
78	3.265e-28	0.0187289	-2.08074	-0.438809
79	4.73e-28	0.0189705	-2.07549	-0.438809
80	6.498e-28	0.0192122	-2.0703	-0.438809
81	1.445e-27	0.0194538	-2.06516	-0.438809
82	1.797e-27	0.0196955	-2.06008	-0.438809
83	2.182e-27	0.0199372	-2.05505	-0.438809
84	3.385e-27	0.0201788	-2.05007	-0.438809
85	4.042e-27	0.0204205	-2.04514	-0.438809
86	4.367e-27	0.0206622	-2.04026	-0.438809
87	4.38e-27	0.0209038	-2.03543	-0.438809
88	6.028e-27	0.0211455	-2.03065	-0.438809
89	7.783e-27	0.0213871	-2.02591	-0.438809
90	8.384e-27	0.0216288	-2.02121	-0.438809
91	8.905e-27	0.0218705	-2.01656	-0.438809
92	8.905e-27	0.0221121	-2.01196	-0.438809
93	8.905e-27	0.0223538	-2.0074	-0.438809
94	8.905e-27	0.0225955	-2.00287	-0.438809
95	1.34e-26	0.0228371	-1.99839	-0.438809
96	1.401e-26	0.0230788	-1.99395	-0.438809
97	1.78e-26	0.0233204	-1.98955	-0.438809
98	2.34e-26	0.0235621	-1.98518	-0.438809
99	2.34e-26	0.0238038	-1.98085	-0.438809
100	2.391e-26	0.0240454	-1.97656	-0.438809
101	2.419e-26	0.0242871	-1.97231	-0.438809
102	8.922e-26	0.0245288	-1.96809	-0.438809
103	1.247e-25	0.0247704	-1.96391	-0.438809
104	1.396e-25	0.0250121	-1.95976	-0.438809
105	1.432e-25	0.0252537	-1.95564	-0.438809
106	1.437e-25	0.0254954	-1.95156	-0.438809
107	1.541e-25	0.0257371	-1.94751	-0.438809
108	1.566e-25	0.0259787	-1.94349	-0.438809
109	1.62e-25	0.0262204	-1.9395	-0.438809
110	1.68e-25	0.0264621	-1.93554	-0.438809
111	1.725e-25	0.0267037	-1.93161	-0.438809
112	1.823e-25	0.0269454	-1.92771	-0.438809
113	1.939e-25	0.027187	-1.92384	-0.438809
114	2.188e-25	0.0274287	-1.92	-0.438809
115	2.195e-25	0.0276704	-1.91619	-0.438809
116	2.452e-25	0.027912	-1.91241	-0.438809
117	2.452e-25	0.0281537	-1.90865	-0.438809
118	2.839e-25	0.0283954	-1.90492	-0.438809
119	3.485e-25	0.028637	-1.90121	-0.438809
120	3.485e-25	0.0288787	-1.89753	-0.438809
121	3.485e-25	0.0291203	-1.89388	-0.438809
122	3.803e-25	0.029362	-1.89025	-0.438809
123	4.221e-25	0.0296037	-1.88665	-0.438809
124	5.034e-25	0.0298453	-1.88307	-0.438809
125	6.821e-25	0.030087	-1.87952	-0.438809
126	7.857e-25	0.0303287	-1.87599	-0.438809
127	7.899e-25	0.0305703	-1.87248	-0.438809
128	8.385e-25	0.030812	-1.86899	-0.438809
129	9.67e-25	0.0310536	-1.86553	-0.438809
130	1e-24	0.0312953	-1.86209	-0.438809
131	1e-24	0.031537	-1.85867	-0.438809
132	1.799e-24	0.0317786	-1.85527	-0.438809
133	1.887e-24	0.0320203	-1.8519	-0.438809
134	2.021e-24	0.032262	-1.84854	-0.438809
135	2.297e-24	0.0325036	-1.84521	-0.438809
136	2.304e-24	0.0327453	-1.84189	-0.438809
137	2.716e-24	0.032987	-1.8386	-0.438809
138	2.716e-24	0.0332286	-1.83533	-0.438809
139	2.716e-24	0.0334703	-1.83207	-0.438809
140	2.716e-24	0.0337119	-1.82884	-0.438809
141	2.716e-24	0.0339536	-1.82562	-0.438809
142	2.716e-24	0.0341953	-1.82242	-0.438809
143	2.716e-24	0.0344369	-1.81925	-0.438809
144	2.716e-24	0.0346786	-1.81609	-0.438809
145	2.716e-24	0.0349203	-1.81294	-0.438809
146	2.716e-24	0.0351619	-1.80982	-0.438809
147	2.716e-24	0.0354036	-1.80671	-0.438809
148	2.716e-24	0.0356452	-1.80362	-0.438809
149	2.716e-24	0.0358869	-1.80055	-0.438809
150	2.716e-24	0.0361286	-1.79749	-0.438809
151	2.858e-24	0.0363702	-1.79446	-0.438809
152	3.623e-24	0.0366119	-1.79143	-0.438809
153	3.804e-24	0.0368536	-1.78843	-0.438809
154	3.804e-24	0.0370952	-1.78544	-0.438809
155	3.804e-24	0.0373369	-1.78246	-0.438809
156	3.804e-24	0.0375785	-1.7795	-0.438809
157	3.804e-24	0.0378202	-1.77656	-0.438809
158	3.804e-24	0.0380619	-1.77363	-0.438809
159	3.804e-24	0.0383035	-1.77072	-0.438809
160	3.804e-24	0.0385452	-1.76782	-0.438809
161	3.804e-24	0.0387869	-1.76494	-0.438809
162	3.804e-24	0.0390285	-1.76207	-0.438809
163	3.804e-24	0.0392702	-1.75922	-0.438809
164	3.804e-24	0.0395118	-1.75638	-0.438809
165	3.804e-24	0.0397535	-1.75355	-0.438809
166	3.804e-24	0.0399952	-1.75074	-0.438809
167	3.804e-24	0.0402368	-1.74794	-0.438809
168	3.804e-24	0.0404785	-1.74516	-0.438809
169	3.804e-24	0.0407202	-1.74239	-0.438809
170	3.948e-24	0.0409618	-1.73963	-0.438809
171	5.073e-24	0.0412035	-1.73689	-0.438809
172	5.329e-24	0.0414451	-1.73416	-0.438809
173	5.329e-24	0.0416868	-1.73144	-0.438809
174	5.329e-24	0.0419285	-1.72873	-0.438809
175	5.63e-24	0.0421701	-1.72604	-0.438809
176	6.197e-24	0.0424118	-1.72336	-0.438809
177	6.257e-24	0.0426535	-1.72069	-0.438809
178	6.257e-24	0.0428951	-1.71803	-0.438809
179	7.291e-24	0.0431368	-1.71539	-0.438809
180	7.465e-24	0.0433784	-1.71276	-0.438809
181	7.465e-24	0.0436201	-1.71014	-0.438809
182	7.539e-24	0.0438618	-1.70753	-0.438809
183	7.686e-24	0.0441034	-1.70493	-0.438809
184	8.267e-24	0.0443451	-1.70235	-0.438809
185	8.375e-24	0.0445868	-1.69977	-0.438809
186	8.406e-24	0.0448284	-1.69721	-0.438809
187	8.607e-24	0.0450701	-1.69466	-0.438809
188	8.607e-24	0.0453117	-1.69212	-0.438809
189	1.394e-23	0.0455534	-1.68959	-0.438809
190	1.424e-23	0.0457951	-1.68707	-0.438809
191	1.492e-23	0.0460367	-1.68456	-0.438809
192	1.492e-23	0.0462784	-1.68206	-0.438809
193	1.508e-23	0.0465201	-1.67957	-0.438809
194	1.673e-23	0.0467617	-1.6771	-0.438809
195	1.8e-23	0.0470034	-1.67463	-0.438809
196	2.042e-23	0.047245	-1.67217	-0.438809
197	2.059e-23	0.0474867	-1.66973	-0.438809
198	2.157e-23	0.0477284	-1.66729	-0.438809
199	2.166e-23	0.04797	-1.66486	-0.438809
200	2.332e-23	0.0482117	-1.66245	-0.438809
201	3.01e-23	0.0484534	-1.66004	-0.438809
202	3.714e-23	0.048695	-1.65764	-0.438809
203	3.82e-23	0.0489367	-1.65525	-0.438809
204	3.82e-23	0.0491783	-1.65287	-0.438809
205	3.855e-23	0.04942	-1.6505	-0.438809
206	3.894e-23	0.0496617	-1.64814	-0.438809
207	3.916e-23	0.0499033	-1.64579	-0.438809
208	3.937e-23	0.050145	-1.64345	-0.438809
209	4.028e-23	0.0503867	-1.64112	-0.438809
210	4.382e-23	0.0506283	-1.63879	-0.438809
211	4.499e-23	0.05087	-1.63648	-0.438809
212	4.5e-23	0.0511116	-1.63417	-0.438809
213	5.926e-23	0.0513533	-1.63187	-0.438809
214	6.368e-23	0.051595	-1.62958	-0.438809
215	6.368e-23	0.0518366	-1.6273	-0.438809
216	6.441e-23	0.0520783	-1.62503	-0.438809
217	6.698e-23	0.05232	-1.62276	-0.438809
218	7.232e-23	0.0525616	-1.62051	-0.438809
219	7.868e-23	0.0528033	-1.61826	-0.438809
220	8.004e-23	0.0530449	-1.61602	-0.438809
221	8.029e-23	0.0532866	-1.61379	-0.438809
222	8.784e-23	0.0535283	-1.61157	-0.438809
223	9.605e-23	0.0537699	-1.60935	-0.438809
224	9.605e-23	0.0540116	-1.60714	-0.438809
225	1.189e-22	0.0542533	-1.60494	-0.438809
226	1.212e-22	0.0544949	-1.60275	-0.438809
227	1.212e-22	0.0547366	-1.60057	-0.438809
228	1.244e-22	0.0549783	-1.59839	-0.438809
229	1.58e-22	0.0552199	-1.59622	-0.438809
230	1.587e-22	0.0554616	-1.59406	-0.438809
231	1.593e-22	0.0557032	-1.5919	-0.438809
232	1.671e-22	0.0559449	-1.58976	-0.438809
233	1.727e-22	0.0561866	-1.58762	-0.438809
234	1.898e-22	0.0564282	-1.58548	-0.438809
235	2.026e-22	0.0566699	-1.58336	-0.438809
236	2.066e-22	0.0569116	-1.58124	-0.438809
237	2.306e-22	0.0571532	-1.57913	-0.438809
238	2.306e-22	0.0573949	-1.57703	-0.438809
239	2.675e-22	0.0576365	-1.57493	-0.438809
240	2.675e-22	0.0578782	-1.57284	-0.438809
241	2.684e-22	0.0581199	-1.57075	-0.438809
242	2.752e-22	0.0583615	-1.56868	-0.438809
243	2.999e-22	0.0586032	-1.56661	-0.438809
244	3.047e-22	0.0588449	-1.56454	-0.438809
245	3.071e-22	0.0590865	-1.56249	-0.438809
246	3.181e-22	0.0593282	-1.56044	-0.438809
247	3.362e-22	0.0595698	-1.55839	-0.438809
248	3.839e-22	0.0598115	-1.55636	-0.438809
249	4.388e-22	0.0600532	-1.55433	-0.438809
250	4.706e-22	0.0602948	-1.5523	-0.438809
251	5.178e-22	0.0605365	-1.55029	-0.438809
252	5.517e-22	0.0607782	-1.54827	-0.438809
253	6e-22	0.0610198	-1.54627	-0.438809
254	6.77e-22	0.0612615	-1.54427	-0.438809
255	7.46e-22	0.0615031	-1.54228	-0.438809
256	7.633e-22	0.0617448	-1.54029	-0.438809
257	8.087e-22	0.0619865	-1.53831	-0.438809
258	8.276e-22	0.0622281	-1.53633	-0.438809
259	8.285e-22	0.0624698	-1.53437	-0.438809
260	8.49e-22	0.0627115	-1.5324	-0.438809
261	8.731e-22	0.0629531	-1.53045	-0.438809
262	8.731e-22	0.0631948	-1.5285	-0.438809
263	8.731e-22	0.0634364	-1.52655	-0.438809
264	8.731e-22	0.0636781	-1.52461	-0.438809
265	9.68e-22	0.0639198	-1.52268	-0.438809
266	9.769e-22	0.0641614	-1.52075	-0.438809
267	1.02e-21	0.0644031	-1.51883	-0.438809
268	1.029e-21	0.0646448	-1.51691	-0.438809
269	1.055e-21	0.0648864	-1.515	-0.438809
270	1.144e-21	0.0651281	-1.51309	-0.438809
271	1.188e-21	0.0653697	-1.51119	-0.438809
272	1.188e-21	0.0656114	-1.5093	-0.438809
273	1.188e-21	0.0658531	-1.50741	-0.438809
274	1.188e-21	0.0660947	-1.50552	-0.438809
275	1.299e-21	0.0663364	-1.50365	-0.438809
276	1.31e-21	0.0665781	-1.50177	-0.438809
277	1.425e-21	0.0668197	-1.4999	-0.438809
278	1.453e-21	0.0670614	-1.49804	-0.438809
279	1.572e-21	0.067303	-1.49618	-0.438809
280	1.602e-21	0.0675447	-1.49433	-0.438809
281	1.669e-21	0.0677864	-1.49248	-0.438809
282	1.684e-21	0.068028	-1.49064	-0.438809
283	1.793e-21	0.0682697	-1.4888	-0.438809
284	1.831e-21	0.0685114	-1.48697	-0.438809
285	1.987e-21	0.068753	-1.48514	-0.438809
286	2.151e-21	0.0689947	-1.48332	-0.438809
287	2.306e-21	0.0692363	-1.4815	-0.438809
288	2.306e-21	0.069478	-1.47969	-0.438809
289	2.306e-21	0.0697197	-1.47788	-0.438809
290	2.306e-21	0.0699613	-1.47608	-0.438809
291	2.306e-21	0.070203	-1.47428	-0.438809
292	2.306e-21	0.0704447	-1.47249	-0.438809
293	2.306e-21	0.0706863	-1.4707	-0.438809
294	2.306e-21	0.070928	-1.46891	-0.438809
295	2.306e-21	0.0711696	-1.46714	-0.438809
296	2.306e-21	0.0714113	-1.46536	-0.438809
297	2.306e-21	0.071653	-1.46359	-0.438809
298	2.306e-21	0.0718946	-1.46182	-0.438809
299	2.306e-21	0.0721363	-1.46006	-0.438809
300	2.306e-21	0.072378	-1.45831	-0.438809
301	2.306e-21	0.0726196	-1.45656	-0.438809
302	2.306e-21	0.0728613	-1.45481	-0.438809
303	2.306e-21	0.0731029	-1.45306	-0.438809
304	2.306e-21	0.0733446	-1.45133	-0.438809
305	2.306e-21	0.0735863	-1.44959	-0.438809
306	2.306e-21	0.0738279	-1.44786	-0.438809
307	2.306e-21	0.0740696	-1.44614	-0.438809
308	2.306e-21	0.0743113	-1.44441	-0.438809
309	2.306e-21	0.0745529	-1.4427	-0.438809
310	2.306e-21	0.0747946	-1.44098	-0.438809
311	2.306e-21	0.0750362	-1.43928	-0.438809
312	2.306e-21	0.0752779	-1.43757	-0.438809
313	2.306e-21	0.0755196	-1.43587	-0.438809
314	2.306e-21	0.0757612	-1.43417	-0.438809
315	2.306e-21	0.0760029	-1.43248	-0.438809
316	2.306e-21	0.0762446	-1.43079	-0.438809
317	2.306e-21	0.0764862	-1.42911	-0.438809
318	2.306e-21	0.0767279	-1.42743	-0.438809
319	2.306e-21	0.0769696	-1.42575	-0.438809
320	2.306e-21	0.0772112	-1.42408	-0.438809
321	2.306e-21	0.0774529	-1.42242	-0.438809
322	2.306e-21	0.0776945	-1.42075	-0.438809
323	2.306e-21	0.0779362	-1.41909	-0.438809
324	2.306e-21	0.0781779	-1.41744	-0.438809
325	2.306e-21	0.0784195	-1.41578	-0.438809
326	2.306e-21	0.0786612	-1.41413	-0.438809
327	2.306e-21	0.0789029	-1.41249	-0.438809
328	2.306e-21	0.0791445	-1.41085	-0.438809
329	2.306e-21	0.0793862	-1.40921	-0.438809
330	2.306e-21	0.0796278	-1.40758	-0.438809
331	2.306e-21	0.0798695	-1.40595	-0.438809
332	2.306e-21	0.0801112	-1.40432	-0.438809
333	2.306e-21	0.0803528	-1.4027	-0.438809
334	2.306e-21	0.0805945	-1.40108	-0.438809
335	2.506e-21	0.0808362	-1.39947	-0.438809
336	2.528e-21	0.0810778	-1.39786	-0.438809
337	2.54e-21	0.0813195	-1.39625	-0.438809
338	2.54e-21	0.0815611	-1.39465	-0.438809
339	2.54e-21	0.0818028	-1.39305	-0.438809
340	2.811e-21	0.0820445	-1.39145	-0.438809
341	2.819e-21	0.0822861	-1.38986	-0.438809
342	2.925e-21	0.0825278	-1.38827	-0.438809
343	2.998e-21	0.0827695	-1.38668	-0.438809
344	3.33e-21	0.0830111	-1.3851	-0.438809
345	3.648e-21	0.0832528	-1.38352	-0.438809
346	3.667e-21	0.0834944	-1.38194	-0.438809
347	4.059e-21	0.0837361	-1.38037	-0.438809
348	4.07e-21	0.0839778	-1.3788	-0.438809
349	4.401e-21	0.0842194	-1.37724	-0.438809
350	4.517e-21	0.0844611	-1.37568	-0.438809
351	4.919e-21	0.0847028	-1.37412	-0.438809
352	4.958e-21	0.0849444	-1.37256	-0.438809
353	5.152e-21	0.0851861	-1.37101	-0.438809
354	5.21e-21	0.0854277	-1.36946	-0.438809
355	5.615e-21	0.0856694	-1.36791	-0.438809
356	5.753e-21	0.0859111	-1.36637	-0.438809
357	5.753e-21	0.0861527	-1.36483	-0.438809
358	5.753e-21	0.0863944	-1.3633	-0.438809
359	5.753e-21	0.0866361	-1.36176	-0.438809
360	5.753e-21	0.0868777	-1.36024	-0.438809
361	5.753e-21	0.0871194	-1.35871	-0.438809
362	5.753e-21	0.087361	-1.35719	-0.438809
363	5.753e-21	0.0876027	-1.35567	-0.438809
364	5.753e-21	0.0878444	-1.35415	-0.438809
365	5.753e-21	0.088086	-1.35264	-0.438809
366	5.753e-21	0.0883277	-1.35113	-0.438809
367	5.753e-21	0.0885694	-1.34962	-0.438809
368	5.753e-21	0.088811	-1.34811	-0.438809
369	5.753e-21	0.0890527	-1.34661	-0.438809
370	5.753e-21	0.0892943	-1.34511	-0.438809
371	6.618e-21	0.089536	-1.34362	-0.438809
372	6.688e-21	0.0897777	-1.34213	-0.438809
373	7.268e-21	0.0900193	-1.34064	-0.438809
374	7.388e-21	0.090261	-1.33915	-0.438809
375	7.423e-21	0.0905027	-1.33767	-0.438809
376	7.423e-21	0.0907443	-1.33619	-0.438809
377	7.423e-21	0.090986	-1.33471	-0.438809
378	7.423e-21	0.0912276	-1.33323	-0.438809
379	7.423e-21	0.0914693	-1.33176	-0.438809
380	7.423e-21	0.091711	-1.33029	-0.438809
381	7.423e-21	0.0919526	-1.32883	-0.438809
382	7.423e-21	0.0921943	-1.32736	-0.438809
383	7.442e-21	0.092436	-1.3259	-0.438809
384	7.449e-21	0.0926776	-1.32445	-0.438809
385	7.524e-21	0.0929193	-1.32299	-0.438809
386	7.685e-21	0.0931609	-1.32154	-0.438809
387	8.108e-21	0.0934026	-1.32009	-0.438809
388	8.359e-21	0.0936443	-1.31864	-0.438809
389	8.663e-21	0.0938859	-1.3172	-0.438809
390	8.946e-21	0.0941276	-1.31576	-0.438809
391	9.632e-21	0.0943693	-1.31432	-0.438809
392	9.632e-21	0.0946109	-1.31288	-0.438809
393	9.632e-21	0.0948526	-1.31145	-0.438809
394	9.632e-21	0.0950942	-1.31002	-0.438809
395	9.632e-21	0.0953359	-1.30859	-0.438809
396	9.632e-21	0.0955776	-1.30717	-0.438809
397	9.632e-21	0.0958192	-1.30575	-0.438809
398	9.632e-21	0.0960609	-1.30433	-0.438809
399	9.779e-21	0.0963026	-1.30291	-0.438809
400	1.025e-20	0.0965442	-1.3015	-0.438809
401	1.043e-20	0.0967859	-1.30009	-0.438809
402	1.068e-20	0.0970275	-1.29868	-0.438809
403	1.091e-20	0.0972692	-1.29727	-0.438809
404	1.094e-20	0.0975109	-1.29587	-0.438809
405	1.094e-20	0.0977525	-1.29446	-0.438809
406	1.138e-20	0.0979942	-1.29307	-0.438809
407	1.151e-20	0.0982359	-1.29167	-0.438809
408	1.281e-20	0.0984775	-1.29028	-0.438809
409	1.285e-20	0.0987192	-1.28888	-0.438809
410	1.294e-20	0.0989609	-1.2875	-0.438809
411	1.294e-20	0.0992025	-1.28611	-0.438809
412	1.294e-20	0.0994442	-1.28473	-0.438809
413	1.294e-20	0.0996858	-1.28334	-0.438809
414	1.294e-20	0.0999275	-1.28196	-0.438809
415	1.294e-20	0.100169	-1.28059	-0.438809
416	1.294e-20	0.100411	-1.27921	-0.438809
417	1.294e-20	0.100652	-1.27784	-0.438809
418	1.294e-20	0.100894	-1.27647	-0.438809
419	1.389e-20	0.101136	-1.27511	-0.438809
420	1.39e-20	0.101377	-1.27374	-0.438809
421	1.391e-20	0.101619	-1.27238	-0.438809
422	1.391e-20	0.101861	-1.27102	-0.438809
423	1.418e-20	0.102102	-1.26966	-0.438809
424	1.437e-20	0.102344	-1.26831	-0.438809
425	1.458e-20	0.102586	-1.26695	-0.438809
426	1.49e-20	0.102827	-1.2656	-0.438809
427	1.535e-20	0.103069	-1.26426	-0.438809
428	1.555e-20	0.103311	-1.26291	-0.438809
429	1.598e-20	0.103552	-1.26157	-0.438809
430	1.717e-20	0.103794	-1.26022	-0.438809
431	1.738e-20	0.104036	-1.25889	-0.438809
432	1.738e-20	0.104277	-1.25755	-0.438809
433	1.738e-20	0.104519	-1.25621	-0.438809
434	1.738e-20	0.104761	-1.25488	-0.438809
435	1.738e-20	0.105002	-1.25355	-0.438809
436	1.84e-20	0.105244	-1.25222	-0.438809
437	1.84e-20	0.105486	-1.2509	-0.438809
438	2.022e-20	0.105727	-1.24958	-0.438809
439	2.047e-20	0.105969	-1.24825	-0.438809
440	2.179e-20	0.106211	-1.24693	-0.438809
441	2.193e-20	0.106452	-1.24562	-0.438809
442	2.335e-20	0.106694	-1.2443	-0.438809
443	2.335e-20	0.106936	-1.24299	-0.438809
444	2.335e-20	0.107177	-1.24168	-0.438809
445	2.439e-20	0.107419	-1.24037	-0.438809
446	2.544e-20	0.107661	-1.23907	-0.438809
447	2.576e-20	0.107902	-1.23776	-0.438809
448	2.576e-20	0.108144	-1.23646	-0.438809
449	2.642e-20	0.108386	-1.23516	-0.438809
450	2.76e-20	0.108627	-1.23386	-0.438809
451	2.886e-20	0.108869	-1.23257	-0.438809
452	2.895e-20	0.109111	-1.23127	-0.438809
453	3.146e-20	0.109352	-1.22998	-0.438809
454	3.25e-20	0.109594	-1.22869	-0.438809
455	3.288e-20	0.109836	-1.2274	-0.438809
456	3.373e-20	0.110077	-1.22612	-0.438809
457	3.743e-20	0.110319	-1.22483	-0.438809
458	4.075e-20	0.110561	-1.22355	-0.438809
459	4.214e-20	0.110802	-1.22227	-0.438809
460	4.214e-20	0.111044	-1.22099	-0.438809
461	4.214e-20	0.111286	-1.21972	-0.438809
462	4.4e-20	0.111527	-1.21845	-0.438809
463	4.619e-20	0.111769	-1.21717	-0.438809
464	4.747e-20	0.112011	-1.2159	-0.438809
465	4.783e-20	0.112252	-1.21464	-0.438809
466	4.96e-20	0.112494	-1.21337	-0.438809
467	5.199e-20	0.112736	-1.21211	-0.438809
468	5.199e-20	0.112977	-1.21085	-0.438809
469	5.274e-20	0.113219	-1.20959	-0.438809
470	5.316e-20	0.113461	-1.20833	-0.438809
471	5.393e-20	0.113702	-1.20707	-0.438809
472	6.001e-20	0.113944	-1.20582	-0.438809
473	6.327e-20	0.114186	-1.20457	-0.438809
474	6.686e-20	0.114427	-1.20331	-0.438809
475	6.768e-20	0.114669	-1.20207	-0.438809
476	7.029e-20	0.114911	-1.20082	-0.438809
477	7.165e-20	0.115152	-1.19957	-0.438809
478	7.287e-20	0.115394	-1.19833	-0.438809
479	7.287e-20	0.115636	-1.19709	-0.438809
480	7.587e-20	0.115877	-1.19585	-0.438809
481	8.199e-20	0.116119	-1.19461	-0.438809
482	8.199e-20	0.116361	-1.19338	-0.438809
483	8.199e-20	0.116602	-1.19214	-0.438809
484	8.609e-20	0.116844	-1.19091	-0.438809
485	8.643e-20	0.117086	-1.18968	-0.438809
486	9.022e-20	0.117327	-1.18845	-0.438809
487	9.189e-20	0.117569	-1.18723	-0.438809
488	9.445e-20	0.117811	-1.186	-0.438809
489	9.499e-20	0.118052	-1.18478	-0.438809
490	9.677e-20	0.118294	-1.18356	-0.438809
491	1.099e-19	0.118536	-1.18234	-0.438809
492	1.099e-19	0.118777	-1.18112	-0.438809
493	1.099e-19	0.119019	-1.17991	-0.438809
494	1.099e-19	0.119261	-1.17869	-0.438809
495	1.099e-19	0.119502	-1.17748	-0.438809
496	1.099e-19	0.119744	-1.17627	-0.438809
497	1.099e-19	0.119986	-1.17506	-0.438809
498	1.099e-19	0.120227	-1.17385	-0.438809
499	1.099e-19	0.120469	-1.17265	-0.438809
500	1.099e-19	0.12071	-1.17144	-0.438809
501	1.099e-19	0.120952	-1.17024	-0.438809
502	1.099e-19	0.121194	-1.16904	-0.438809
503	1.099e-19	0.121435	-1.16784	-0.438809
504	1.099e-19	0.121677	-1.16664	-0.438809
505	1.129e-19	0.121919	-1.16545	-0.438809
506	1.165e-19	0.12216	-1.16425	-0.438809
507	1.167e-19	0.122402	-1.16306	-0.438809
508	1.193e-19	0.122644	-1.16187	-0.438809
509	1.206e-19	0.122885	-1.16068	-0.438809
510	1.228e-19	0.123127	-1.1595	-0.438809
511	1.229e-19	0.123369	-1.15831	-0.438809
512	1.274e-19	0.12361	-1.15713	-0.438809
513	1.304e-19	0.123852	-1.15594	-0.438809
514	1.322e-19	0.124094	-1.15476	-0.438809
515	1.347e-19	0.124335	-1.15358	-0.438809
516	1.371e-19	0.124577	-1.15241	-0.438809
517	1.593e-19	0.124819	-1.15123	-0.438809
518	1.601e-19	0.12506	-1.15006	-0.438809
519	1.604e-19	0.125302	-1.14888	-0.438809
520	1.679e-19	0.125544	-1.14771	-0.438809
521	1.801e-19	0.125785	-1.14654	-0.438809
522	1.834e-19	0.126027	-1.14537	-0.438809
523	1.837e-19	0.126269	-1.14421	-0.438809
524	1.852e-19	0.12651	-1.14304	-0.438809
525	1.877e-19	0.126752	-1.14188	-0.438809
526	1.945e-19	0.126994	-1.14072	-0.438809
527	2.002e-19	0.127235	-1.13956	-0.438809
528	2.002e-19	0.127477	-1.1384	-0.438809
529	2.012e-19	0.127719	-1.13724	-0.438809
530	2.066e-19	0.12796	-1.13609	-0.438809
531	2.083e-19	0.128202	-1.13493	-0.438809
532	2.208e-19	0.128444	-1.13378	-0.438809
533	2.236e-19	0.128685	-1.13263	-0.438809
534	2.367e-19	0.128927	-1.13148	-0.438809
535	2.42e-19	0.129169	-1.13033	-0.438809
536	2.51e-19	0.12941	-1.12918	-0.438809
537	2.52e-19	0.129652	-1.12804	-0.438809
538	2.568e-19	0.129894	-1.12689	-0.438809
539	2.572e-19	0.130135	-1.12575	-0.438809
540	2.583e-19	0.130377	-1.12461	-0.438809
541	2.654e-19	0.130619	-1.12347	-0.438809
542	2.67e-19	0.13086	-1.12233	-0.438809
543	2.67e-19	0.131102	-1.1212	-0.438809
544	2.67e-19	0.131344	-1.12006	-0.438809
545	2.831e-19	0.131585	-1.11893	-0.438809
546	2.831e-19	0.131827	-1.1178	-0.438809
547	2.831e-19	0.132069	-1.11667	-0.438809
548	2.831e-19	0.13231	-1.11554	-0.438809
549	2.9e-19	0.132552	-1.11441	-0.438809
550	2.964e-19	0.132794	-1.11328	-0.438809
551	2.964e-19	0.133035	-1.11216	-0.438809
552	3.043e-19	0.133277	-1.11103	-0.438809
553	3.102e-19	0.133519	-1.10991	-0.438809
554	3.139e-19	0.13376	-1.10879	-0.438809
555	3.635e-19	0.134002	-1.10767	-0.438809
556	3.639e-19	0.134244	-1.10655	-0.438809
557	3.809e-19	0.134485	-1.10544	-0.438809
558	3.83e-19	0.134727	-1.10432	-0.438809
559	3.88e-19	0.134969	-1.10321	-0.438809
560	3.88e-19	0.13521	-1.10209	-0.438809
561	3.931e-19	0.135452	-1.10098	-0.438809
562	4.156e-19	0.135694	-1.09987	-0.438809
563	4.185e-19	0.135935	-1.09877	-0.438809
564	4.19e-19	0.136177	-1.09766	-0.438809
565	4.354e-19	0.136419	-1.09655	-0.438809
566	4.385e-19	0.13666	-1.09545	-0.438809
567	4.385e-19	0.136902	-1.09434	-0.438809
568	4.597e-19	0.137144	-1.09324	-0.438809
569	4.706e-19	0.137385	-1.09214	-0.438809
570	4.736e-19	0.137627	-1.09104	-0.438809
571	5.623e-19	0.137869	-1.08995	-0.438809
572	5.692e-19	0.13811	-1.08885	-0.438809
573	5.779e-19	0.138352	-1.08775	-0.438809
574	5.779e-19	0.138594	-1.08666	-0.438809
575	5.779e-19	0.138835	-1.08557	-0.438809
576	5.779e-19	0.139077	-1.08448	-0.438809
577	6.293e-19	0.139319	-1.08339	-0.438809
578	6.624e-19	0.13956	-1.0823	-0.438809
579	6.713e-19	0.139802	-1.08121	-0.438809
580	6.811e-19	0.140043	-1.08012	-0.438809
581	6.849e-19	0.140285	-1.07904	-0.438809
582	6.986e-19	0.140527	-1.07796	-0.438809
583	7.306e-19	0.140768	-1.07687	-0.438809
584	7.316e-19	0.14101	-1.07579	-0.438809
585	7.511e-19	0.141252	-1.07471	-0.438809
586	7.571e-19	0.141493	-1.07363	-0.438809
587	7.73e-19	0.141735	-1.07256	-0.438809
588	8.587e-19	0.141977	-1.07148	-0.438809
589	9.01e-19	0.142218	-1.07041	-0.438809
590	9.026e-19	0.14246	-1.06933	-0.438809
591	1.004e-18	0.142702	-1.06826	-0.438809
592	1.055e-18	0.142943	-1.06719	-0.438809
593	1.149e-18	0.143185	-1.06612	-0.438809
594	1.216e-18	0.143427	-1.06505	-0.438809
595	1.235e-18	0.143668	-1.06398	-0.438809
596	1.235e-18	0.14391	-1.06292	-0.438809
597	1.281e-18	0.144152	-1.06185	-0.438809
598	1.356e-18	0.144393	-1.06079	-0.438809
599	1.379e-18	0.144635	-1.05972	-0.438809
600	1.379e-18	0.144877	-1.05866	-0.438809
601	1.379e-18	0.145118	-1.0576	-0.438809
602	1.39e-18	0.14536	-1.05654	-0.438809
603	1.396e-18	0.145602	-1.05549	-0.438809
604	1.435e-18	0.145843	-1.05443	-0.438809
605	1.435e-18	0.146085	-1.05337	-0.438809
606	1.435e-18	0.146327	-1.05232	-0.438809
607	1.511e-18	0.146568	-1.05127	-0.438809
608	1.553e-18	0.14681	-1.05021	-0.438809
609	1.572e-18	0.147052	-1.04916	-0.438809
610	1.613e-18	0.147293	-1.04811	-0.438809
611	1.66e-18	0.147535	-1.04706	-0.438809
612	1.743e-18	0.147777	-1.04602	-0.438809
613	1.743e-18	0.148018	-1.04497	-0.438809
614	1.743e-18	0.14826	-1.04393	-0.438809
615	1.743e-18	0.148502	-1.04288	-0.438809
616	1.851e-18	0.148743	-1.04184	-0.438809
617	1.943e-18	0.148985	-1.0408	-0.438809
618	1.958e-18	0.149227	-1.03976	-0.438809
619	2.107e-18	0.149468	-1.03872	-0.438809
620	2.129e-18	0.14971	-1.03768	-0.438809
621	2.16e-18	0.149952	-1.03664	-0.438809
622	2.191e-18	0.150193	-1.0356	-0.438809
623	2.222e-18	0.150435	-1.03457	-0.438809
624	2.29e-18	0.150677	-1.03354	-0.438809
625	2.307e-18	0.150918	-1.0325	-0.438809
626	2.38e-18	0.15116	-1.03147	-0.438809
627	2.61e-18	0.151402	-1.03044	-0.438809
628	3.031e-18	0.151643	-1.02941	-0.438809
629	3.057e-18	0.151885	-1.02838	-0.438809
630	3.071e-18	0.152127	-1.02736	-0.438809
631	3.729e-18	0.152368	-1.02633	-0.438809
632	3.847e-18	0.15261	-1.0253	-0.438809
633	4.061e-18	0.152852	-1.02428	-0.438809
634	4.097e-18	0.153093	-1.02326	-0.438809
635	4.384e-18	0.153335	-1.02223	-0.438809
636	4.395e-18	0.153577	-1.02121	-0.438809
637	4.404e-18	0.153818	-1.02019	-0.438809
638	4.528e-18	0.15406	-1.01918	-0.438809
639	4.573e-18	0.154302	-1.01816	-0.438809
640	4.61e-18	0.154543	-1.01714	-0.438809
641	4.813e-18	0.154785	-1.01613	-0.438809
642	4.818e-18	0.155027	-1.01511	-0.438809
643	4.899e-18	0.155268	-1.0141	-0.438809
644	5.014e-18	0.15551	-1.01308	-0.438809
645	5.015e-18	0.155752	-1.01207	-0.438809
646	5.173e-18	0.155993	-1.01106	-0.438809
647	5.173e-18	0.156235	-1.01005	-0.438809
648	5.173e-18	0.156477	-1.00904	-0.438809
649	5.241e-18	0.156718	-1.00804	-0.438809
650	5.241e-18	0.15696	-1.00703	-0.438809
651	5.336e-18	0.157202	-1.00603	-0.438809
652	5.48e-18	0.157443	-1.00502	-0.438809
653	5.491e-18	0.157685	-1.00402	-0.438809
654	5.672e-18	0.157927	-1.00302	-0.438809
655	6.284e-18	0.158168	-1.00201	-0.438809
656	6.367e-18	0.15841	-1.00101	-0.438809
657	6.435e-18	0.158652	-1.00002	-0.438809
658	6.591e-18	0.158893	-0.999017	-0.438809
659	6.76e-18	0.159135	-0.99802	-0.438809
660	7.037e-18	0.159377	-0.997024	-0.438809
661	7.299e-18	0.159618	-0.996028	-0.438809
662	7.487e-18	0.15986	-0.995034	-0.438809
663	7.528e-18	0.160101	-0.994041	-0.438809
664	7.558e-18	0.160343	-0.993048	-0.438809
665	7.637e-18	0.160585	-0.992057	-0.438809
666	8.026e-18	0.160826	-0.991067	-0.438809
667	8.3e-18	0.161068	-0.990077	-0.438809
668	8.975e-18	0.16131	-0.989089	-0.438809
669	9.05e-18	0.161551	-0.988101	-0.438809
670	9.126e-18	0.161793	-0.987115	-0.438809
671	9.607e-18	0.162035	-0.986129	-0.438809
672	9.637e-18	0.162276	-0.985145	-0.438809
673	9.681e-18	0.162518	-0.984161	-0.438809
674	1.051e-17	0.16276	-0.983179	-0.438809
675	1.064e-17	0.163001	-0.982197	-0.438809
676	1.214e-17	0.163243	-0.981216	-0.438809
677	1.396e-17	0.163485	-0.980236	-0.438809
678	1.47e-17	0.163726	-0.979257	-0.438809
679	1.539e-17	0.163968	-0.978279	-0.438809
680	1.539e-17	0.16421	-0.977302	-0.438809
681	1.549e-17	0.164451	-0.976326	-0.438809
682	1.607e-17	0.164693	-0.975351	-0.438809
683	1.61e-17	0.164935	-0.974377	-0.438809
684	1.631e-17	0.165176	-0.973403	-0.438809
685	1.657e-17	0.165418	-0.972431	-0.438809
686	1.737e-17	0.16566	-0.97146	-0.438809
687	1.766e-17	0.165901	-0.970489	-0.438809
688	1.803e-17	0.166143	-0.969519	-0.438809
689	1.815e-17	0.166385	-0.968551	-0.438809
690	1.837e-17	0.166626	-0.967583	-0.438809
691	1.876e-17	0.166868	-0.966616	-0.438809
692	1.882e-17	0.16711	-0.96565	-0.438809
693	2.005e-17	0.167351	-0.964685	-0.438809
694	2.079e-17	0.167593	-0.96372	-0.438809
695	2.189e-17	0.167835	-0.962757	-0.438809
696	2.269e-17	0.168076	-0.961795	-0.438809
697	2.297e-17	0.168318	-0.960833	-0.438809
698	2.754e-17	0.16856	-0.959873	-0.438809
699	2.861e-17	0.168801	-0.958913	-0.438809
700	2.918e-17	0.169043	-0.957954	-0.438809
701	2.982e-17	0.169285	-0.956996	-0.438809
702	2.988e-17	0.169526	-0.956039	-0.438809
703	3.18e-17	0.169768	-0.955082	-0.438809
704	3.18e-17	0.17001	-0.954127	-0.438809
705	3.18e-17	0.170251	-0.953173	-0.438809
706	3.18e-17	0.170493	-0.952219	-0.438809
707	3.363e-17	0.170735	-0.951266	-0.438809
708	3.543e-17	0.170976	-0.950314	-0.438809
709	3.562e-17	0.171218	-0.949363	-0.438809
710	3.562e-17	0.17146	-0.948413	-0.438809
711	3.569e-17	0.171701	-0.947464	-0.438809
712	3.626e-17	0.171943	-0.946515	-0.438809
713	3.639e-17	0.172185	-0.945567	-0.438809
714	3.639e-17	0.172426	-0.944621	-0.438809
715	3.814e-17	0.172668	-0.943675	-0.438809
716	3.931e-17	0.17291	-0.94273	-0.438809
717	4.062e-17	0.173151	-0.941785	-0.438809
718	4.097e-17	0.173393	-0.940842	-0.438809
719	4.097e-17	0.173635	-0.939899	-0.438809
720	4.129e-17	0.173876	-0.938958	-0.438809
721	4.316e-17	0.174118	-0.938017	-0.438809
722	4.5e-17	0.17436	-0.937077	-0.438809
723	4.524e-17	0.174601	-0.936137	-0.438809
724	4.775e-17	0.174843	-0.935199	-0.438809
725	4.813e-17	0.175085	-0.934261	-0.438809
726	4.851e-17	0.175326	-0.933324	-0.438809
727	4.851e-17	0.175568	-0.932388	-0.438809
728	4.926e-17	0.17581	-0.931453	-0.438809
729	4.938e-17	0.176051	-0.930519	-0.438809
730	4.938e-17	0.176293	-0.929585	-0.438809
731	4.957e-17	0.176535	-0.928653	-0.438809
732	4.991e-17	0.176776	-0.927721	-0.438809
733	5.278e-17	0.177018	-0.92679	-0.438809
734	5.347e-17	0.17726	-0.925859	-0.438809
735	5.731e-17	0.177501	-0.92493	-0.438809
736	6.312e-17	0.177743	-0.924001	-0.438809
737	6.526e-17	0.177985	-0.923073	-0.438809
738	6.622e-17	0.178226	-0.922146	-0.438809
739	6.757e-17	0.178468	-0.92122	-0.438809
740	6.981e-17	0.17871	-0.920294	-0.438809
741	7.16e-17	0.178951	-0.919369	-0.438809
742	8.414e-17	0.179193	-0.918445	-0.438809
743	8.615e-17	0.179435	-0.917522	-0.438809
744	9.208e-17	0.179676	-0.9166	-0.438809
745	9.28e-17	0.179918	-0.915678	-0.438809
746	9.435e-17	0.180159	-0.914757	-0.438809
747	9.573e-17	0.180401	-0.913837	-0.438809
748	9.703e-17	0.180643	-0.912918	-0.438809
749	9.803e-17	0.180884	-0.912	-0.438809
750	9.928e-17	0.181126	-0.911082	-0.438809
751	1.026e-16	0.181368	-0.910165	-0.438809
752	1.026e-16	0.181609	-0.909249	-0.438809
753	1.026e-16	0.181851	-0.908333	-0.438809
754	1.026e-16	0.182093	-0.907418	-0.438809
755	1.026e-16	0.182334	-0.906504	-0.438809
756	1.045e-16	0.182576	-0.905591	-0.438809
757	1.085e-16	0.182818	-0.904679	-0.438809
758	1.113e-16	0.183059	-0.903767	-0.438809
759	1.142e-16	0.183301	-0.902856	-0.438809
760	1.195e-16	0.183543	-0.901946	-0.438809
761	1.241e-16	0.183784	-0.901037	-0.438809
762	1.27e-16	0.184026	-0.900128	-0.438809
763	1.312e-16	0.184268	-0.89922	-0.438809
764	1.339e-16	0.184509	-0.898313	-0.438809
765	1.408e-16	0.184751	-0.897406	-0.438809
766	1.513e-16	0.184993	-0.896501	-0.438809
767	1.734e-16	0.185234	-0.895596	-0.438809
768	1.75e-16	0.185476	-0.894691	-0.438809
769	1.75e-16	0.185718	-0.893788	-0.438809
770	1.827e-16	0.185959	-0.892885	-0.438809
771	1.976e-16	0.186201	-0.891983	-0.438809
772	1.987e-16	0.186443	-0.891081	-0.438809
773	2.101e-16	0.186684	-0.890181	-0.438809
774	2.214e-16	0.186926	-0.889281	-0.438809
775	2.243e-16	0.187168	-0.888382	-0.438809
776	2.317e-16	0.187409	-0.887483	-0.438809
777	2.337e-16	0.187651	-0.886586	-0.438809
778	2.337e-16	0.187893	-0.885689	-0.438809
779	2.337e-16	0.188134	-0.884792	-0.438809
780	2.38e-16	0.188376	-0.883897	-0.438809
781	2.447e-16	0.188618	-0.883002	-0.438809
782	2.541e-16	0.188859	-0.882107	-0.438809
783	2.565e-16	0.189101	-0.881214	-0.438809
784	2.674e-16	0.189343	-0.880321	-0.438809
785	2.688e-16	0.189584	-0.879429	-0.438809
786	2.808e-16	0.189826	-0.878538	-0.438809
787	2.847e-16	0.190068	-0.877647	-0.438809
788	2.882e-16	0.190309	-0.876757	-0.438809
789	3.093e-16	0.190551	-0.875868	-0.438809
790	3.318e-16	0.190793	-0.874979	-0.438809
791	3.391e-16	0.191034	-0.874091	-0.438809
792	3.476e-16	0.191276	-0.873204	-0.438809
793	3.527e-16	0.191518	-0.872317	-0.438809
794	3.627e-16	0.191759	-0.871431	-0.438809
795	3.675e-16	0.192001	-0.870546	-0.438809
796	3.675e-16	0.192243	-0.869662	-0.438809
797	3.728e-16	0.192484	-0.868778	-0.438809
798	3.771e-16	0.192726	-0.867895	-0.438809
799	3.776e-16	0.192968	-0.867012	-0.438809
800	3.891e-16	0.193209	-0.866131	-0.438809
801	3.975e-16	0.193451	-0.865249	-0.438809
802	4.013e-16	0.193693	-0.864369	-0.438809
803	4.204e-16	0.193934	-0.863489	-0.438809
804	4.321e-16	0.194176	-0.86261	-0.438809
805	4.333e-16	0.194418	-0.861732	-0.438809
806	4.723e-16	0.194659	-0.860854	-0.438809
807	4.844e-16	0.194901	-0.859977	-0.438809
808	5.02e-16	0.195143	-0.8591	-0.438809
809	5.708e-16	0.195384	-0.858225	-0.438809
810	5.758e-16	0.195626	-0.857349	-0.438809
811	5.803e-16	0.195868	-0.856475	-0.438809
812	6.1e-16	0.196109	-0.855601	-0.438809
813	6.203e-16	0.196351	-0.854728	-0.438809
814	7.506e-16	0.196593	-0.853855	-0.438809
815	7.539e-16	0.196834	-0.852984	-0.438809
816	7.546e-16	0.197076	-0.852112	-0.438809
817	7.577e-16	0.197318	-0.851242	-0.438809
818	7.589e-16	0.197559	-0.850372	-0.438809
819	7.813e-16	0.197801	-0.849502	-0.438809
820	8.207e-16	0.198043	-0.848634	-0.438809
821	8.421e-16	0.198284	-0.847766	-0.438809
822	9.529e-16	0.198526	-0.846898	-0.438809
823	9.538e-16	0.198768	-0.846032	-0.438809
824	1.015e-15	0.199009	-0.845166	-0.438809
825	1.026e-15	0.199251	-0.8443	-0.438809
826	1.039e-15	0.199493	-0.843435	-0.438809
827	1.131e-15	0.199734	-0.842571	-0.438809
828	1.192e-15	0.199976	-0.841708	-0.438809
829	1.206e-15	0.200217	-0.840845	-0.438809
830	1.293e-15	0.200459	-0.839982	-0.438809
831	1.301e-15	0.200701	-0.839121	-0.438809
832	1.359e-15	0.200942	-0.83826	-0.438809
833	1.424e-15	0.201184	-0.837399	-0.438809
834	1.493e-15	0.201426	-0.836539	-0.438809
835	1.533e-15	0.201667	-0.83568	-0.438809
836	1.534e-15	0.201909	-0.834821	-0.438809
837	1.563e-15	0.202151	-0.833963	-0.438809
838	1.637e-15	0.202392	-0.833106	-0.438809
839	1.797e-15	0.202634	-0.832249	-0.438809
840	1.831e-15	0.202876	-0.831393	-0.438809
841	2.065e-15	0.203117	-0.830538	-0.438809
842	2.194e-15	0.203359	-0.829683	-0.438809
843	2.215e-15	0.203601	-0.828828	-0.438809
844	2.349e-15	0.203842	-0.827975	-0.438809
845	2.425e-15	0.204084	-0.827122	-0.438809
846	2.426e-15	0.204326	-0.826269	-0.438809
847	2.435e-15	0.204567	-0.825417	-0.438809
848	2.532e-15	0.204809	-0.824566	-0.438809
849	2.539e-15	0.205051	-0.823715	-0.438809
850	2.676e-15	0.205292	-0.822865	-0.438809
851	2.785e-15	0.205534	-0.822015	-0.438809
852	2.814e-15	0.205776	-0.821166	-0.438809
853	3.012e-15	0.206017	-0.820318	-0.438809
854	3.026e-15	0.206259	-0.81947	-0.438809
855	3.212e-15	0.206501	-0.818623	-0.438809
856	3.235e-15	0.206742	-0.817777	-0.438809
857	3.32e-15	0.206984	-0.816931	-0.438809
858	3.552e-15	0.207226	-0.816085	-0.438809
859	3.736e-15	0.207467	-0.81524	-0.438809
860	3.943e-15	0.207709	-0.814396	-0.438809
861	4.199e-15	0.207951	-0.813552	-0.438809
862	4.205e-15	0.208192	-0.812709	-0.438809
863	4.213e-15	0.208434	-0.811867	-0.438809
864	4.404e-15	0.208676	-0.811025	-0.438809
865	4.422e-15	0.208917	-0.810184	-0.438809
866	4.569e-15	0.209159	-0.809343	-0.438809
867	4.594e-15	0.209401	-0.808503	-0.438809
868	4.629e-15	0.209642	-0.807663	-0.438809
869	4.804e-15	0.209884	-0.806824	-0.438809
870	4.819e-15	0.210126	-0.805985	-0.438809
871	4.888e-15	0.210367	-0.805147	-0.438809
872	4.993e-15	0.210609	-0.80431	-0.438809
873	4.993e-15	0.210851	-0.803473	-0.438809
874	4.993e-15	0.211092	-0.802637	-0.438809
875	4.993e-15	0.211334	-0.801801	-0.438809
876	4.993e-15	0.211576	-0.800966	-0.438809
877	4.993e-15	0.211817	-0.800132	-0.438809
878	4.993e-15	0.212059	-0.799297	-0.438809
879	4.993e-15	0.212301	-0.798464	-0.438809
880	4.993e-15	0.212542	-0.797631	-0.438809
881	4.993e-15	0.212784	-0.796799	-0.438809
882	4.993e-15	0.213026	-0.795967	-0.438809
883	4.993e-15	0.213267	-0.795136	-0.438809
884	4.993e-15	0.213509	-0.794305	-0.438809
885	4.993e-15	0.213751	-0.793475	-0.438809
886	4.993e-15	0.213992	-0.792645	-0.438809
887	4.993e-15	0.214234	-0.791816	-0.438809
888	4.993e-15	0.214476	-0.790988	-0.438809
889	4.993e-15	0.214717	-0.79016	-0.438809
890	4.993e-15	0.214959	-0.789332	-0.438809
891	4.993e-15	0.215201	-0.788505	-0.438809
892	4.993e-15	0.215442	-0.787679	-0.438809
893	4.993e-15	0.215684	-0.786853	-0.438809
894	4.993e-15	0.215926	-0.786028	-0.438809
895	4.993e-15	0.216167	-0.785203	-0.438809
896	4.993e-15	0.216409	-0.784379	-0.438809
897	4.993e-15	0.216651	-0.783555	-0.438809
898	4.993e-15	0.216892	-0.782732	-0.438809
899	4.993e-15	0.217134	-0.781909	-0.438809
900	4.993e-15	0.217376	-0.781087	-0.438809
901	4.993e-15	0.217617	-0.780266	-0.438809
902	5.154e-15	0.217859	-0.779445	-0.438809
903	5.354e-15	0.218101	-0.778624	-0.438809
904	5.4e-15	0.218342	-0.777804	-0.438809
905	5.429e-15	0.218584	-0.776985	-0.438809
906	5.526e-15	0.218826	-0.776166	-0.438809
907	5.526e-15	0.219067	-0.775347	-0.438809
908	5.592e-15	0.219309	-0.77453	-0.438809
909	5.726e-15	0.219551	-0.773712	-0.438809
910	5.957e-15	0.219792	-0.772895	-0.438809
911	6.328e-15	0.220034	-0.772079	-0.438809
912	6.424e-15	0.220275	-0.771263	-0.438809
913	6.841e-15	0.220517	-0.770448	-0.438809
914	6.935e-15	0.220759	-0.769633	-0.438809
915	7.861e-15	0.221	-0.768819	-0.438809
916	8.087e-15	0.221242	-0.768005	-0.438809
917	8.481e-15	0.221484	-0.767192	-0.438809
918	8.857e-15	0.221725	-0.766379	-0.438809
919	9.498e-15	0.221967	-0.765567	-0.438809
920	9.521e-15	0.222209	-0.764755	-0.438809
921	9.699e-15	0.22245	-0.763943	-0.438809
922	9.785e-15	0.222692	-0.763133	-0.438809
923	1.047e-14	0.222934	-0.762322	-0.438809
924	1.053e-14	0.223175	-0.761513	-0.438809
925	1.091e-14	0.223417	-0.760703	-0.438809
926	1.095e-14	0.223659	-0.759895	-0.438809
927	1.277e-14	0.2239	-0.759086	-0.438809
928	1.296e-14	0.224142	-0.758279	-0.438809
929	1.309e-14	0.224384	-0.757471	-0.438809
930	1.33e-14	0.224625	-0.756665	-0.438809
931	1.354e-14	0.224867	-0.755858	-0.438809
932	1.374e-14	0.225109	-0.755052	-0.438809
933	1.374e-14	0.22535	-0.754247	-0.438809
934	1.374e-14	0.225592	-0.753442	-0.438809
935	1.374e-14	0.225834	-0.752638	-0.438809
936	1.374e-14	0.226075	-0.751834	-0.438809
937	1.436e-14	0.226317	-0.751031	-0.438809
938	1.45e-14	0.226559	-0.750228	-0.438809
939	1.466e-14	0.2268	-0.749426	-0.438809
940	1.49e-14	0.227042	-0.748624	-0.438809
941	1.495e-14	0.227284	-0.747822	-0.438809
942	1.561e-14	0.227525	-0.747021	-0.438809
943	1.685e-14	0.227767	-0.746221	-0.438809
944	1.695e-14	0.228009	-0.745421	-0.438809
945	1.705e-14	0.22825	-0.744621	-0.438809
946	1.791e-14	0.228492	-0.743822	-0.438809
947	1.791e-14	0.228734	-0.743024	-0.438809
948	1.791e-14	0.228975	-0.742226	-0.438809
949	1.791e-14	0.229217	-0.741428	-0.438809
950	1.819e-14	0.229459	-0.740631	-0.438809
951	1.881e-14	0.2297	-0.739834	-0.438809
952	1.998e-14	0.229942	-0.739038	-0.438809
953	1.998e-14	0.230184	-0.738242	-0.438809
954	2.053e-14	0.230425	-0.737447	-0.438809
955	2.144e-14	0.230667	-0.736652	-0.438809
956	2.196e-14	0.230909	-0.735858	-0.438809
957	2.204e-14	0.23115	-0.735064	-0.438809
958	2.233e-14	0.231392	-0.73427	-0.438809
959	2.233e-14	0.231634	-0.733477	-0.438809
960	2.233e-14	0.231875	-0.732685	-0.438809
961	2.34e-14	0.232117	-0.731893	-0.438809
962	2.544e-14	0.232359	-0.731101	-0.438809
963	2.579e-14	0.2326	-0.73031	-0.438809
964	2.643e-14	0.232842	-0.72952	-0.438809
965	2.666e-14	0.233084	-0.728729	-0.438809
966	2.698e-14	0.233325	-0.72794	-0.438809
967	2.951e-14	0.233567	-0.72715	-0.438809
968	3.032e-14	0.233809	-0.726361	-0.438809
969	3.101e-14	0.23405	-0.725573	-0.438809
970	3.243e-14	0.234292	-0.724785	-0.438809
971	3.395e-14	0.234534	-0.723998	-0.438809
972	3.49e-14	0.234775	-0.723211	-0.438809
973	3.611e-14	0.235017	-0.722424	-0.438809
974	3.664e-14	0.235259	-0.721638	-0.438809
975	3.699e-14	0.2355	-0.720852	-0.438809
976	3.724e-14	0.235742	-0.720067	-0.438809
977	3.78e-14	0.235984	-0.719282	-0.438809
978	3.825e-14	0.236225	-0.718498	-0.438809
979	3.943e-14	0.236467	-0.717714	-0.438809
980	4.282e-14	0.236709	-0.71693	-0.438809
981	4.328e-14	0.23695	-0.716147	-0.438809
982	4.432e-14	0.237192	-0.715365	-0.438809
983	4.457e-14	0.237434	-0.714582	-0.438809
984	4.525e-14	0.237675	-0.713801	-0.438809
985	4.617e-14	0.237917	-0.713019	-0.438809
986	4.827e-14	0.238159	-0.712239	-0.438809
987	4.92e-14	0.2384	-0.711458	-0.438809
988	4.92e-14	0.238642	-0.710678	-0.438809
989	5.473e-14	0.238884	-0.709899	-0.438809
990	5.717e-14	0.239125	-0.709119	-0.438809
991	5.772e-14	0.239367	-0.708341	-0.438809
992	5.851e-14	0.239609	-0.707562	-0.438809
993	6.01e-14	0.23985	-0.706785	-0.438809
994	6.194e-14	0.240092	-0.706007	-0.438809
995	6.232e-14	0.240333	-0.70523	-0.438809
996	6.266e-14	0.240575	-0.704454	-0.438809
997	6.332e-14	0.240817	-0.703677	-0.438809
998	6.399e-14	0.241058	-0.702902	-0.438809
999	6.399e-14	0.2413	-0.702126	-0.438809
1000	6.418e-14	0.241542	-0.701352	-0.438809
1001	6.61e-14	0.241783	-0.700577	-0.438809
1002	6.787e-14	0.242025	-0.699803	-0.438809
1003	6.946e-14	0.242267	-0.69903	-0.438809
1004	7.07e-14	0.242508	-0.698256	-0.438809
1005	7.1e-14	0.24275	-0.697484	-0.438809
1006	7.471e-14	0.242992	-0.696711	-0.438809
1007	7.629e-14	0.243233	-0.695939	-0.438809
1008	7.983e-14	0.243475	-0.695168	-0.438809
1009	7.992e-14	0.243717	-0.694397	-0.438809
1010	8.014e-14	0.243958	-0.693626	-0.438809
1011	8.068e-14	0.2442	-0.692856	-0.438809
1012	8.388e-14	0.244442	-0.692086	-0.438809
1013	8.754e-14	0.244683	-0.691316	-0.438809
1014	8.925e-14	0.244925	-0.690547	-0.438809
1015	9.016e-14	0.245167	-0.689778	-0.438809
1016	9.822e-14	0.245408	-0.68901	-0.438809
1017	9.822e-14	0.24565	-0.688242	-0.438809
1018	9.822e-14	0.245892	-0.687475	-0.438809
1019	9.822e-14	0.246133	-0.686708	-0.438809
1020	9.822e-14	0.246375	-0.685941	-0.438809
1021	9.822e-14	0.246617	-0.685175	-0.438809
1022	1.001e-13	0.246858	-0.684409	-0.438809
1023	1.029e-13	0.2471	-0.683644	-0.438809
1024	1.034e-13	0.247342	-0.682879	-0.438809
1025	1.04e-13	0.247583	-0.682114	-0.438809
1026	1.04e-13	0.247825	-0.68135	-0.438809
1027	1.04e-13	0.248067	-0.680586	-0.438809
1028	1.04e-13	0.248308	-0.679823	-0.438809
1029	1.04e-13	0.24855	-0.67906	-0.438809
1030	1.053e-13	0.248792	-0.678297	-0.438809
1031	1.064e-13	0.249033	-0.677535	-0.438809
1032	1.076e-13	0.249275	-0.676773	-0.438809
1033	1.09e-13	0.249517	-0.676011	-0.438809
1034	1.178e-13	0.249758	-0.67525	-0.438809
1035	1.193e-13	0.25	-0.67449	-0.438809
1036	1.213e-13	0.250242	-0.673729	-0.438809
1037	1.262e-13	0.250483	-0.67297	-0.438809
1038	1.297e-13	0.250725	-0.67221	-0.438809
1039	1.315e-13	0.250967	-0.671451	-0.438809
1040	1.362e-13	0.251208	-0.670692	-0.438809
1041	1.377e-13	0.25145	-0.669934	-0.438809
1042	1.383e-13	0.251692	-0.669176	-0.438809
1043	1.471e-13	0.251933	-0.668418	-0.438809
1044	1.489e-13	0.252175	-0.667661	-0.438809
1045	1.494e-13	0.252417	-0.666904	-0.438809
1046	1.571e-13	0.252658	-0.666148	-0.438809
1047	1.577e-13	0.2529	-0.665392	-0.438809
1048	1.589e-13	0.253142	-0.664636	-0.438809
1049	1.595e-13	0.253383	-0.663881	-0.438809
1050	1.613e-13	0.253625	-0.663126	-0.438809
1051	1.735e-13	0.253867	-0.662371	-0.438809
1052	1.751e-13	0.254108	-0.661617	-0.438809
1053	1.824e-13	0.25435	-0.660864	-0.438809
1054	1.907e-13	0.254592	-0.66011	-0.438809
1055	1.974e-13	0.254833	-0.659357	-0.438809
1056	2.163e-13	0.255075	-0.658604	-0.438809
1057	2.179e-13	0.255317	-0.657852	-0.438809
1058	2.184e-13	0.255558	-0.6571	-0.438809
1059	2.288e-13	0.2558	-0.656349	-0.438809
1060	2.328e-13	0.256042	-0.655598	-0.438809
1061	2.501e-13	0.256283	-0.654847	-0.438809
1062	2.553e-13	0.256525	-0.654096	-0.438809
1063	2.712e-13	0.256767	-0.653346	-0.438809
1064	2.792e-13	0.257008	-0.652597	-0.438809
1065	2.823e-13	0.25725	-0.651847	-0.438809
1066	2.824e-13	0.257492	-0.651098	-0.438809
1067	2.824e-13	0.257733	-0.65035	-0.438809
1068	2.844e-13	0.257975	-0.649601	-0.438809
1069	2.912e-13	0.258217	-0.648854	-0.438809
1070	2.948e-13	0.258458	-0.648106	-0.438809
1071	3.005e-13	0.2587	-0.647359	-0.438809
1072	3.151e-13	0.258942	-0.646612	-0.438809
1073	3.245e-13	0.259183	-0.645866	-0.438809
1074	3.296e-13	0.259425	-0.64512	-0.438809
1075	3.33e-13	0.259667	-0.644374	-0.438809
1076	3.387e-13	0.259908	-0.643629	-0.438809
1077	3.545e-13	0.26015	-0.642884	-0.438809
1078	3.577e-13	0.260391	-0.642139	-0.438809
1079	3.594e-13	0.260633	-0.641395	-0.438809
1080	3.7e-13	0.260875	-0.640651	-0.438809
1081	3.71e-13	0.261116	-0.639907	-0.438809
1082	3.77e-13	0.261358	-0.639164	-0.438809
1083	3.95e-13	0.2616	-0.638421	-0.438809
1084	4.012e-13	0.261841	-0.637679	-0.438809
1085	4.148e-13	0.262083	-0.636936	-0.438809
1086	4.192e-13	0.262325	-0.636195	-0.438809
1087	4.229e-13	0.262566	-0.635453	-0.438809
1088	4.315e-13	0.262808	-0.634712	-0.438809
1089	4.316e-13	0.26305	-0.633971	-0.438809
1090	4.343e-13	0.263291	-0.633231	-0.438809
1091	4.537e-13	0.263533	-0.632491	-0.438809
1092	5.105e-13	0.263775	-0.631751	-0.438809
1093	5.218e-13	0.264016	-0.631012	-0.438809
1094	5.234e-13	0.264258	-0.630273	-0.438809
1095	5.333e-13	0.2645	-0.629534	-0.438809
1096	5.414e-13	0.264741	-0.628796	-0.438809
1097	5.467e-13	0.264983	-0.628058	-0.438809
1098	5.572e-13	0.265225	-0.62732	-0.438809
1099	5.601e-13	0.265466	-0.626583	-0.438809
1100	5.622e-13	0.265708	-0.625846	-0.438809
1101	5.719e-13	0.26595	-0.625109	-0.438809
1102	5.778e-13	0.266191	-0.624373	-0.438809
1103	5.84e-13	0.266433	-0.623637	-0.438809
1104	5.891e-13	0.266675	-0.622901	-0.438809
1105	6.281e-13	0.266916	-0.622166	-0.438809
1106	6.391e-13	0.267158	-0.621431	-0.438809
1107	6.411e-13	0.2674	-0.620696	-0.438809
1108	6.549e-13	0.267641	-0.619962	-0.438809
1109	6.752e-13	0.267883	-0.619228	-0.438809
1110	6.826e-13	0.268125	-0.618495	-0.438809
1111	7.255e-13	0.268366	-0.617761	-0.438809
1112	7.404e-13	0.268608	-0.617028	-0.438809
1113	7.495e-13	0.26885	-0.616296	-0.438809
1114	7.657e-13	0.269091	-0.615563	-0.438809
1115	7.889e-13	0.269333	-0.614831	-0.438809
1116	7.889e-13	0.269575	-0.6141	-0.438809
1117	7.889e-13	0.269816	-0.613369	-0.438809
1118	7.889e-13	0.270058	-0.612638	-0.438809
1119	7.889e-13	0.2703	-0.611907	-0.438809
1120	7.889e-13	0.270541	-0.611177	-0.438809
1121	7.889e-13	0.270783	-0.610447	-0.438809
1122	7.889e-13	0.271025	-0.609717	-0.438809
1123	7.889e-13	0.271266	-0.608988	-0.438809
1124	7.889e-13	0.271508	-0.608259	-0.438809
1125	7.889e-13	0.27175	-0.60753	-0.438809
1126	7.889e-13	0.271991	-0.606802	-0.438809
1127	7.889e-13	0.272233	-0.606074	-0.438809
1128	7.889e-13	0.272475	-0.605346	-0.438809
1129	7.889e-13	0.272716	-0.604618	-0.438809
1130	7.889e-13	0.272958	-0.603891	-0.438809
1131	7.889e-13	0.2732	-0.603165	-0.438809
1132	7.889e-13	0.273441	-0.602438	-0.438809
1133	7.889e-13	0.273683	-0.601712	-0.438809
1134	7.889e-13	0.273925	-0.600986	-0.438809
1135	7.889e-13	0.274166	-0.600261	-0.438809
1136	7.889e-13	0.274408	-0.599535	-0.438809
1137	7.889e-13	0.27465	-0.598811	-0.438809
1138	7.889e-13	0.274891	-0.598086	-0.438809
1139	7.889e-13	0.275133	-0.597362	-0.438809
1140	7.889e-13	0.275375	-0.596638	-0.438809
1141	7.889e-13	0.275616	-0.595914	-0.438809
1142	7.889e-13	0.275858	-0.595191	-0.438809
1143	7.889e-13	0.2761	-0.594468	-0.438809
1144	7.889e-13	0.276341	-0.593745	-0.438809
1145	7.889e-13	0.276583	-0.593023	-0.438809
1146	7.889e-13	0.276825	-0.592301	-0.438809
1147	7.889e-13	0.277066	-0.591579	-0.438809
1148	7.889e-13	0.277308	-0.590858	-0.438809
1149	7.889e-13	0.27755	-0.590137	-0.438809
1150	7.889e-13	0.277791	-0.589416	-0.438809
1151	7.889e-13	0.278033	-0.588695	-0.438809
1152	7.889e-13	0.278275	-0.587975	-0.438809
1153	7.889e-13	0.278516	-0.587255	-0.438809
1154	7.889e-13	0.278758	-0.586536	-0.438809
1155	7.889e-13	0.279	-0.585816	-0.438809
1156	7.889e-13	0.279241	-0.585097	-0.438809
1157	7.889e-13	0.279483	-0.584379	-0.438809
1158	7.889e-13	0.279725	-0.58366	-0.438809
1159	7.889e-13	0.279966	-0.582942	-0.438809
1160	7.889e-13	0.280208	-0.582224	-0.438809
1161	8.083e-13	0.280449	-0.581507	-0.438809
1162	8.362e-13	0.280691	-0.58079	-0.438809
1163	8.552e-13	0.280933	-0.580073	-0.438809
1164	9.029e-13	0.281174	-0.579356	-0.438809
1165	9.322e-13	0.281416	-0.57864	-0.438809
1166	9.528e-13	0.281658	-0.577924	-0.438809
1167	9.592e-13	0.281899	-0.577208	-0.438809
1168	1.026e-12	0.282141	-0.576493	-0.438809
1169	1.086e-12	0.282383	-0.575777	-0.438809
1170	1.11e-12	0.282624	-0.575063	-0.438809
1171	1.127e-12	0.282866	-0.574348	-0.438809
1172	1.148e-12	0.283108	-0.573634	-0.438809
1173	1.211e-12	0.283349	-0.57292	-0.438809
1174	1.261e-12	0.283591	-0.572206	-0.438809
1175	1.29e-12	0.283833	-0.571493	-0.438809
1176	1.299e-12	0.284074	-0.57078	-0.438809
1177	1.356e-12	0.284316	-0.570067	-0.438809
1178	1.363e-12	0.284558	-0.569355	-0.438809
1179	1.428e-12	0.284799	-0.568642	-0.438809
1180	1.499e-12	0.285041	-0.56793	-0.438809
1181	1.532e-12	0.285283	-0.567219	-0.438809
1182	1.574e-12	0.285524	-0.566508	-0.438809
1183	1.607e-12	0.285766	-0.565796	-0.438809
1184	1.689e-12	0.286008	-0.565086	-0.438809
1185	1.689e-12	0.286249	-0.564375	-0.438809
1186	1.738e-12	0.286491	-0.563665	-0.438809
1187	1.755e-12	0.286733	-0.562955	-0.438809
1188	1.845e-12	0.286974	-0.562245	-0.438809
1189	1.855e-12	0.287216	-0.561536	-0.438809
1190	1.856e-12	0.287458	-0.560827	-0.438809
1191	1.998e-12	0.287699	-0.560118	-0.438809
1192	2.024e-12	0.287941	-0.55941	-0.438809
1193	2.03e-12	0.288183	-0.558702	-0.438809
1194	2.126e-12	0.288424	-0.557994	-0.438809
1195	2.129e-12	0.288666	-0.557286	-0.438809
1196	2.129e-12	0.288908	-0.556579	-0.438809
1197	2.174e-12	0.289149	-0.555872	-0.438809
1198	2.174e-12	0.289391	-0.555165	-0.438809
1199	2.174e-12	0.289633	-0.554458	-0.438809
1200	2.174e-12	0.289874	-0.553752	-0.438809
1201	2.174e-12	0.290116	-0.553046	-0.438809
1202	2.174e-12	0.290358	-0.55234	-0.438809
1203	2.174e-12	0.290599	-0.551635	-0.438809
1204	2.174e-12	0.290841	-0.55093	-0.438809
1205	2.174e-12	0.291083	-0.550225	-0.438809
1206	2.174e-12	0.291324	-0.54952	-0.438809
1207	2.174e-12	0.291566	-0.548816	-0.438809
1208	2.174e-12	0.291808	-0.548112	-0.438809
1209	2.174e-12	0.292049	-0.547408	-0.438809
1210	2.209e-12	0.292291	-0.546704	-0.438809
1211	2.258e-12	0.292533	-0.546001	-0.438809
1212	2.295e-12	0.292774	-0.545298	-0.438809
1213	2.33e-12	0.293016	-0.544595	-0.438809
1214	2.419e-12	0.293258	-0.543893	-0.438809
1215	2.486e-12	0.293499	-0.543191	-0.438809
1216	2.543e-12	0.293741	-0.542489	-0.438809
1217	2.543e-12	0.293983	-0.541787	-0.438809
1218	2.655e-12	0.294224	-0.541086	-0.438809
1219	2.755e-12	0.294466	-0.540385	-0.438809
1220	2.979e-12	0.294708	-0.539684	-0.438809
1221	2.996e-12	0.294949	-0.538983	-0.438809
1222	3.109e-12	0.295191	-0.538283	-0.438809
1223	3.216e-12	0.295433	-0.537583	-0.438809
1224	3.249e-12	0.295674	-0.536883	-0.438809
1225	3.578e-12	0.295916	-0.536183	-0.438809
1226	3.792e-12	0.296158	-0.535484	-0.438809
1227	4.064e-12	0.296399	-0.534785	-0.438809
1228	4.18e-12	0.296641	-0.534086	-0.438809
1229	4.271e-12	0.296883	-0.533388	-0.438809
1230	4.351e-12	0.297124	-0.53269	-0.438809
1231	4.495e-12	0.297366	-0.531992	-0.438809
1232	4.634e-12	0.297608	-0.531294	-0.438809
1233	4.81e-12	0.297849	-0.530597	-0.438809
1234	4.81e-12	0.298091	-0.529899	-0.438809
1235	4.889e-12	0.298333	-0.529202	-0.438809
1236	5.019e-12	0.298574	-0.528506	-0.438809
1237	5.055e-12	0.298816	-0.527809	-0.438809
1238	5.183e-12	0.299058	-0.527113	-0.438809
1239	5.357e-12	0.299299	-0.526417	-0.438809
1240	5.391e-12	0.299541	-0.525722	-0.438809
1241	5.506e-12	0.299783	-0.525026	-0.438809
1242	5.564e-12	0.300024	-0.524331	-0.438809
1243	5.598e-12	0.300266	-0.523636	-0.438809
1244	5.634e-12	0.300507	-0.522941	-0.438809
1245	5.68e-12	0.300749	-0.522247	-0.438809
1246	5.719e-12	0.300991	-0.521553	-0.438809
1247	5.955e-12	0.301232	-0.520859	-0.438809
1248	5.992e-12	0.301474	-0.520165	-0.438809
1249	5.992e-12	0.301716	-0.519472	-0.438809
1250	5.992e-12	0.301957	-0.518779	-0.438809
1251	5.992e-12	0.302199	-0.518086	-0.438809
1252	5.992e-12	0.302441	-0.517393	-0.438809
1253	6.033e-12	0.302682	-0.516701	-0.438809
1254	6.145e-12	0.302924	-0.516009	-0.438809
1255	6.145e-12	0.303166	-0.515317	-0.438809
1256	6.145e-12	0.303407	-0.514625	-0.438809
1257	6.192e-12	0.303649	-0.513934	-0.438809
1258	6.203e-12	0.303891	-0.513243	-0.438809
1259	6.305e-12	0.304132	-0.512552	-0.438809
1260	6.436e-12	0.304374	-0.511861	-0.438809
1261	6.592e-12	0.304616	-0.511171	-0.438809
1262	6.729e-12	0.304857	-0.510481	-0.438809
1263	6.732e-12	0.305099	-0.509791	-0.438809
1264	6.788e-12	0.305341	-0.509101	-0.438809
1265	6.789e-12	0.305582	-0.508411	-0.438809
1266	7.014e-12	0.305824	-0.507722	-0.438809
1267	7.581e-12	0.306066	-0.507033	-0.438809
1268	7.752e-12	0.306307	-0.506345	-0.438809
1269	7.806e-12	0.306549	-0.505656	-0.438809
1270	7.806e-12	0.306791	-0.504968	-0.438809
1271	7.806e-12	0.307032	-0.50428	-0.438809
1272	7.976e-12	0.307274	-0.503592	-0.438809
1273	8.403e-12	0.307516	-0.502905	-0.438809
1274	8.607e-12	0.307757	-0.502217	-0.438809
1275	8.819e-12	0.307999	-0.50153	-0.438809
1276	8.917e-12	0.308241	-0.500843	-0.438809
1277	8.961e-12	0.308482	-0.500157	-0.438809
1278	8.986e-12	0.308724	-0.49947	-0.438809
1279	9.278e-12	0.308966	-0.498784	-0.438809
1280	1.01e-11	0.309207	-0.498098	-0.438809
1281	1.024e-11	0.309449	-0.497413	-0.438809
1282	1.026e-11	0.309691	-0.496727	-0.438809
1283	1.068e-11	0.309932	-0.496042	-0.438809
1284	1.075e-11	0.310174	-0.495357	-0.438809
1285	1.09e-11	0.310416	-0.494672	-0.438809
1286	1.159e-11	0.310657	-0.493988	-0.438809
1287	1.183e-11	0.310899	-0.493304	-0.438809
1288	1.209e-11	0.311141	-0.49262	-0.438809
1289	1.258e-11	0.311382	-0.491936	-0.438809
1290	1.276e-11	0.311624	-0.491252	-0.438809
1291	1.323e-11	0.311866	-0.490569	-0.438809
1292	1.323e-11	0.312107	-0.489886	-0.438809
1293	1.323e-11	0.312349	-0.489203	-0.438809
1294	1.323e-11	0.312591	-0.48852	-0.438809
1295	1.353e-11	0.312832	-0.487838	-0.438809
1296	1.409e-11	0.313074	-0.487156	-0.438809
1297	1.456e-11	0.313316	-0.486474	-0.438809
1298	1.481e-11	0.313557	-0.485792	-0.438809
1299	1.545e-11	0.313799	-0.485111	-0.438809
1300	1.545e-11	0.314041	-0.484429	-0.438809
1301	1.577e-11	0.314282	-0.483748	-0.438809
1302	1.591e-11	0.314524	-0.483067	-0.438809
1303	1.598e-11	0.314766	-0.482387	-0.438809
1304	1.614e-11	0.315007	-0.481706	-0.438809
1305	1.614e-11	0.315249	-0.481026	-0.438809
1306	1.614e-11	0.315491	-0.480346	-0.438809
1307	1.614e-11	0.315732	-0.479667	-0.438809
1308	1.652e-11	0.315974	-0.478987	-0.438809
1309	1.652e-11	0.316216	-0.478308	-0.438809
1310	1.652e-11	0.316457	-0.477629	-0.438809
1311	1.652e-11	0.316699	-0.47695	-0.438809
1312	1.652e-11	0.316941	-0.476271	-0.438809
1313	1.693e-11	0.317182	-0.475593	-0.438809
1314	1.711e-11	0.317424	-0.474915	-0.438809
1315	1.749e-11	0.317666	-0.474237	-0.438809
1316	1.797e-11	0.317907	-0.473559	-0.438809
1317	1.841e-11	0.318149	-0.472881	-0.438809
1318	1.851e-11	0.318391	-0.472204	-0.438809
1319	1.896e-11	0.318632	-0.471527	-0.438809
1320	1.943e-11	0.318874	-0.47085	-0.438809
1321	1.963e-11	0.319116	-0.470174	-0.438809
1322	1.968e-11	0.319357	-0.469497	-0.438809
1323	1.97e-11	0.319599	-0.468821	-0.438809
1324	1.97e-11	0.319841	-0.468145	-0.438809
1325	1.994e-11	0.320082	-0.467469	-0.438809
1326	2.012e-11	0.320324	-0.466793	-0.438809
1327	2.012e-11	0.320565	-0.466118	-0.438809
1328	2.015e-11	0.320807	-0.465443	-0.438809
1329	2.018e-11	0.321049	-0.464768	-0.438809
1330	2.02e-11	0.32129	-0.464093	-0.438809
1331	2.021e-11	0.321532	-0.463419	-0.438809
1332	2.021e-11	0.321774	-0.462744	-0.438809
1333	2.058e-11	0.322015	-0.46207	-0.438809
1334	2.124e-11	0.322257	-0.461396	-0.438809
1335	2.134e-11	0.322499	-0.460723	-0.438809
1336	2.178e-11	0.32274	-0.460049	-0.438809
1337	2.205e-11	0.322982	-0.459376	-0.438809
1338	2.234e-11	0.323224	-0.458703	-0.438809
1339	2.27e-11	0.323465	-0.45803	-0.438809
1340	2.323e-11	0.323707	-0.457357	-0.438809
1341	2.33e-11	0.323949	-0.456685	-0.438809
1342	2.343e-11	0.32419	-0.456013	-0.438809
1343	2.404e-11	0.324432	-0.455341	-0.438809
1344	2.456e-11	0.324674	-0.454669	-0.438809
1345	2.533e-11	0.324915	-0.453997	-0.438809
1346	2.537e-11	0.325157	-0.453326	-0.438809
1347	2.631e-11	0.325399	-0.452655	-0.438809
1348	2.68e-11	0.32564	-0.451984	-0.438809
1349	2.821e-11	0.325882	-0.451313	-0.438809
1350	2.877e-11	0.326124	-0.450642	-0.438809
1351	2.881e-11	0.326365	-0.449972	-0.438809
1352	2.935e-11	0.326607	-0.449302	-0.438809
1353	2.948e-11	0.326849	-0.448632	-0.438809
1354	2.963e-11	0.32709	-0.447962	-0.438809
1355	3.014e-11	0.327332	-0.447292	-0.438809
1356	3.128e-11	0.327574	-0.446623	-0.438809
1357	3.129e-11	0.327815	-0.445954	-0.438809
1358	3.157e-11	0.328057	-0.445285	-0.438809
1359	3.181e-11	0.328299	-0.444616	-0.438809
1360	3.227e-11	0.32854	-0.443947	-0.438809
1361	3.269e-11	0.328782	-0.443279	-0.438809
1362	3.297e-11	0.329024	-0.442611	-0.438809
1363	3.321e-11	0.329265	-0.441943	-0.438809
1364	3.398e-11	0.329507	-0.441275	-0.438809
1365	3.405e-11	0.329749	-0.440607	-0.438809
1366	3.41e-11	0.32999	-0.43994	-0.438809
1367	3.418e-11	0.330232	-0.439273	-0.438809
1368	3.533e-11	0.330474	-0.438606	-0.438809
1369	3.604e-11	0.330715	-0.437939	-0.438809
1370	3.762e-11	0.330957	-0.437272	-0.438809
1371	3.824e-11	0.331199	-0.436606	-0.438809
1372	3.907e-11	0.33144	-0.43594	-0.438809
1373	3.936e-11	0.331682	-0.435273	-0.438809
1374	4.491e-11	0.331924	-0.434608	-0.438809
1375	4.558e-11	0.332165	-0.433942	-0.438809
1376	4.625e-11	0.332407	-0.433276	-0.438809
1377	4.816e-11	0.332649	-0.432611	-0.438809
1378	4.825e-11	0.33289	-0.431946	-0.438809
1379	4.949e-11	0.333132	-0.431281	-0.438809
1380	4.96e-11	0.333374	-0.430617	-0.438809
1381	4.965e-11	0.333615	-0.429952	-0.438809
1382	5.163e-11	0.333857	-0.429288	-0.438809
1383	5.168e-11	0.334099	-0.428624	-0.438809
1384	5.305e-11	0.33434	-0.42796	-0.438809
1385	5.382e-11	0.334582	-0.427296	-0.438809
1386	5.436e-11	0.334824	-0.426632	-0.438809
1387	5.436e-11	0.335065	-0.425969	-0.438809
1388	5.598e-11	0.335307	-0.425306	-0.438809
1389	5.655e-11	0.335549	-0.424643	-0.438809
1390	5.891e-11	0.33579	-0.42398	-0.438809
1391	5.914e-11	0.336032	-0.423317	-0.438809
1392	5.948e-11	0.336274	-0.422655	-0.438809
1393	5.96e-11	0.336515	-0.421993	-0.438809
1394	6.034e-11	0.336757	-0.42133	-0.438809
1395	6.057e-11	0.336999	-0.420669	-0.438809
1396	6.28e-11	0.33724	-0.420007	-0.438809
1397	6.28e-11	0.337482	-0.419345	-0.438809
1398	6.28e-11	0.337724	-0.418684	-0.438809
1399	6.28e-11	0.337965	-0.418023	-0.438809
1400	6.28e-11	0.338207	-0.417362	-0.438809
1401	6.28e-11	0.338449	-0.416701	-0.438809
1402	6.28e-11	0.33869	-0.41604	-0.438809
1403	6.28e-11	0.338932	-0.41538	-0.438809
1404	6.28e-11	0.339174	-0.41472	-0.438809
1405	6.427e-11	0.339415	-0.41406	-0.438809
1406	6.526e-11	0.339657	-0.4134	-0.438809
1407	6.528e-11	0.339899	-0.41274	-0.438809
1408	6.557e-11	0.34014	-0.412081	-0.438809
1409	6.589e-11	0.340382	-0.411421	-0.438809
1410	6.998e-11	0.340623	-0.410762	-0.438809
1411	7.047e-11	0.340865	-0.410103	-0.438809
1412	7.188e-11	0.341107	-0.409444	-0.438809
1413	7.499e-11	0.341348	-0.408786	-0.438808
1414	7.535e-11	0.34159	-0.408127	-0.438808
1415	7.603e-11	0.341832	-0.407469	-0.438808
1416	7.703e-11	0.342073	-0.406811	-0.438808
1417	7.739e-11	0.342315	-0.406153	-0.438808
1418	8.027e-11	0.342557	-0.405495	-0.438808
1419	8.193e-11	0.342798	-0.404838	-0.438808
1420	8.263e-11	0.34304	-0.40418	-0.438808
1421	8.325e-11	0.343282	-0.403523	-0.438808
1422	8.424e-11	0.343523	-0.402866	-0.438808
1423	8.539e-11	0.343765	-0.402209	-0.438808
1424	8.773e-11	0.344007	-0.401552	-0.438808
1425	8.817e-11	0.344248	-0.400896	-0.438808
1426	8.925e-11	0.34449	-0.400239	-0.438808
1427	9.204e-11	0.344732	-0.399583	-0.438808
1428	9.204e-11	0.344973	-0.398927	-0.438808
1429	9.204e-11	0.345215	-0.398271	-0.438808
1430	9.275e-11	0.345457	-0.397616	-0.438808
1431	9.442e-11	0.345698	-0.39696	-0.438808
1432	9.76e-11	0.34594	-0.396305	-0.438808
1433	9.893e-11	0.346182	-0.39565	-0.438808
1434	1.003e-10	0.346423	-0.394995	-0.438808
1435	1.02e-10	0.346665	-0.39434	-0.438808
1436	1.021e-10	0.346907	-0.393685	-0.438808
1437	1.029e-10	0.347148	-0.393031	-0.438808
1438	1.047e-10	0.34739	-0.392376	-0.438808
1439	1.054e-10	0.347632	-0.391722	-0.438808
1440	1.06e-10	0.347873	-0.391068	-0.438808
1441	1.084e-10	0.348115	-0.390415	-0.438808
1442	1.105e-10	0.348357	-0.389761	-0.438808
1443	1.11e-10	0.348598	-0.389107	-0.438808
1444	1.114e-10	0.34884	-0.388454	-0.438808
1445	1.132e-10	0.349082	-0.387801	-0.438808
1446	1.146e-10	0.349323	-0.387148	-0.438808
1447	1.176e-10	0.349565	-0.386495	-0.438808
1448	1.178e-10	0.349807	-0.385842	-0.438808
1449	1.181e-10	0.350048	-0.38519	-0.438808
1450	1.186e-10	0.35029	-0.384538	-0.438808
1451	1.194e-10	0.350532	-0.383885	-0.438808
1452	1.204e-10	0.350773	-0.383234	-0.438808
1453	1.227e-10	0.351015	-0.382582	-0.438808
1454	1.258e-10	0.351257	-0.38193	-0.438808
1455	1.349e-10	0.351498	-0.381278	-0.438808
1456	1.39e-10	0.35174	-0.380627	-0.438808
1457	1.43e-10	0.351982	-0.379976	-0.438808
1458	1.445e-10	0.352223	-0.379325	-0.438808
1459	1.534e-10	0.352465	-0.378674	-0.438808
1460	1.569e-10	0.352707	-0.378023	-0.438808
1461	1.57e-10	0.352948	-0.377373	-0.438808
1462	1.621e-10	0.35319	-0.376722	-0.438808
1463	1.651e-10	0.353432	-0.376072	-0.438808
1464	1.669e-10	0.353673	-0.375422	-0.438808
1465	1.684e-10	0.353915	-0.374772	-0.438808
1466	1.701e-10	0.354157	-0.374122	-0.438808
1467	1.742e-10	0.354398	-0.373473	-0.438808
1468	1.743e-10	0.35464	-0.372823	-0.438808
1469	1.782e-10	0.354882	-0.372174	-0.438808
1470	1.841e-10	0.355123	-0.371525	-0.438808
1471	1.89e-10	0.355365	-0.370876	-0.438808
1472	1.934e-10	0.355607	-0.370227	-0.438808
1473	1.975e-10	0.355848	-0.369579	-0.438808
1474	2.006e-10	0.35609	-0.36893	-0.438808
1475	2.022e-10	0.356332	-0.368282	-0.438808
1476	2.022e-10	0.356573	-0.367634	-0.438808
1477	2.08e-10	0.356815	-0.366986	-0.438808
1478	2.186e-10	0.357057	-0.366338	-0.438808
1479	2.208e-10	0.357298	-0.36569	-0.438808
1480	2.215e-10	0.35754	-0.365042	-0.438808
1481	2.225e-10	0.357782	-0.364395	-0.438808
1482	2.31e-10	0.358023	-0.363748	-0.438808
1483	2.316e-10	0.358265	-0.363101	-0.438808
1484	2.421e-10	0.358507	-0.362454	-0.438808
1485	2.561e-10	0.358748	-0.361807	-0.438807
1486	2.634e-10	0.35899	-0.36116	-0.438807
1487	2.654e-10	0.359232	-0.360514	-0.438807
1488	2.695e-10	0.359473	-0.359867	-0.438807
1489	2.741e-10	0.359715	-0.359221	-0.438807
1490	2.744e-10	0.359957	-0.358575	-0.438807
1491	2.855e-10	0.360198	-0.357929	-0.438807
1492	2.858e-10	0.36044	-0.357283	-0.438807
1493	2.858e-10	0.360681	-0.356638	-0.438807
1494	2.858e-10	0.360923	-0.355992	-0.438807
1495	2.858e-10	0.361165	-0.355347	-0.438807
1496	2.858e-10	0.361406	-0.354702	-0.438807
1497	2.858e-10	0.361648	-0.354057	-0.438807
1498	2.858e-10	0.36189	-0.353412	-0.438807
1499	2.917e-10	0.362131	-0.352767	-0.438807
1500	2.929e-10	0.362373	-0.352123	-0.438807
1501	3.026e-10	0.362615	-0.351478	-0.438807
1502	3.067e-10	0.362856	-0.350834	-0.438807
1503	3.112e-10	0.363098	-0.35019	-0.438807
1504	3.117e-10	0.36334	-0.349546	-0.438807
1505	3.128e-10	0.363581	-0.348902	-0.438807
1506	3.141e-10	0.363823	-0.348258	-0.438807
1507	3.173e-10	0.364065	-0.347615	-0.438807
1508	3.178e-10	0.364306	-0.346971	-0.438807
1509	3.202e-10	0.364548	-0.346328	-0.438807
1510	3.263e-10	0.36479	-0.345685	-0.438807
1511	3.346e-10	0.365031	-0.345042	-0.438807
1512	3.373e-10	0.365273	-0.344399	-0.438807
1513	3.374e-10	0.365515	-0.343756	-0.438807
1514	3.383e-10	0.365756	-0.343114	-0.438807
1515	3.386e-10	0.365998	-0.342471	-0.438807
1516	3.386e-10	0.36624	-0.341829	-0.438807
1517	3.411e-10	0.366481	-0.341187	-0.438807
1518	3.473e-10	0.366723	-0.340545	-0.438807
1519	3.666e-10	0.366965	-0.339903	-0.438807
1520	3.718e-10	0.367206	-0.339261	-0.438807
1521	3.819e-10	0.367448	-0.33862	-0.438807
1522	3.946e-10	0.36769	-0.337978	-0.438807
1523	3.977e-10	0.367931	-0.337337	-0.438807
1524	4.012e-10	0.368173	-0.336696	-0.438807
1525	4.096e-10	0.368415	-0.336055	-0.438807
1526	4.18e-10	0.368656	-0.335414	-0.438807
1527	4.23e-10	0.368898	-0.334773	-0.438807
1528	4.251e-10	0.36914	-0.334133	-0.438807
1529	4.288e-10	0.369381	-0.333492	-0.438807
1530	4.302e-10	0.369623	-0.332852	-0.438807
1531	4.309e-10	0.369865	-0.332212	-0.438806
1532	4.356e-10	0.370106	-0.331572	-0.438806
1533	4.365e-10	0.370348	-0.330932	-0.438806
1534	4.379e-10	0.37059	-0.330292	-0.438806
1535	4.401e-10	0.370831	-0.329652	-0.438806
1536	4.425e-10	0.371073	-0.329013	-0.438806
1537	4.511e-10	0.371315	-0.328373	-0.438806
1538	4.511e-10	0.371556	-0.327734	-0.438806
1539	4.536e-10	0.371798	-0.327095	-0.438806
1540	4.589e-10	0.37204	-0.326456	-0.438806
1541	4.625e-10	0.372281	-0.325817	-0.438806
1542	4.653e-10	0.372523	-0.325179	-0.438806
1543	4.654e-10	0.372765	-0.32454	-0.438806
1544	4.682e-10	0.373006	-0.323902	-0.438806
1545	4.754e-10	0.373248	-0.323263	-0.438806
1546	4.786e-10	0.37349	-0.322625	-0.438806
1547	4.801e-10	0.373731	-0.321987	-0.438806
1548	4.873e-10	0.373973	-0.321349	-0.438806
1549	4.913e-10	0.374215	-0.320711	-0.438806
1550	4.994e-10	0.374456	-0.320074	-0.438806
1551	5.079e-10	0.374698	-0.319436	-0.438806
1552	5.088e-10	0.37494	-0.318799	-0.438806
1553	5.102e-10	0.375181	-0.318161	-0.438806
1554	5.148e-10	0.375423	-0.317524	-0.438806
1555	5.531e-10	0.375665	-0.316887	-0.438806
1556	5.606e-10	0.375906	-0.31625	-0.438806
1557	5.629e-10	0.376148	-0.315614	-0.438806
1558	5.693e-10	0.37639	-0.314977	-0.438806
1559	5.766e-10	0.376631	-0.31434	-0.438806
1560	5.833e-10	0.376873	-0.313704	-0.438806
1561	5.866e-10	0.377115	-0.313068	-0.438806
1562	6.103e-10	0.377356	-0.312432	-0.438805
1563	6.124e-10	0.377598	-0.311796	-0.438805
1564	6.32e-10	0.37784	-0.31116	-0.438805
1565	6.356e-10	0.378081	-0.310524	-0.438805
1566	6.419e-10	0.378323	-0.309889	-0.438805
1567	6.44e-10	0.378565	-0.309253	-0.438805
1568	6.566e-10	0.378806	-0.308618	-0.438805
1569	6.596e-10	0.379048	-0.307982	-0.438805
1570	6.621e-10	0.37929	-0.307347	-0.438805
1571	6.622e-10	0.379531	-0.306712	-0.438805
1572	6.673e-10	0.379773	-0.306077	-0.438805
1573	6.687e-10	0.380014	-0.305443	-0.438805
1574	6.782e-10	0.380256	-0.304808	-0.438805
1575	6.973e-10	0.380498	-0.304174	-0.438805
1576	7.084e-10	0.380739	-0.303539	-0.438805
1577	7.109e-10	0.380981	-0.302905	-0.438805
1578	7.2e-10	0.381223	-0.302271	-0.438805
1579	7.209e-10	0.381464	-0.301637	-0.438805
1580	7.238e-10	0.381706	-0.301003	-0.438805
1581	7.238e-10	0.381948	-0.300369	-0.438805
1582	7.32e-10	0.382189	-0.299735	-0.438805
1583	7.451e-10	0.382431	-0.299102	-0.438805
1584	7.451e-10	0.382673	-0.298469	-0.438805
1585	7.473e-10	0.382914	-0.297835	-0.438805
1586	7.516e-10	0.383156	-0.297202	-0.438805
1587	7.542e-10	0.383398	-0.296569	-0.438805
1588	7.544e-10	0.383639	-0.295936	-0.438805
1589	7.641e-10	0.383881	-0.295303	-0.438805
1590	7.875e-10	0.384123	-0.294671	-0.438804
1591	7.885e-10	0.384364	-0.294038	-0.438804
1592	8.266e-10	0.384606	-0.293406	-0.438804
1593	8.282e-10	0.384848	-0.292773	-0.438804
1594	8.288e-10	0.385089	-0.292141	-0.438804
1595	8.289e-10	0.385331	-0.291509	-0.438804
1596	8.289e-10	0.385573	-0.290877	-0.438804
1597	8.337e-10	0.385814	-0.290245	-0.438804
1598	8.548e-10	0.386056	-0.289613	-0.438804
1599	8.725e-10	0.386298	-0.288982	-0.438804
1600	8.739e-10	0.386539	-0.28835	-0.438804
1601	8.781e-10	0.386781	-0.287719	-0.438804
1602	8.784e-10	0.387023	-0.287087	-0.438804
1603	8.795e-10	0.387264	-0.286456	-0.438804
1604	9.018e-10	0.387506	-0.285825	-0.438804
1605	9.204e-10	0.387748	-0.285194	-0.438804
1606	9.616e-10	0.387989	-0.284563	-0.438804
1607	9.982e-10	0.388231	-0.283933	-0.438803
1608	1.01e-09	0.388473	-0.283302	-0.438803
1609	1.02e-09	0.388714	-0.282671	-0.438803
1610	1.023e-09	0.388956	-0.282041	-0.438803
1611	1.045e-09	0.389198	-0.281411	-0.438803
1612	1.11e-09	0.389439	-0.280781	-0.438803
1613	1.133e-09	0.389681	-0.280151	-0.438803
1614	1.189e-09	0.389923	-0.279521	-0.438802
1615	1.221e-09	0.390164	-0.278891	-0.438802
1616	1.267e-09	0.390406	-0.278261	-0.438802
1617	1.289e-09	0.390648	-0.277631	-0.438802
1618	1.293e-09	0.390889	-0.277002	-0.438802
1619	1.318e-09	0.391131	-0.276373	-0.438802
1620	1.33e-09	0.391373	-0.275743	-0.438801
1621	1.35e-09	0.391614	-0.275114	-0.438801
1622	1.382e-09	0.391856	-0.274485	-0.438801
1623	1.404e-09	0.392098	-0.273856	-0.438801
1624	1.435e-09	0.392339	-0.273227	-0.438801
1625	1.439e-09	0.392581	-0.272598	-0.438801
1626	1.471e-09	0.392823	-0.27197	-0.438801
1627	1.532e-09	0.393064	-0.271341	-0.4388
1628	1.533e-09	0.393306	-0.270713	-0.4388
1629	1.554e-09	0.393548	-0.270085	-0.4388
1630	1.591e-09	0.393789	-0.269456	-0.4388
1631	1.597e-09	0.394031	-0.268828	-0.4388
1632	1.601e-09	0.394273	-0.2682	-0.4388
1633	1.604e-09	0.394514	-0.267572	-0.4388
1634	1.614e-09	0.394756	-0.266945	-0.4388
1635	1.722e-09	0.394998	-0.266317	-0.438799
1636	1.734e-09	0.395239	-0.265689	-0.438799
1637	1.735e-09	0.395481	-0.265062	-0.438799
1638	1.743e-09	0.395723	-0.264434	-0.438799
1639	1.76e-09	0.395964	-0.263807	-0.438799
1640	1.802e-09	0.396206	-0.26318	-0.438799
1641	1.838e-09	0.396448	-0.262553	-0.438799
1642	1.877e-09	0.396689	-0.261926	-0.438798
1643	1.89e-09	0.396931	-0.261299	-0.438798
1644	1.896e-09	0.397173	-0.260672	-0.438798
1645	1.91e-09	0.397414	-0.260046	-0.438798
1646	1.946e-09	0.397656	-0.259419	-0.438798
1647	1.954e-09	0.397898	-0.258793	-0.438798
1648	1.981e-09	0.398139	-0.258167	-0.438798
1649	1.998e-09	0.398381	-0.25754	-0.438798
1650	2.011e-09	0.398623	-0.256914	-0.438798
1651	2.026e-09	0.398864	-0.256288	-0.438798
1652	2.029e-09	0.399106	-0.255662	-0.438798
1653	2.126e-09	0.399348	-0.255036	-0.438797
1654	2.142e-09	0.399589	-0.254411	-0.438797
1655	2.188e-09	0.399831	-0.253785	-0.438797
1656	2.19e-09	0.400072	-0.253159	-0.438797
1657	2.247e-09	0.400314	-0.252534	-0.438796
1658	2.257e-09	0.400556	-0.251909	-0.438796
1659	2.299e-09	0.400797	-0.251283	-0.438796
1660	2.309e-09	0.401039	-0.250658	-0.438796
1661	2.414e-09	0.401281	-0.250033	-0.438795
1662	2.434e-09	0.401522	-0.249408	-0.438795
1663	2.461e-09	0.401764	-0.248783	-0.438795
1664	2.487e-09	0.402006	-0.248159	-0.438795
1665	2.546e-09	0.402247	-0.247534	-0.438795
1666	2.549e-09	0.402489	-0.24691	-0.438795
1667	2.575e-09	0.402731	-0.246285	-0.438794
1668	2.611e-09	0.402972	-0.245661	-0.438794
1669	2.726e-09	0.403214	-0.245036	-0.438794
1670	2.746e-09	0.403456	-0.244412	-0.438794
1671	2.747e-09	0.403697	-0.243788	-0.438794
1672	2.767e-09	0.403939	-0.243164	-0.438793
1673	2.786e-09	0.404181	-0.24254	-0.438793
1674	2.813e-09	0.404422	-0.241917	-0.438793
1675	2.833e-09	0.404664	-0.241293	-0.438793
1676	2.886e-09	0.404906	-0.240669	-0.438793
1677	2.919e-09	0.405147	-0.240046	-0.438793
1678	3e-09	0.405389	-0.239422	-0.438792
1679	3.003e-09	0.405631	-0.238799	-0.438792
1680	3.043e-09	0.405872	-0.238176	-0.438792
1681	3.085e-09	0.406114	-0.237553	-0.438792
1682	3.092e-09	0.406356	-0.23693	-0.438792
1683	3.109e-09	0.406597	-0.236307	-0.438791
1684	3.124e-09	0.406839	-0.235684	-0.438791
1685	3.163e-09	0.407081	-0.235061	-0.438791
1686	3.269e-09	0.407322	-0.234438	-0.438791
1687	3.293e-09	0.407564	-0.233816	-0.43879
1688	3.299e-09	0.407806	-0.233193	-0.43879
1689	3.312e-09	0.408047	-0.232571	-0.43879
1690	3.364e-09	0.408289	-0.231948	-0.43879
1691	3.388e-09	0.408531	-0.231326	-0.43879
1692	3.477e-09	0.408772	-0.230704	-0.438789
1693	3.529e-09	0.409014	-0.230082	-0.438789
1694	3.574e-09	0.409256	-0.22946	-0.438789
1695	3.589e-09	0.409497	-0.228838	-0.438789
1696	3.611e-09	0.409739	-0.228216	-0.438789
1697	3.613e-09	0.409981	-0.227595	-0.438789
1698	3.622e-09	0.410222	-0.226973	-0.438789
1699	3.646e-09	0.410464	-0.226352	-0.438788
1700	3.653e-09	0.410706	-0.22573	-0.438788
1701	3.671e-09	0.410947	-0.225109	-0.438788
1702	3.707e-09	0.411189	-0.224488	-0.438788
1703	3.745e-09	0.411431	-0.223866	-0.438788
1704	3.761e-09	0.411672	-0.223245	-0.438788
1705	3.764e-09	0.411914	-0.222624	-0.438788
1706	3.781e-09	0.412156	-0.222003	-0.438788
1707	3.906e-09	0.412397	-0.221383	-0.438787
1708	3.941e-09	0.412639	-0.220762	-0.438787
1709	3.962e-09	0.412881	-0.220141	-0.438787
1710	4.024e-09	0.413122	-0.219521	-0.438786
1711	4.091e-09	0.413364	-0.2189	-0.438786
1712	4.099e-09	0.413606	-0.21828	-0.438786
1713	4.243e-09	0.413847	-0.217659	-0.438785
1714	4.34e-09	0.414089	-0.217039	-0.438785
1715	4.384e-09	0.414331	-0.216419	-0.438784
1716	4.395e-09	0.414572	-0.215799	-0.438784
1717	4.465e-09	0.414814	-0.215179	-0.438784
1718	4.499e-09	0.415056	-0.214559	-0.438784
1719	4.513e-09	0.415297	-0.213939	-0.438784
1720	4.529e-09	0.415539	-0.213319	-0.438784
1721	4.53e-09	0.415781	-0.2127	-0.438784
1722	4.568e-09	0.416022	-0.21208	-0.438783
1723	4.571e-09	0.416264	-0.211461	-0.438783
1724	4.685e-09	0.416506	-0.210841	-0.438783
1725	4.738e-09	0.416747	-0.210222	-0.438782
1726	4.869e-09	0.416989	-0.209603	-0.438782
1727	4.888e-09	0.417231	-0.208984	-0.438781
1728	4.916e-09	0.417472	-0.208364	-0.438781
1729	4.963e-09	0.417714	-0.207745	-0.438781
1730	4.988e-09	0.417956	-0.207126	-0.438781
1731	5.038e-09	0.418197	-0.206508	-0.438781
1732	5.038e-09	0.418439	-0.205889	-0.438781
1733	5.038e-09	0.418681	-0.20527	-0.438781
1734	5.038e-09	0.418922	-0.204652	-0.438781
1735	5.038e-09	0.419164	-0.204033	-0.438781
1736	5.038e-09	0.419406	-0.203415	-0.438781
1737	5.038e-09	0.419647	-0.202796	-0.438781
1738	5.094e-09	0.419889	-0.202178	-0.43878
1739	5.119e-09	0.42013	-0.20156	-0.43878
1740	5.157e-09	0.420372	-0.200941	-0.43878
1741	5.159e-09	0.420614	-0.200323	-0.43878
1742	5.181e-09	0.420855	-0.199705	-0.43878
1743	5.375e-09	0.421097	-0.199088	-0.438779
1744	5.506e-09	0.421339	-0.19847	-0.438778
1745	5.555e-09	0.42158	-0.197852	-0.438778
1746	5.566e-09	0.421822	-0.197234	-0.438778
1747	5.623e-09	0.422064	-0.196617	-0.438777
1748	5.623e-09	0.422305	-0.195999	-0.438777
1749	5.709e-09	0.422547	-0.195382	-0.438777
1750	5.715e-09	0.422789	-0.194764	-0.438777
1751	5.731e-09	0.42303	-0.194147	-0.438777
1752	5.794e-09	0.423272	-0.19353	-0.438776
1753	5.844e-09	0.423514	-0.192912	-0.438776
1754	5.87e-09	0.423755	-0.192295	-0.438776
1755	5.873e-09	0.423997	-0.191678	-0.438776
1756	5.893e-09	0.424239	-0.191061	-0.438776
1757	5.954e-09	0.42448	-0.190444	-0.438776
1758	5.962e-09	0.424722	-0.189828	-0.438775
1759	5.999e-09	0.424964	-0.189211	-0.438775
1760	6.06e-09	0.425205	-0.188594	-0.438775
1761	6.197e-09	0.425447	-0.187978	-0.438774
1762	6.502e-09	0.425689	-0.187361	-0.438772
1763	6.524e-09	0.42593	-0.186745	-0.438772
1764	6.539e-09	0.426172	-0.186128	-0.438772
1765	6.624e-09	0.426414	-0.185512	-0.438772
1766	6.745e-09	0.426655	-0.184896	-0.438771
1767	6.847e-09	0.426897	-0.18428	-0.438771
1768	6.913e-09	0.427139	-0.183664	-0.43877
1769	7.166e-09	0.42738	-0.183047	-0.438769
1770	7.169e-09	0.427622	-0.182432	-0.438769
1771	7.205e-09	0.427864	-0.181816	-0.438768
1772	7.323e-09	0.428105	-0.1812	-0.438768
1773	7.388e-09	0.428347	-0.180584	-0.438767
1774	7.403e-09	0.428589	-0.179968	-0.438767
1775	7.413e-09	0.42883	-0.179353	-0.438767
1776	7.66e-09	0.429072	-0.178737	-0.438766
1777	7.689e-09	0.429314	-0.178122	-0.438766
1778	7.745e-09	0.429555	-0.177506	-0.438765
1779	7.784e-09	0.429797	-0.176891	-0.438765
1780	7.815e-09	0.430039	-0.176276	-0.438765
1781	8.133e-09	0.43028	-0.175661	-0.438763
1782	8.245e-09	0.430522	-0.175045	-0.438763
1783	8.289e-09	0.430764	-0.17443	-0.438762
1784	8.295e-09	0.431005	-0.173815	-0.438762
1785	8.358e-09	0.431247	-0.1732	-0.438762
1786	8.368e-09	0.431489	-0.172585	-0.438762
1787	8.368e-09	0.43173	-0.171971	-0.438762
1788	8.368e-09	0.431972	-0.171356	-0.438762
1789	8.394e-09	0.432214	-0.170741	-0.438762
1790	8.394e-09	0.432455	-0.170127	-0.438762
1791	8.397e-09	0.432697	-0.169512	-0.438762
1792	8.407e-09	0.432939	-0.168898	-0.438762
1793	8.474e-09	0.43318	-0.168283	-0.438761
1794	8.476e-09	0.433422	-0.167669	-0.438761
1795	8.485e-09	0.433664	-0.167054	-0.438761
1796	8.525e-09	0.433905	-0.16644	-0.438761
1797	8.632e-09	0.434147	-0.165826	-0.43876
1798	8.637e-09	0.434389	-0.165212	-0.43876
1799	8.697e-09	0.43463	-0.164598	-0.43876
1800	8.72e-09	0.434872	-0.163984	-0.43876
1801	8.981e-09	0.435114	-0.16337	-0.438759
1802	8.991e-09	0.435355	-0.162756	-0.438758
1803	9.077e-09	0.435597	-0.162142	-0.438758
1804	9.134e-09	0.435839	-0.161529	-0.438758
1805	9.442e-09	0.43608	-0.160915	-0.438756
1806	9.711e-09	0.436322	-0.160301	-0.438754
1807	9.783e-09	0.436564	-0.159688	-0.438754
1808	9.811e-09	0.436805	-0.159074	-0.438754
1809	9.943e-09	0.437047	-0.158461	-0.438753
1810	1.01e-08	0.437289	-0.157847	-0.438752
1811	1.019e-08	0.43753	-0.157234	-0.438752
1812	1.026e-08	0.437772	-0.156621	-0.438751
1813	1.034e-08	0.438014	-0.156008	-0.438751
1814	1.034e-08	0.438255	-0.155394	-0.438751
1815	1.035e-08	0.438497	-0.154781	-0.438751
1816	1.037e-08	0.438739	-0.154168	-0.438751
1817	1.055e-08	0.43898	-0.153555	-0.43875
1818	1.093e-08	0.439222	-0.152942	-0.438748
1819	1.096e-08	0.439464	-0.15233	-0.438747
1820	1.106e-08	0.439705	-0.151717	-0.438747
1821	1.109e-08	0.439947	-0.151104	-0.438747
1822	1.11e-08	0.440188	-0.150491	-0.438747
1823	1.111e-08	0.44043	-0.149879	-0.438747
1824	1.143e-08	0.440672	-0.149266	-0.438745
1825	1.144e-08	0.440913	-0.148654	-0.438745
1826	1.168e-08	0.441155	-0.148041	-0.438743
1827	1.184e-08	0.441397	-0.147429	-0.438742
1828	1.198e-08	0.441638	-0.146816	-0.438742
1829	1.201e-08	0.44188	-0.146204	-0.438742
1830	1.208e-08	0.442122	-0.145592	-0.438741
1831	1.211e-08	0.442363	-0.14498	-0.438741
1832	1.212e-08	0.442605	-0.144368	-0.438741
1833	1.233e-08	0.442847	-0.143755	-0.43874
1834	1.248e-08	0.443088	-0.143143	-0.438739
1835	1.25e-08	0.44333	-0.142531	-0.438739
1836	1.265e-08	0.443572	-0.14192	-0.438738
1837	1.269e-08	0.443813	-0.141308	-0.438738
1838	1.301e-08	0.444055	-0.140696	-0.438736
1839	1.309e-08	0.444297	-0.140084	-0.438735
1840	1.351e-08	0.444538	-0.139472	-0.438733
1841	1.369e-08	0.44478	-0.138861	-0.438732
1842	1.391e-08	0.445022	-0.138249	-0.438731
1843	1.391e-08	0.445263	-0.137638	-0.438731
1844	1.391e-08	0.445505	-0.137026	-0.438731
1845	1.399e-08	0.445747	-0.136415	-0.43873
1846	1.428e-08	0.445988	-0.135803	-0.438729
1847	1.43e-08	0.44623	-0.135192	-0.438729
1848	1.472e-08	0.446472	-0.134581	-0.438726
1849	1.477e-08	0.446713	-0.133969	-0.438726
1850	1.507e-08	0.446955	-0.133358	-0.438724
1851	1.514e-08	0.447197	-0.132747	-0.438724
1852	1.545e-08	0.447438	-0.132136	-0.438722
1853	1.57e-08	0.44768	-0.131525	-0.438721
1854	1.573e-08	0.447922	-0.130914	-0.438721
1855	1.661e-08	0.448163	-0.130303	-0.438716
1856	1.684e-08	0.448405	-0.129692	-0.438714
1857	1.694e-08	0.448647	-0.129081	-0.438714
1858	1.8e-08	0.448888	-0.12847	-0.438708
1859	1.807e-08	0.44913	-0.12786	-0.438708
1860	1.812e-08	0.449372	-0.127249	-0.438707
1861	1.818e-08	0.449613	-0.126638	-0.438707
1862	1.821e-08	0.449855	-0.126028	-0.438707
1863	1.831e-08	0.450097	-0.125417	-0.438706
1864	1.838e-08	0.450338	-0.124807	-0.438706
1865	1.85e-08	0.45058	-0.124196	-0.438705
1866	1.868e-08	0.450822	-0.123586	-0.438704
1867	1.891e-08	0.451063	-0.122975	-0.438703
1868	1.895e-08	0.451305	-0.122365	-0.438703
1869	1.911e-08	0.451547	-0.121755	-0.438702
1870	1.919e-08	0.451788	-0.121144	-0.438701
1871	1.926e-08	0.45203	-0.120534	-0.438701
1872	1.945e-08	0.452272	-0.119924	-0.4387
1873	1.953e-08	0.452513	-0.119314	-0.438699
1874	1.981e-08	0.452755	-0.118704	-0.438698
1875	1.982e-08	0.452997	-0.118094	-0.438698
1876	1.983e-08	0.453238	-0.117484	-0.438698
1877	1.988e-08	0.45348	-0.116874	-0.438697
1878	1.988e-08	0.453722	-0.116264	-0.438697
1879	1.988e-08	0.453963	-0.115654	-0.438697
1880	2.027e-08	0.454205	-0.115044	-0.438695
1881	2.03e-08	0.454447	-0.114435	-0.438695
1882	2.03e-08	0.454688	-0.113825	-0.438695
1883	2.037e-08	0.45493	-0.113215	-0.438695
1884	2.043e-08	0.455172	-0.112606	-0.438694
1885	2.044e-08	0.455413	-0.111996	-0.438694
1886	2.098e-08	0.455655	-0.111387	-0.438691
1887	2.114e-08	0.455897	-0.110777	-0.43869
1888	2.116e-08	0.456138	-0.110168	-0.43869
1889	2.167e-08	0.45638	-0.109558	-0.438687
1890	2.253e-08	0.456622	-0.108949	-0.438683
1891	2.279e-08	0.456863	-0.108339	-0.438681
1892	2.295e-08	0.457105	-0.10773	-0.43868
1893	2.295e-08	0.457347	-0.107121	-0.43868
1894	2.311e-08	0.457588	-0.106512	-0.438679
1895	2.312e-08	0.45783	-0.105902	-0.438679
1896	2.49e-08	0.458072	-0.105293	-0.438669
1897	2.513e-08	0.458313	-0.104684	-0.438668
1898	2.519e-08	0.458555	-0.104075	-0.438668
1899	2.562e-08	0.458797	-0.103466	-0.438665
1900	2.58e-08	0.459038	-0.102857	-0.438664
1901	2.58e-08	0.45928	-0.102248	-0.438664
1902	2.588e-08	0.459522	-0.101639	-0.438664
1903	2.589e-08	0.459763	-0.10103	-0.438664
1904	2.661e-08	0.460005	-0.100422	-0.43866
1905	2.731e-08	0.460246	-0.0998127	-0.438656
1906	2.757e-08	0.460488	-0.099204	-0.438654
1907	2.789e-08	0.46073	-0.0985952	-0.438652
1908	2.79e-08	0.460971	-0.0979866	-0.438652
1909	2.807e-08	0.461213	-0.0973779	-0.438651
1910	2.825e-08	0.461455	-0.0967693	-0.43865
1911	2.831e-08	0.461696	-0.0961607	-0.43865
1912	2.844e-08	0.461938	-0.0955522	-0.438649
1913	2.915e-08	0.46218	-0.0949436	-0.438645
1914	2.986e-08	0.462421	-0.0943352	-0.438641
1915	2.995e-08	0.462663	-0.0937267	-0.438641
1916	3.037e-08	0.462905	-0.0931183	-0.438639
1917	3.119e-08	0.463146	-0.0925099	-0.438634
1918	3.195e-08	0.463388	-0.0919016	-0.43863
1919	3.208e-08	0.46363	-0.0912933	-0.438629
1920	3.258e-08	0.463871	-0.090685	-0.438626
1921	3.258e-08	0.464113	-0.0900768	-0.438626
1922	3.263e-08	0.464355	-0.0894686	-0.438626
1923	3.276e-08	0.464596	-0.0888604	-0.438625
1924	3.354e-08	0.464838	-0.0882523	-0.438621
1925	3.38e-08	0.46508	-0.0876442	-0.438619
1926	3.408e-08	0.465321	-0.0870361	-0.438618
1927	3.408e-08	0.465563	-0.0864281	-0.438618
1928	3.457e-08	0.465805	-0.08582	-0.438615
1929	3.577e-08	0.466046	-0.0852121	-0.438608
1930	3.602e-08	0.466288	-0.0846041	-0.438607
1931	3.623e-08	0.46653	-0.0839962	-0.438606
1932	3.624e-08	0.466771	-0.0833883	-0.438606
1933	3.678e-08	0.467013	-0.0827805	-0.438603
1934	3.679e-08	0.467255	-0.0821726	-0.438602
1935	3.699e-08	0.467496	-0.0815649	-0.438601
1936	3.734e-08	0.467738	-0.0809571	-0.438599
1937	3.782e-08	0.46798	-0.0803494	-0.438597
1938	3.793e-08	0.468221	-0.0797417	-0.438596
1939	3.795e-08	0.468463	-0.079134	-0.438596
1940	3.814e-08	0.468705	-0.0785263	-0.438595
1941	3.897e-08	0.468946	-0.0779187	-0.43859
1942	3.898e-08	0.469188	-0.0773111	-0.43859
1943	3.951e-08	0.46943	-0.0767036	-0.438587
1944	4.026e-08	0.469671	-0.0760961	-0.438583
1945	4.181e-08	0.469913	-0.0754886	-0.438574
1946	4.188e-08	0.470155	-0.0748811	-0.438574
1947	4.292e-08	0.470396	-0.0742736	-0.438568
1948	4.32e-08	0.470638	-0.0736662	-0.438567
1949	4.359e-08	0.47088	-0.0730588	-0.438564
1950	4.376e-08	0.471121	-0.0724515	-0.438563
1951	4.434e-08	0.471363	-0.0718441	-0.43856
1952	4.471e-08	0.471605	-0.0712368	-0.438558
1953	4.497e-08	0.471846	-0.0706295	-0.438557
1954	4.541e-08	0.472088	-0.0700223	-0.438554
1955	4.559e-08	0.47233	-0.069415	-0.438553
1956	4.571e-08	0.472571	-0.0688078	-0.438552
1957	4.583e-08	0.472813	-0.0682007	-0.438552
1958	4.583e-08	0.473055	-0.0675935	-0.438552
1959	4.584e-08	0.473296	-0.0669864	-0.438552
1960	4.6e-08	0.473538	-0.0663793	-0.438551
1961	4.637e-08	0.47378	-0.0657722	-0.438549
1962	4.662e-08	0.474021	-0.0651651	-0.438547
1963	4.672e-08	0.474263	-0.0645581	-0.438547
1964	4.679e-08	0.474505	-0.0639511	-0.438546
1965	4.786e-08	0.474746	-0.0633441	-0.43854
1966	4.81e-08	0.474988	-0.0627371	-0.438539
1967	4.829e-08	0.47523	-0.0621302	-0.438538
1968	4.862e-08	0.475471	-0.0615233	-0.438536
1969	4.872e-08	0.475713	-0.0609164	-0.438536
1970	4.872e-08	0.475955	-0.0603095	-0.438536
1971	4.933e-08	0.476196	-0.0597027	-0.438532
1972	5.064e-08	0.476438	-0.0590958	-0.438525
1973	5.102e-08	0.47668	-0.058489	-0.438523
1974	5.221e-08	0.476921	-0.0578822	-0.438516
1975	5.379e-08	0.477163	-0.0572755	-0.438507
1976	5.418e-08	0.477405	-0.0566687	-0.438505
1977	5.432e-08	0.477646	-0.056062	-0.438504
1978	5.51e-08	0.477888	-0.0554553	-0.4385
1979	5.53e-08	0.47813	-0.0548486	-0.438499
1980	5.544e-08	0.478371	-0.054242	-0.438498
1981	5.558e-08	0.478613	-0.0536353	-0.438497
1982	5.646e-08	0.478855	-0.0530287	-0.438492
1983	5.699e-08	0.479096	-0.0524221	-0.438489
1984	5.743e-08	0.479338	-0.0518155	-0.438487
1985	5.753e-08	0.47958	-0.051209	-0.438486
1986	5.9e-08	0.479821	-0.0506024	-0.438478
1987	5.911e-08	0.480063	-0.0499959	-0.438477
1988	5.911e-08	0.480304	-0.0493894	-0.438477
1989	5.99e-08	0.480546	-0.0487829	-0.438473
1990	6.046e-08	0.480788	-0.0481764	-0.43847
1991	6.374e-08	0.481029	-0.04757	-0.438451
1992	6.454e-08	0.481271	-0.0469635	-0.438447
1993	6.599e-08	0.481513	-0.0463571	-0.438439
1994	6.622e-08	0.481754	-0.0457507	-0.438437
1995	6.622e-08	0.481996	-0.0451443	-0.438437
1996	6.646e-08	0.482238	-0.044538	-0.438436
1997	6.778e-08	0.482479	-0.0439316	-0.438429
1998	6.928e-08	0.482721	-0.0433253	-0.43842
1999	7.16e-08	0.482963	-0.042719	-0.438407
[truncated: 2,138 more rows]
