# Supplementary material for: Deciphering the distance to antibiotic resistance for the pneumococcus using genome sequencing data
Source: Sci Rep. 2017 Feb 16;7:42808. doi: 10.1038/srep42808 (PMC5311915; doi:10.1038/srep42808)
Supplement: Supplementary Table 3 [file srep42808-s4.xls]

## Sheet: trimethoprim_adj
Supplementary Table S3. GWAS CMH statistical associations for trimethoprim resistance. P-vales are Bonferroni-adjusted for multiple testing and corrected for population structure stratification
SNP position	Pattern	Gene	Product	P value
264912	ATTGACCACC.TCCGAAAAGG	folP	dihydropteroate synthase	1.312e-86
267233	AATGTTCCTC.GCTGTTTGAC	folE	GTP cyclohydrolase I	1.283e-84
265536	CAATCTTTCT.GGAGTGTCGC	folP	dihydropteroate synthase	2.039e-82
1532326	AGGTATCTCC.TCCACCCGAG	dyr	dihydrofolate reductase	9.531e-81
263190	AGATAGAGAG.ATAATTCCCC	-	permease	4.478e-58
263885	AAAGGTCAAG.TAAAGATGTT	-	permease	4.171e-53
267835	ATTTGGAAAT.TTTGCCTATC	-	2-amino-4-hydroxy-6-hydroxymethyldihydropteridine pyrophosphokinase	1.115e-50
1531768	ACTATGTAAT.GGTCAAGATC	clpX	ATP-dependent protease ATP-binding subunit ClpX	1.97e-46
267476	CACCTAGATA.TCCATCAAGG	folE	GTP cyclohydrolase I	1.834e-45
1532245	AAGATGAGAA.AATCCTTATG	dyr	dihydrofolate reductase	3.24e-41
291557	ATGGCAGAAA.AATGGAAAAA	ftsL	cell division protein	2.172e-39
291540	AAGTAAGAGG.AAAAAGATGG	intergenic	n/a	4.791e-38
1531651	AGTCAAACAT.TTGATGATTG	clpX	ATP-dependent protease ATP-binding subunit ClpX	1.192e-36
262539	ATTTGTCCAT.ATCAATCTCC	intergenic	n/a	6.565e-36
262472	CAAACAAAGA.ATTGAAAAAG	intergenic	n/a	1.196e-34
291376	AAGCTTCAAC.GTTGAAGTTC	mraW	S-adenosyl-methyltransferase MraW	1.356e-33
262352	AGAAAGGTCC.TATGACGAAA	intergenic	n/a	2.124e-32
301701	AGGAAGGTCA.CCTAAATGGC	dexB	glucan 1,6-alpha-glucosidase	4.104e-32
291334	AGCGGTCTTC.AAGGAATGAA	mraW	S-adenosyl-methyltransferase MraW	9.847e-32
263592	CACCTGCACC.ATACCAGCAG	-	permease	2.311e-31
573134	CAGAAGAAAA.TATAAAGCAG	bgaA	surface anchored beta-galactosidase	3.946e-31
1932296	AAAAGTTCGT.TATTAGTAGC	-	hypothetical protein	5.701e-31
267011	AGAAGAGAAA.AAACAGTTAG	folC	folylpolyglutamate synthase	3.783e-29
267533	CACCACGCAT.CTCATACACA	folE	GTP cyclohydrolase I	4.565e-29
2065611	ATTTTCCAAT.TCACGGAGGA	tyrS	tyrosyl-tRNA synthetase	1.44e-28
2038470	CATTTCCTGA.TAGCATCTGG	-	ABC transporter ATP-binding protein	1.621e-28
2038262	ATACGGTGAC.GAAAGCAAGA	-	ABC transporter ATP-binding protein	1.621e-28
1931893	AGTATGTCAG.AAGATGCGCG	murA1	UDP-N-acetylglucosamine 1-carboxyvinyltransferase	3.673e-28
229861	ATCTCTTTAC.CAGCATTTGC	uppS	UDP pyrophosphate synthase	2.179e-27
1532054	AAAAAGCATG.ATACTATTGA	-	hypothetical protein	1.146e-25
1357164	AAAAAAGAGA.GCTTAAAGAT	intergenic	n/a	1.949e-25
1381546	AATGCTCCTG.TGAAGTTATG	intergenic	n/a	2.517e-25
267883	AAACGACAAA.TTCTGCCCCA	-	2-amino-4-hydroxy-6-hydroxymethyldihydropteridine pyrophosphokinase	2.606e-25
2124605	ATACCACCCA.TCTATGGCGG	arcA	arginine deiminase	2.616e-25
1931470	ATGTAGTCCA.GACCGTATCG	murA1	UDP-N-acetylglucosamine 1-carboxyvinyltransferase	3.037e-25
462073	ACCGCAAGCA.ATTGGCTACA	-	ABC transporter ATP-binding protein	5.529e-25
1933467	ATGCCAAGAA.GTCACAATCA	-	hypothetical protein	9.034e-25
1350694	ACCAAGGAAC.GATGTAGCAG	intergenic	n/a	9.762e-25
1614083	AGCTTCCACT.TTTTTTTATA	penA	penicillin-binding protein 2b	1.205e-24
470294	AGACTATCTG.TTATTGGTGA	blpA2	bacteriocin transporter C39 protease domain BlpA2	1.21e-24
1951776	AGAAAAAGGA.TTAGTCGTCC	-	DNA-binding protein	1.447e-24
100137	AGTGGGAGAT.GACTTGGTTC	-	hypothetical protein	2.109e-24
1633961	CATACAAGAT.CCATACTCCC	nanA	sialidase A (neuraminidase A)	4.379e-24
1533010	CACGTTCCAA.CTTTCTTCAA	dpr	Dps-like peroxide resistance protein Dpr	4.621e-24
908973	ACTCATCAAG.TCCGCTCCTG	intergenic	n/a	7.137e-24
1013483	AATAGCCCTT.GGATAAAATC	intergenic	n/a	7.137e-24
907781	AAGAAGCTAA.CACCAAGGGT	intergenic	n/a	7.137e-24
676325	AAAACAGCTC.TTCAGCAGAA	sodA	superoxide dismutase	7.137e-24
966275	AACAATTCAG.TGTAGCATCT	obgE	GTPase ObgE	7.137e-24
2155794	CAACACCATC.TTTGCAGATA	dltA	D-alanine--poly(phosphoribitol) ligase subunit 1	7.137e-24
957169	AAGACTTGCA.AATCATTTTA	-	ABC transporter substrate-binding protein	7.137e-24
268462	AAAGGATCTG.TCCTCCACAA	-	2-amino-4-hydroxy-6-hydroxymethyldihydropteridine pyrophosphokinase	7.137e-24
1641715	ACACGGTGTT.GTGTTGAAGG	alr	alanine racemase	7.517e-24
229675	AGCAAACCTT.GAAGCTTTAA	uppS	UDP pyrophosphate synthase	8.337e-24
272950	AACCTTGGTT.TTTTCAGAAA	-	glycosylhydrolase	1.012e-23
2126841	AAAATGATCC.GCTTTTGTTA	arcC	carbamate kinase	1.015e-23
719888	AACTCGTTTT.ATGACCGATG	gyrB	DNA gyrase subunit B	1.846e-23
1588350	CACCAATCAA.ATGATACCGA	mtsC	metal cation ABC transporter membrane protein	2.428e-23
957559	AGCAACAAGT.TCGCTAAAAA	-	ABC transporter permease	2.803e-23
1809572	CATGTCCCAA.TCCACTCTAC	pbuX	xanthine permease	4.388e-23
268486	CAGACGACCT.ATATTGCCTC	-	2-amino-4-hydroxy-6-hydroxymethyldihydropteridine pyrophosphokinase	4.776e-23
957904	CATACTGGAC.CATGGAGCTC	-	ABC transporter permease	4.935e-23
262099	AAAAGTGTTT.ACTGTAGACA	-	haloacid dehalogenase-like hydrolase	1.077e-22
2113121	CAGCTATCGC.ATGACCTAGA	gcnA	N-acetyl-beta-D-glucosaminidase	1.174e-22
332799	CATTTGTGTA.ACATCCATCC	pbp1A	penicillin-binding protein 1A	2.005e-22
660168	AATTGATCAA.AAATAACCGA	-	branched-chain amino acid transport system permease protein	2.19e-22
1842023	AAAATATATT.ATCCATTTGT	-	sugar phosphotransferase system (PTS), IIABC component	2.383e-22
1381564	ATTAAAGAGA.GATAACCCGC	intergenic	n/a	2.54e-22
2000415	AAAGGAGGCA.ATATGAATTT	intergenic	n/a	2.807e-22
1658723	ATGTGTTTCT.CAAATGTAAT	-	hypothetical protein	2.807e-22
2010536	AATATGATTT.ACAGGGAATG	-	competence protein	2.961e-22
1381600	ATTAATGGTT.CTTCAAAATC	intergenic	n/a	3.129e-22
292017	AGCGAGTGCC.GTCCCAATAA	pbpX	penicillin binding protein 2x	3.344e-22
1128305	AATTGCAGTG.CTCTCAATAT	intergenic	n/a	3.366e-22
428522	AAAGCGGAAA.TCAAAGTACA	-	hypothetical protein	4.009e-22
1988269	AATTGTTTAT.AGTCTAGAAG	intergenic	n/a	5.449e-22
883747	CAACTACGAT.CCCTCTCACA	-	glycosyl hydrolase	7.014e-22
291982	ACTAAAAAAA.GGCAAAAACA	pbpX	penicillin binding protein 2x	8.358e-22
1842881	ATCAAGGCTG.AATAATCGGA	-	sugar phosphotransferase system (PTS), IIABC component	8.371e-22
2212728	AGAGAGTATT.ATTTTCATAT	-	hypothetical protein	8.371e-22
973523	AATTGTGGAT.CTGGTGAACA	pcrA	ATP-dependent DNA helicase	8.371e-22
397260	CAAAACGTGC.GTAAAACCAA	rpmB	50S ribosomal protein L28	8.371e-22
1457149	AACGTCGTGG.GGATTCAAAC	rpsR	30S ribosomal protein S18	8.371e-22
889968	AAATCTCTTC.CTTAGGAGTA	-	glycerophosphodiester phosphodiesterase	2.059e-21
396019	AGCTTTATAA.AATTACCAAA	prfC	peptide chain release factor 3	2.111e-21
569850	CAATATTGAA.CAGCTATTAA	-	sugar phosphotransferase system (PTS), IIB component	2.133e-21
1798913	ATTGTCTCGC.GGAGATCTAA	intergenic	n/a	2.198e-21
1531915	AAAAAATAAT.GCTGGCAACA	clpX	ATP-dependent protease ATP-binding subunit ClpX	2.269e-21
2127906	CAAGGAAACC.CCAACCATAA	-	C4-dicarboxylate anaerobic carrier protein	4.232e-21
292431	ATCGTAGTTA.CCAAACGGAC	pbpX	penicillin binding protein 2x	4.855e-21
434393	AGAGCTCTTT.TTAGCATTTC	-	Na+/Pi-cotransporter protein	4.969e-21
1972858	AAACAAACCA.CCTTTATCAA	nusG	transcription antitermination protein NusG	7.46e-21
1615577	AATGATAATA.GCACCCAACA	-	ROK family protein	8.51e-21
262785	AGGTAAAGAA.GCATTGAGTC	-	permease	1.384e-20
1619685	CAGTCTTCCT.GTCTTCCAAA	-	transport system permease	1.47e-20
262254	CAAAAAAGTT.CTGAAAAAGG	-	haloacid dehalogenase-like hydrolase	2.039e-20
1612432	ATCCAATGAA.TAGAAAGGAA	penA	penicillin-binding protein 2b	2.216e-20
901931	AAAAGAATTT.TCTGATCTCA	phtE	pneumococcal histidine triad protein E (Bvh-3)	2.245e-20
332247	CAGCAGCCAT.TTTTCACTAC	pbp1A	penicillin-binding protein 1A	2.572e-20
1342756	CAGTCGATAG.GGCGTATCGA	-	haloacid dehalogenase-like hydrolase	3.053e-20
581012	CATCTCCTGT.ATTCGATGGA	intergenic	n/a	3.143e-20
261404	AAGACCAGCT.GCAAGCTGGT	intergenic	n/a	3.477e-20
1462180	AGTTTGTCAC.GTATCATCTG	pclA	NADPH-dependent FMN reductase	4.193e-20
1986775	AAGTTGTTGA.CAAGAAATGG	licC	PTS system, lichenan-specific IIc component	4.548e-20
2013656	CAGTTATTCG.AAGCCAACAG	-	zinc-binding alcohol dehydrogenase	5.437e-20
235584	AATTTTTACT.TTGACAAGTG	intergenic	n/a	5.799e-20
984519	AGTTTCATAA.TACAGTATAG	intergenic	n/a	5.799e-20
891677	CAAGAAACCC.TGATTTCGTG	intergenic	n/a	5.799e-20
903441	AAGTTTAGGT.TCAAGACCTC	intergenic	n/a	5.799e-20
138665	AAAGGTTAAG.CAGTGATAAC	intergenic	n/a	5.799e-20
1929700	ACCGTAACTT.TCAAAGTAAC	intergenic	n/a	5.799e-20
893541	ACCGTAACTT.TCAAAGTAAC	intergenic	n/a	5.799e-20
1333018	AACACTTGAC.AGTAACTTGG	intergenic	n/a	5.799e-20
1157788	AAAGTAACAA.GGCTACCAGA	pyrP	uracil permease	5.799e-20
1449953	ACCTTCTTTC.GCTATAACAC	murE	UDP-N-acetylmuramoylalanyl-D-glutamate--L-lysine ligase	5.799e-20
572862	AGCGAGTCGT.CCTTAAAAGC	bgaA	surface anchored beta-galactosidase	5.799e-20
263921	ATTTTGGATG.CTTGTTTATC	-	permease	5.799e-20
2064938	AAATCTAAAA.CTTAGATAAG	pbp1B	penicillin-binding protein 1B	5.799e-20
2078541	CAGCCCAAGG.AGAAGGAAAA	malC	maltose/maltodextrin ABC transport system permease protein	5.799e-20
924550	CACCGTTAGC.GCCTCATGCA	-	iron-siderophore binding lipoprotein	5.799e-20
759974	AAATGAAAGC.AATATTGAAT	-	hypothetical protein	5.799e-20
1388578	AAACTCTAGA.TTAATCGATC	-	hypothetical protein	5.799e-20
1895921	ATCAACATAA.AGGATTGAAA	-	hypothetical protein	5.799e-20
334572	AAAAATGGTG.CCAACTGGAA	-	hypothetical protein	5.799e-20
1423868	AGCTTGATTT.CATGTGGACC	-	hypothetical protein	5.799e-20
1161141	ATTTCGCATC.GAATCTTCAC	-	hypothetical protein	5.799e-20
262018	AGAATTTTTT.CGATATTCTC	-	haloacid dehalogenase-like hydrolase	5.799e-20
235889	AGGGAACAAC.GGTATCGGAC	glmS	glucosamine--fructose-6-phosphate aminotransferase	5.799e-20
220640	ATTTTGAAGG.ATCTTAAAGG	fsaA	fructose-6-phosphate aldolase	5.799e-20
863513	ACTATGCTGA.AAAGAATGGA	lytB	endo-beta-N-acetylglucosaminidase	5.799e-20
1408550	CAGTACCTGC.GGAAGTTCGA	tufA	elongation factor Tu	5.799e-20
134720	AGCTCTTGTC.AATGTCATTG	-	DNA-binding/iron metalloprotein/AP endonuclease	5.799e-20
135247	ATGATTAAGG.AGATAATCTG	-	DNA-binding/iron metalloprotein/AP endonuclease	5.799e-20
753127	AACAGGTCTT.TCAAGGAAAA	parE	DNA topoisomerase IV subunit B	5.799e-20
682296	ATTAAACTCT.CCCTAAACTC	-	cyclophilin type peptidyl-prolyl cis-trans isomerase	5.799e-20
2200434	AGAAGCTCTG.CTTTAGTTGG	cbiO	cobalt transporter ATP-binding subunit	5.799e-20
470344	AACAAAGAAG.AAAACTCCAA	blpA2	bacteriocin transporter C39 protease domain BlpA2	5.799e-20
470475	ATAAAGAAGG.ACGACTGCTC	blpA2	bacteriocin transporter C39 protease domain BlpA2	5.799e-20
1020087	ACTGACTCCC.ATCCAGACAA	addA	ATP-dependent exonuclease subunit A	5.799e-20
155072	ATTATCTTTG.AATCCAATTC	-	ABC transporter system permease protein	5.799e-20
154621	CAGAATACGA.TTTATTCTCC	-	ABC transporter system permease protein	5.799e-20
748190	CAACCTGCCA.AGCCTGACCA	-	ABC transporter permease	5.799e-20
2075494	ATGGCTTGAG.TCTTTGCTGA	malQ	4-alpha-glucanotransferase	5.799e-20
198423	AACGTGAAGA.CTTCCAAAAG	rpsH	30S ribosomal protein S8	5.799e-20
291420	CATCTTGGGC.TGAGATCATC	mraW	S-adenosyl-methyltransferase MraW	7.517e-20
336409	ATCATAACTG.CTCAATACAG	-	RNA methylase family protein	7.612e-20
262237	AAGGCCATCA.GTTATTATTA	-	haloacid dehalogenase-like hydrolase	8.566e-20
2122261	AGATACCTCA.CTCCCAGAGC	-	fucosidase	8.645e-20
1956797	AAACCTCCTG.AATTTTCTTA	intergenic	n/a	9.772e-20
628791	AGATACTTTC.CTTCTTTCCA	-	L-lactate oxidase-related protein	1.277e-19
488219	ACAGGAAAAC.ATAATATAGT	intergenic	n/a	1.364e-19
93789	AGCCAGTCAG.AACTAAGGAT	intergenic	n/a	1.364e-19
1796475	ATATTGTAAC.GAGAATGGGC	-	sortase-sorted surface anchored protein	1.364e-19
488670	ATGGGAGATG.ATATCAGCGC	-	hypothetical protein	1.364e-19
2085896	AGCTGCGGAC.ACTATTCACG	aspS	aspartyl-tRNA synthetase	1.364e-19
885550	ATTTAAACTG.TCCAAGATCA	-	ADP-ribose pyrophosphatase	1.364e-19
1992113	AAAAATAAGA.GGGATCACGA	intergenic	n/a	1.372e-19
158700	AGCTTCAAAA.GTGTAACGAC	-	response regulator protein	2.36e-19
2089080	AGTATAAAGT.ATTTATTATG	-	hypothetical protein	2.36e-19
159611	AGTTGCAGGG.TCAATGCTCA	-	hypothetical protein	2.36e-19
160370	AATGCTAGTA.GTGTTTTGGT	-	flavoprotein NrdI	2.36e-19
133188	AAAAATAACC.GCTGCCAAAC	-	hypothetical protein	2.362e-19
965560	CACAAGGTAC.ACTGTTCGTG	obgE	GTPase ObgE	2.362e-19
966002	ACGTGTTATC.TTCACATCAT	obgE	GTPase ObgE	2.362e-19
895910	AATTTGTTAA.ACCTATAAGG	lmb	laminin binding protein	2.539e-19
1783441	AGAGCTATAT.GTCTTTGACC	trpE	anthranilate synthase component I	3.08e-19
1327368	AACATCTTGC.AGGTACCATG	potA	spermidine/putrescine ABC transporter ATP-binding protein	3.209e-19
1627769	ATGACTATGA.GAGCAGTTAG	nanB	sialidase B precursor (neuraminidase B)	3.209e-19
502835	AAGATTCTCC.TAGGTATATC	-	6-phospho-beta-glucosidase	4.127e-19
480919	AAAACGTAGA.ATGAGCGCCG	infB	translation initiation factor IF-2	4.255e-19
1613086	CAAACATATT.GGTTGATAGG	penA	penicillin-binding protein 2b	5.007e-19
2104341	ATATCGAATA.TCATTACCAA	-	PTS multi-domain regulator	7.211e-19
1670847	ACTGGGCAGA.TTTGTTTCAT	mvaS	3-hydroxy-3-methylglutaryl coenzyme A synthase	7.41e-19
282261	AATTTGGTTA.AGAGAAGTCT	intergenic	n/a	7.556e-19
337485	ATTATGTCTA.CGTCAAGTGG	-	hypothetical protein	8.128e-19
1653238	AGATAGCATT.ATCAAGCTTG	engA	GTP-binding protein EngA	8.977e-19
855243	CAAGCCCAAT.GCAAGAGAAG	comEC	competence protein	9.697e-19
2037671	AATCATCGCT.TCGACGGTCT	-	peptidase	1.347e-18
1657597	ATTTTCAAAT.CTAGTAATGA	-	ABC transporter ATP-binding protein	1.41e-18
459899	AGCCTGCTTC.CCTTGACCAG	dnaJ	chaperone protein DnaJ	1.556e-18
1289985	AAAGAAAAAT.ACGAAAAATT	intergenic	n/a	1.652e-18
834685	AGAAAGTAAG.ATGAAAAAGA	intergenic	n/a	1.916e-18
338919	AAGATGGCAA.CCATGTGTGA	gnd	6-phosphogluconate dehydrogenase	2.248e-18
896073	AAATATGAGT.TTCTAGCAGA	lmb	laminin binding protein	2.265e-18
336983	AAAAAAGAAG.TCAAGAACCG	-	hypothetical protein	2.43e-18
1427279	CAACAAAAAA.ACGAGTCAAA	atpG	F0F1 ATP synthase subunit gamma	2.579e-18
1787831	AAATCAAAAC.AGATTTATGT	-	inner membrane component of ABC transporter	2.95e-18
79872	AGCCAACTGG.CTTTCATACA	agaS	tagatose-6-phosphate aldose/ketose isomerase	3.517e-18
2184467	ACATCAATCA.CCCTTTTTCT	dnaC	replicative DNA helicase	3.617e-18
481518	AGAAACTTTT.ATGATGGGTG	infB	translation initiation factor IF-2	3.941e-18
381679	ACAACTCCTG.CCAGCGAGAG	fabK	enoyl-ACP reductase	3.945e-18
220016	CATTAGCAAC.CCAGATGGAC	pflD	formate acetyltransferase	4.802e-18
337506	CAATTTCCTT.GTCGAACGAG	-	hypothetical protein	5.892e-18
2089550	AACTAGAGAA.AAAATCAAAA	-	hypothetical protein	6.169e-18
895946	CAGAAAGTAA.GCTTCTTCAA	lmb	laminin binding protein	6.436e-18
263223	AACCAACTGC.ATAGCAAGAA	-	permease	6.5e-18
1985794	ATGCTGCTAA.GGGTTTTCGA	licC	PTS system, lichenan-specific IIc component	7.862e-18
1532689	AAATAGCTAC.ATTTTCTTAG	dyr	dihydrofolate reductase	9.231e-18
381781	ATCCGATTGT.AAAGAAACGA	fabD	malonyl CoA-acyl carrier protein transacylase	1.051e-17
364971	AGGATACGAA.CAAGTGACTG	-	hypothetical protein	1.092e-17
339522	ATGGCTGTAT.ATCCGTTCTC	gnd	6-phosphogluconate dehydrogenase	1.159e-17
932950	ACGCCATTCA.CTATGAATTC	-	hypothetical protein	1.302e-17
2189039	AGATGGAGAA.TGACAATACT	comFA	late competence protein	1.396e-17
72130	ATTCTCAATG.CATGAAAGAA	strH	beta-N-acetylhexosaminidase precursor	1.396e-17
1863642	AATGCACCGA.CTAGACAACT	msmR	AraC family transcriptional regulator	1.396e-17
2165999	ATAACCTTGG.TTTTTAGTTG	glpK	glycerol kinase	1.482e-17
556900	ATGATTATAG.CATGGAGCCG	intergenic	n/a	1.52e-17
561465	ACCGCTAAGA.TAAGGCTTAA	intergenic	n/a	1.632e-17
859503	CAAAACTTCG.AATGCACGTA	infC	translation initiation factor IF-3	1.642e-17
1614331	AAAAGCTAGC.TCAGCTAGTC	penA	penicillin-binding protein 2b	1.642e-17
881444	AATTGCAACC.TGGAAGCTAT	-	phosphoglycerate mutase family protein	1.698e-17
1343585	CAGGGATGCA.TCGATTGAAC	-	acyl-ACP thioesterase	1.722e-17
267111	AAAGATTGAA.CAGCTGTAAA	folE	GTP cyclohydrolase I	2.022e-17
1751916	AATTTTCTGG.GGTCTCGTCC	-	recombination factor protein RarA	2.37e-17
2065881	CAACTGGTAA.AAATTTGGTA	tyrS	tyrosyl-tRNA synthetase	2.88e-17
396034	ACCAAACAGG.GAGTACATGC	prfC	peptide chain release factor 3	3.119e-17
1484035	AGGACAATTG.CTCAAAATAC	glmM	phosphoglucosamine mutase	3.169e-17
2054514	ATCATGCTAT.AACCAAGGTC	-	phosphate transport system protein	3.388e-17
392639	CAGGAGTTCT.CCAGTTCTCA	gatB	aspartyl/glutamyl-tRNA amidotransferase subunit B	3.646e-17
1931701	AGATATGAGC.CCATGCAAGC	murA1	UDP-N-acetylglucosamine 1-carboxyvinyltransferase	4.553e-17
434798	ATCTAATTGA.CTACAGGGAG	-	Na+/Pi-cotransporter protein	4.567e-17
1896554	ATTATATAGA.ATTTAACAAG	-	hypothetical protein	4.943e-17
2011553	ACTGAAGCAT.TCGTCCTGCT	-	competence protein	5.296e-17
1120501	CAAAGACCCC.TCTTAGTGGG	intergenic	n/a	5.539e-17
1108520	AATTTTCTCA.TAGGTATTGC	-	glutamine ABC transporter,glutamine-binding protein/permease protein	5.539e-17
2002234	ATTTAGAACA.TTGAAACGAC	-	PTS system ascorbate-specific transporter subunit IIC	7.924e-17
262423	AAGCAGATTC.AAACAAAAAA	intergenic	n/a	8.911e-17
1815978	AAGCTGGGCA.GTGATTGACA	galK	galactokinase	1.095e-16
1993641	ACAAGTATAT.CTGATTTCAA	tkt	transketolase	1.236e-16
1936881	AGTAGGACAA.CTGATTTGAG	-	SpoU rRNA Methylase family protein	1.243e-16
752959	AAACCATTGT.TTCCCCTTCA	parE	DNA topoisomerase IV subunit B	1.243e-16
1740696	ACCCTTATGT.CTCATGAGCT	-	oligopeptidase	1.267e-16
1482670	ATGGTTGAAA.CGTCTTTAAT	-	DegV family protein	1.606e-16
1694549	AGCGAACTAC.AAGAAAAACC	-	CorA-like Mg2+ transporter protein	1.77e-16
1018979	AGCAACTTCT.CTCGAAAACG	addA	ATP-dependent exonuclease subunit A	1.796e-16
165845	AGTTGTGTTT.ACCACTCTGC	intergenic	n/a	1.857e-16
459431	CATTGAAACC.CCGAAACCAC	dnaJ	chaperone protein DnaJ	1.857e-16
748376	ACATACAAGA.AATGTAGTTC	-	ABC transporter permease	2.095e-16
267504	AGCCTTTGTT.TCATTGAGGC	folE	GTP cyclohydrolase I	2.523e-16
1481644	AATTCTTTTA.CTCTGCAATT	dapB	dihydrodipicolinate reductase	2.604e-16
2123495	AAAGTCTGGA.AGTGAATGGT	intergenic	n/a	2.885e-16
667554	ACAAGTGGTG.AAAGGTTGGG	-	glucose-specific phosphotransferase system (PTS), IIABC component	3.563e-16
1294372	ACAGGTTTCT.GTCTAGTTTA	-	ABC transporter ATP-binding protein	3.57e-16
2185591	AAATCCTTGT.TATTCTTCGC	-	DHH family protein	3.682e-16
507608	AACGTGGCTC.TAAGAATAAA	pheT	phenylalanyl-tRNA synthetase subunit beta	4.547e-16
508414	CATCTATGAT.AGAGTTTTGA	-	integral membrane protein	4.547e-16
2146046	AGGTAAGTTT.CTACAGAAAA	fucK	fuculokinase	4.547e-16
2073064	ATGGTTGGCA.CATGAAGCAG	glgP	glycogen phosphorylase	6.339e-16
484578	AAAGCGTCTT.GTTAAAGCTT	-	hypothetical protein	6.464e-16
268342	AGGTGGAAAC.TGGCTACCAG	-	2-amino-4-hydroxy-6-hydroxymethyldihydropteridine pyrophosphokinase	7.316e-16
333282	ACTTTTCAAC.TCGACTTCCG	pbp1A	penicillin-binding protein 1A	7.852e-16
459929	CATACAAGTC.CCATAAGGTC	dnaJ	chaperone protein DnaJ	8.405e-16
268394	ACCCGTCCCA.CTCTGACTCA	-	2-amino-4-hydroxy-6-hydroxymethyldihydropteridine pyrophosphokinase	8.459e-16
2080272	ACGAAACCCC.AAATACTTGA	malA	maltodextrose utilization protein MalA	8.71e-16
2173718	CATCTTGCTC.GATATGATTA	-	two-component system, sensor histidine kinase	8.945e-16
1615444	AAATCAATCG.GAAAGCAAGG	-	transcription regulator	9.06e-16
1615456	AAAGCAAGGA.AAAATCTTTA	-	transcription regulator	9.06e-16
1531801	CAAAACCAAT.GAACTCCTCC	clpX	ATP-dependent protease ATP-binding subunit ClpX	1.415e-15
264028	AGAAAAATAT.TGGAAAGAAT	-	CAAX amino terminal protease family membrane protein	1.418e-15
138028	AAACTTCCAC.ATTAATTGAA	intergenic	n/a	1.465e-15
1613503	AACTTTTCAG.AAAGCATCCA	penA	penicillin-binding protein 2b	1.51e-15
836490	ACTAGTTGAA.AATTTGTAAC	cbpE	choline binding protein E	1.524e-15
864668	ACCTTTCTGC.AAGACATTTG	lytB	endo-beta-N-acetylglucosaminidase	1.697e-15
1887735	ACCATCAGGT.AATTTGATGA	-	MarR family transcriptional regulator	1.701e-15
394236	ATAGTTTTAT.GTTAAAAGTC	gatA	aspartyl/glutamyl-tRNA amidotransferase subunit A	1.823e-15
2080305	AAACGTTTCG.GCTCAACTGG	malA	maltodextrose utilization protein MalA	1.851e-15
260283	AACAACTGGG.CTACCAGACC	adhP	alcohol dehydrogenase	2.325e-15
1826389	AGTTTTTTAG.AGTCTCTAGG	-	hypothetical protein	2.551e-15
1612897	ACTATACGCC.ATGCAGTTGG	penA	penicillin-binding protein 2b	2.598e-15
2089539	AAAATCAAAA.ACTTGAGCGA	-	hypothetical protein	2.778e-15
752119	AATCTCTGCT.AAATTGTCAC	intergenic	n/a	2.807e-15
1615519	AAAAACGTGT.AGAAAATCCT	-	transcription regulator	2.924e-15
886674	ATCATGACGT.GATGTCACAG	mtnN	5'-methylthioadenosine/S-adenosylhomocysteine nucleosidase	3.022e-15
880885	AAGTGAATCT.AAATAGTACA	intergenic	n/a	3.067e-15
1352704	ACATAGGTCA.ATTCTCAGCG	-	GNAT family acetyltransferase	3.303e-15
266582	AAAGCTATGG.CATCCCAGCA	folC	folylpolyglutamate synthase	3.981e-15
784794	ACAAGGAAGG.ATGACCTTTA	thiI	thiamine biosynthesis protein ThiI	4.556e-15
105794	ATTATTGTTC.CTTGTACTCC	-	glycosyl transferase	4.742e-15
1128334	AGCAGCATTT.CAGCTCGCTC	intergenic	n/a	5.164e-15
749823	AATTGCCGTT.CTACAAGGAG	-	ABC transporter permease	5.407e-15
2105397	ATATCTTTCA.TGCAATGTGA	-	hypothetical protein	5.445e-15
1937238	AAGGTAGGGT.CAGGGAGTCG	-	acylphosphatase	5.452e-15
99171	CAGTAGCTGC.TGATCCAAGC	-	hypothetical protein	5.707e-15
265779	CATCTTATTT.TATTGTTTTA	folP	dihydropteroate synthase	5.855e-15
1999161	CAAAGCCTAA.TCCTTGGCAA	intergenic	n/a	6.259e-15
1855695	ATCTGAATCA.CTGATTTGGA	intergenic	n/a	8.076e-15
261290	CACATATAAA.ACAAGAGAGC	intergenic	n/a	8.076e-15
1984036	ATACATAAAG.ATAGCATAAT	intergenic	n/a	8.076e-15
931083	CAAGTTGAAT.TGTAAGTTTA	intergenic	n/a	8.076e-15
1784570	CAACGCCCTC.CACGGAAGTA	intergenic	n/a	8.076e-15
989274	ATCCAAGCTA.CAGATGGAGA	intergenic	n/a	8.076e-15
1040277	AGAGAATTAT.TGGCCATTCG	xerS	site-specific tyrosine recombinase XerS	8.076e-15
806139	ACCCACTCGA.TCAGTAACTA	pyk	pyruvate kinase	8.076e-15
1448499	AGACCATGTA.AAGCCTAAAA	-	polysaccharide biosynthesis protein	8.076e-15
716255	ATAGGGTAAT.CCATTTATTG	-	peptidoglycan biosynthesis membrane protein	8.076e-15
1387238	ATAGGTCACT.TCTGACCATA	ogt	methylated-DNA--protein-cysteine methyltransferase	8.076e-15
832758	ACCAACTATT.CGGCCTTTTC	-	LysR family transcriptional regulator	8.076e-15
2211917	AATCTATTAA.TTTCACGTGA	-	hypothetical protein	8.076e-15
787075	ATCTGCTTCC.TCTTGATAAC	-	hypothetical protein	8.076e-15
262053	ACGTTCAGAG.ACATTCAAGC	-	haloacid dehalogenase-like hydrolase	8.076e-15
262033	ATTCTCCAGC.ATAAAATCGG	-	haloacid dehalogenase-like hydrolase	8.076e-15
1814906	ATTTCACGCG.AGTCTGACTA	galT	galactose-1-phosphate uridylyltransferase	8.076e-15
1429024	AGACTCGTTT.CTCCCTTTGA	atpH	F0F1 ATP synthase subunit delta	8.076e-15
1959980	AGAACTTCAC.TTCTTCCAAC	ccpA	catabolite control protein A	8.076e-15
636591	AGAATCAATT.CCTGAAGGTG	-	ABC transporter ATP-binding protein	8.076e-15
994678	AACTTCTGGT.TCAGTTTGAA	-	ABC transporter ATP-binding protein	8.076e-15
1347577	AAATCAGAAG.AGCTCGTAAA	rpsU	30S ribosomal protein S21	8.076e-15
1662525	ACTACTTTTA.ATTTTAGTCT	intergenic	n/a	8.718e-15
2080568	AGTTGCAAGT.CTTAGGTAAT	malA	maltodextrose utilization protein MalA	9.056e-15
634774	AAATTGACGC.GATGGCGTAC	thiE	thiamine-phosphate pyrophosphorylase	9.419e-15
1384758	AAGACAGCCA.GGCTCGCCAA	-	hypothetical protein	1.072e-14
1595059	ACACCCAACG.TGCGCCTGCT	-	hypothetical protein	1.15e-14
344944	AGAATTAATA.TTGTATGAAA	intergenic	n/a	1.511e-14
71507	AATCATCGGT.GTATGGTAGC	strH	beta-N-acetylhexosaminidase precursor	1.54e-14
1934512	ATTCCTGATA.GATTTTCATA	-	methylase	1.566e-14
966136	ATAAGATGGA.ATGCCTGAGA	obgE	GTPase ObgE	1.707e-14
392762	AAACAGTCAT.GGACTTGAAG	gatB	aspartyl/glutamyl-tRNA amidotransferase subunit B	1.789e-14
123496	AAACATAGCA.CATCTTCCTT	intergenic	n/a	2.222e-14
2200266	ACTTATTGGG.CAGTAAAAGG	cbiO	cobalt transporter ATP-binding subunit	2.222e-14
1449693	AAAAACTCCT.ATCTTCCATT	intergenic	n/a	2.343e-14
1849248	ACGTTCGTGA.AAAGTATTGA	-	peptide ABC transporter ATP-binding protein	2.343e-14
1102260	ATGTTTATAA.GGAAATATCC	-	hypothetical protein	2.343e-14
1452370	AAATAGGTAG.ATTTCTGCTA	-	hypothetical protein	2.343e-14
1579122	ACGTTGGTTA.GGAAATCAAT	-	hypothetical protein	2.343e-14
34098	AGTCTGGCTG.ATACGCTCCA	sms	DNA repair protein RadA	2.343e-14
32937	CATATTTTTG.GCAGATGAAG	dut	deoxyuridine 5'-triphosphate nucleotidohydrolase	2.343e-14
1566849	CACATACGAA.CCACCAACCA	-	acyltransferase	2.343e-14
555956	AGCTGGTTTT.CTTTTTGGAT	rplA	50S ribosomal protein L1	2.63e-14
2069485	ACTTGGCACG.CTTCCTATAA	-	ribosomal RNA large subunit methyltransferase A	2.782e-14
1297409	ATCTTGGCTC.AGACTCAAAA	hom	homoserine dehydrogenase	3.12e-14
297781	ACGCCATCTT.CATATCTGCT	clpL	ATP-dependent protease ATP-binding subunit ClpL	3.175e-14
1615562	ATCATTTTAA.ACAAAACAAT	-	ROK family protein	3.33e-14
1672079	ACTTATATCG.TGAACTCTCT	-	hypothetical protein	3.995e-14
267296	AAAAGGATAT.TTTTTCCATA	folE	GTP cyclohydrolase I	4.415e-14
1798014	CAGAACGATT.TGATTAACAG	-	sortase-sorted surface anchored protein	4.499e-14
511456	CACCTTTAAC.AGTTCAAGAG	metE	5-methyltetrahydropteroyltriglutamate--homocysteine methyltransferase	4.828e-14
784713	AAAACTTTTC.CCTGTTTATA	thiI	thiamine biosynthesis protein ThiI	4.968e-14
870534	AGGAAAAGGC.ATTCCAACAA	pmrA	multi-drug resistance efflux pump	5.128e-14
2106363	ACGTAAAATC.CTAAAGCTGC	rpmF	50S ribosomal protein L32	5.468e-14
274425	AGTTCTCTTG.TTGTCAACAC	-	glutathione peroxidase	6.064e-14
1632252	AATGTGGATT.ACTCCCACAT	-	hypothetical protein	6.299e-14
873882	AAGAGAAAAT.AGGACGCTCA	rnr	exoribonuclease R	6.339e-14
98814	ACAAAGATGT.GGCCAATTGC	-	hypothetical protein	6.537e-14
1983863	AAAAGATTCT.TGTAATAAAT	treR	GntR family transcriptional regulator	6.914e-14
977361	AACTTGGTCG.CGTGGTTTTG	rex	redox-sensing transcriptional repressor Rex	7.927e-14
162721	AGCAAGACCA.GGCACCGTGA	-	hypothetical protein	8.061e-14
866165	ATAACTTCGA.GATTTTATGA	fbpS	fibronectin/fibrinogen-binding protein adherence and virulence protein A	8.911e-14
1537852	ATAAAAAATT.CCAGCTGTTG	metA	homoserine O-succinyltransferase	9.483e-14
1537615	AAGTTTTATA.AAGGTCTCCA	metA	homoserine O-succinyltransferase	9.483e-14
1830387	AGAAAGAAGA.GGACTGGACA	-	iron compound ABC transporter permease	9.84e-14
2092395	ACAGTTTTTG.AGGGATTCGG	-	Major Facilitator Superfamily protein	1.042e-13
1295889	ATGAGAAGGA.GTGTCACTCA	msrAB	peptide methionine sulfoxide reductase	1.124e-13
1297792	ACAAGGGAAT.CGCAATATCA	hom	homoserine dehydrogenase	1.124e-13
2089273	AAAAGAGCTT.GAGCTCGCGA	-	DNA-binding protein	1.355e-13
290545	AGCTTGCACT.GTCAGACAAA	intergenic	n/a	1.392e-13
1614826	AATTACATAT.TCTCAAGCTG	-	transcription regulator	1.421e-13
1895299	CATATAGAAG.TTAGAAACAG	-	hypothetical protein	1.451e-13
1614004	ATAACAATGC.GTCGATAGTG	penA	penicillin-binding protein 2b	1.554e-13
1879409	AAGTAGCTTC.AAAACCAATG	groEL	chaperonin GroEL	1.559e-13
1882707	ATAAGAAGTC.TTTTCCTTAA	intergenic	n/a	1.649e-13
1383414	AGGATGAAGG.TTCTGGACCT	-	SpoU rRNA methylase family protein	1.697e-13
2050132	AGCCCTTAAT.GAAGTAACTG	phoR	alkaline phosphatase synthesis sensor protein	1.713e-13
1613545	ACAATATCAA.CTGACCATTG	penA	penicillin-binding protein 2b	1.762e-13
1304999	CAGTCATATT.TTCATTATTC	-	LicD-family phosphotransferase	1.818e-13
801853	ATACCATGCC.GATATTGATA	dnaE	DNA polymerase III DnaE	1.878e-13
266035	CAGACCAGAT.AGCATCAATG	folC	folylpolyglutamate synthase	1.889e-13
426469	AAAGGAGAGA.GGATGCAAGC	-	ABC transporter ATP-binding protein	1.906e-13
325108	CAGTTGACCA.ACAGCAACTA	aliA	extracellular oligopeptide-binding protein	1.984e-13
229217	AAAAATGGGC.TGGTGCCTGA	intergenic	n/a	2.069e-13
1290365	AATTCCGACT.CTACTCCCGC	-	chlorohydrolase	2.074e-13
1290467	AGATGCCAAG.GTTCAATTTC	-	chlorohydrolase	2.216e-13
856693	AAATCGAAAG.GTTCGATAGG	comEC	competence protein	2.249e-13
428812	AACCAACATG.CCAAGGTTAA	-	hypothetical protein	2.349e-13
967311	ACTCAGGATC.CTTCTATCTG	intergenic	n/a	2.389e-13
892270	AGCTCCCATG.CATATCGAAA	-	cytochrome c-type biogenesis protein	2.56e-13
540427	CAATTGGTAG.GTTGTTAAAA	-	esterase	2.581e-13
344877	ATGAAAGAAG.GATTGTGAAT	intergenic	n/a	2.867e-13
1298318	ATTCCCTGCT.CAAGCAAGCG	hom	homoserine dehydrogenase	2.93e-13
988143	ATTAAGCGTT.ATTGCGTTGA	rplU	50S ribosomal protein L21	2.972e-13
1828855	AGTGTCCTAG.AGATGCTTCA	intergenic	n/a	2.976e-13
276282	ATATCGACCA.ACCAATGTTG	-	hyaluronate lyase	3.077e-13
1609576	AAGAAAGCAG.CAATGGAGCA	murF	UDP-N-acetylmuramoyl-tripeptide--D-alanyl-D-alanine ligase	3.266e-13
283761	AATAATTGGT.ACACCCTTAA	ugl	unsaturated glucuronyl hydrolase	3.4e-13
1614548	AAAAGCTTCT.TCTTTTCCAT	intergenic	n/a	4.034e-13
628856	CATAAATAAG.AAGAAATTCA	intergenic	n/a	4.108e-13
1129348	AAACCTTTAT.GACCAGGTGG	-	CutC family protein	4.143e-13
1537084	ATTACTTTAA.GATGATGATG	metA	homoserine O-succinyltransferase	4.162e-13
784569	AAATATTATT.CGAAGTTTAT	thiI	thiamine biosynthesis protein ThiI	4.2e-13
784581	ACAAAACGTC.GAAATATTAT	thiI	thiamine biosynthesis protein ThiI	4.2e-13
2116665	ATCACTGTGC.GACAGTATCG	-	glycosyl hydrolase	4.517e-13
988176	ACATGATACA.GCAGTCTTTG	-	hypothetical protein	4.634e-13
988056	AAAAGAAAGT.GTTACTTACA	rplU	50S ribosomal protein L21	4.634e-13
241487	ACACTTGTCG.TGCTAAAAAA	-	surface-anchored pullulanase	4.638e-13
1113707	AAAAGGATGG.AGCTACGATG	ftsY	signal recognition particle 54 FtsY	4.638e-13
1561308	CATGGCAAGG.GACGTTGACG	-	hypothetical protein	4.638e-13
1694279	ATTTGACAAC.TTGACTATCA	-	CorA-like Mg2+ transporter protein	4.638e-13
1879352	CACGGACGAT.GCTTGGGTCA	groEL	chaperonin GroEL	4.701e-13
674913	AATTTACCGA.CCTGAGCCTA	holA	DNA polymerase III subunit delta	4.913e-13
1343422	ATAGTAAAGC.ACGGTAGCAA	-	acyl-ACP thioesterase	5.36e-13
697052	AGATGAGTCC.TTGTATTTGC	-	permease	5.555e-13
1642672	CAACCAAAGA.CTCTGGTTGG	aroF	phospho-2-dehydro-3-deoxyheptonate aldolase	5.791e-13
398657	AAGGTCCAAC.TATGCTAAAG	-	phosphatase	5.793e-13
1579251	AAATAAGGCG.CCATCATTAC	-	hypothetical protein	6.067e-13
1538004	ATAGACTATA.CTAGTTAGAG	intergenic	n/a	7.088e-13
414597	AAAAAGAGGA.ATTAATATGG	intergenic	n/a	7.865e-13
230228	AGAGGTCTAG.GACCATGACG	-	phosphatidate cytidylyltransferase	7.952e-13
268813	ACCAAGGAAA.ATTACCTTCC	-	hypothetical protein	8.375e-13
1049612	AGCAACCACA.GACCAGTAGC	pyrC	dihydroorotase	8.687e-13
1614346	AGGATTTTTA.GAAAAAAAGC	penA	penicillin-binding protein 2b	9.261e-13
872560	CAAGGGCAGA.CCCTCGGTCA	rnr	exoribonuclease R	9.604e-13
2079757	AAGGTCCCAT.AAGGCCCAGA	malD	maltose/maltodextrin ABC transport system permease protein	9.697e-13
261556	ATAAGTCTTG.AGGGTTTTGG	-	haloacid dehalogenase-like hydrolase	9.928e-13
2047583	ATTAGTGAAG.GTTTAGGCAA	intergenic	n/a	1.073e-12
72547	AAAGCAGAGG.TGACAAACCG	strH	beta-N-acetylhexosaminidase precursor	1.186e-12
1937985	ATGTTTCCCT.TCCTCCTTCA	-	OxaA-like protein precursor	1.229e-12
1340644	AGAAAGCAGG.CAGTACATTC	-	myo-inositol-1(or 4)-monophosphatase	1.241e-12
1616485	AAGCGGCTGC.GCCTTGATTC	nanH	N-acetylneuraminate lyase	1.351e-12
797454	AACAAAAAGC.GAGCAAGAAT	intergenic	n/a	1.392e-12
1932828	CAGCACTTGG.CCGCCAATAC	-	hypothetical protein	1.394e-12
578829	AGACAGGTTC.ACATCAATCT	-	hypothetical protein	1.394e-12
811400	ACTATATGGA.GTCATGGAGG	-	hypothetical protein	1.402e-12
213005	ATTTCTAGTT.ATTTCCTTGA	intergenic	n/a	1.453e-12
156358	CAATTGGTTA.TATATGCCTG	-	hypothetical protein	1.514e-12
1829083	AAATCTACAT.AAAGGACGGG	intergenic	n/a	1.597e-12
763086	CAGAACGCGT.TCACTTTCTA	rpsA	30S ribosomal protein S1	1.614e-12
572178	AAATGAAGAA.TGAATCAAAT	bgaA	surface anchored beta-galactosidase	1.619e-12
1659127	AAAGTCTTTA.AATTAGAAAA	intergenic	n/a	1.672e-12
1898028	ATAATGGAAT.TCTTTCAAAT	intergenic	n/a	1.881e-12
1595900	AGTTATCTAG.TTGGGAAACG	-	hypothetical protein	1.934e-12
870870	CAAAGAGGAA.CGATAGAGTC	pmrA	multi-drug resistance efflux pump	1.963e-12
418642	ACAGACACTC.TAACAACTGC	intergenic	n/a	1.99e-12
85381	AGACTGCAGA.ACAGCAGTGA	-	TrkH-family cation transport protein	2.053e-12
97130	CATTCGTTAT.GACCTTGAAG	-	extracellular solute-binding protein	2.099e-12
2070017	AATCAGTTCT.TTAATAACCA	intergenic	n/a	2.101e-12
156130	ATTGCACCAA.AGATACAAAC	-	hypothetical protein	2.152e-12
339222	ATGATTGGCT.GTCCATTTAC	gnd	6-phosphogluconate dehydrogenase	2.154e-12
334399	ATTTGGGTTT.TTTTCTGATA	-	hypothetical protein	2.272e-12
1696338	AAGACCAAGG.TTCCAAATGG	-	serine/threonine transporter SstT	2.604e-12
634684	AAAAACTTGA.CTAGCTATCC	thiE	thiamine-phosphate pyrophosphorylase	2.633e-12
1760836	ACAGGGGTCA.ACTGACTTCA	-	Mga-like regulatory protein	2.91e-12
520061	AACATGAGGG.AAAAGAACTA	-	leucine-rich protein	2.997e-12
1976226	ATGTAAGCAG.TTAAAGCAAT	-	RNA pseudouridylate synthase	3.193e-12
1975244	AAATAAGAGT.CGAGTTTTCA	pbp2A	penicillin-binding protein 2a	3.193e-12
1146933	CAAGGAAGGA.TGACAATCCA	intergenic	n/a	3.375e-12
551865	CAACAGCTGA.TTCTTTAATG	brnQ	branched-chain amino acid transport system carrier protein	3.375e-12
139442	ATGATGAATT.TTAGAGAAGA	intergenic	n/a	3.463e-12
810973	ATGGTATAAG.TGAAAATCTA	intergenic	n/a	3.463e-12
1633809	ATGGGCAAAG.AGTTATTGGC	nanA	sialidase A (neuraminidase A)	3.463e-12
441406	AGAATGTGTA.GTCATCCCAC	pgk	phosphoglycerate kinase	3.463e-12
1821197	AGATACTTTG.CCAGCCCTTG	-	nicotinamide mononucleotide transporter	3.463e-12
1065527	AACAGATAAG.TCGGTATTAA	lacE2	lactose-specific phosphotransferase system (PTS), IIBC component 2	3.463e-12
2211898	ATTTTATTTT.TACGCTGAAA	-	hypothetical protein	3.463e-12
189331	AAGAGACTCT.CGTCAGGGCT	-	GNAT family acetyltransferase	3.463e-12
767942	CAAAACCTTC.CCACGCATGG	sufC	FeS assembly ATPase SufC, ABC transporter ATP-binding protein	3.463e-12
2200793	ATTTTTTACA.CAATTATTGA	cbiO	cobalt transporter ATP-binding subunit	3.463e-12
2200914	ATTGGACTTT.CTTGGTCAAG	pgsA	CDP-diacylglycerol--glycerol-3-phosphate 3-phosphatidyltransferase	3.463e-12
1089120	CAGGTGTCAT.ATTCGAACCA	gyrA	DNA gyrase subunit A	3.864e-12
994721	CATCTCCTGA.AAAAGGAAGG	-	ABC transporter ATP-binding protein	4.023e-12
2085207	AGGCAACTGA.CCAATGACAC	aspS	aspartyl-tRNA synthetase	4.024e-12
1389111	CACCCGTTTT.TGGAGTCTCA	-	hemolysin-III-like membrane protein	4.04e-12
560112	AGACTCCCAA.ACACCAACCA	-	hypothetical protein	4.143e-12
665862	AATATCAAAA.ACGAGTGATG	ftsE	cell division ATP-binding protein	4.212e-12
629853	CAGTACCTTG.TAGTTGACTG	lysS	lysyl-tRNA synthetase	4.215e-12
453686	CAAAGTTTGT.ACTGGAGGTA	-	hypothetical protein	4.547e-12
2085127	ATTCGTTTTG.TTGTTTCATC	-	hypothetical protein	4.716e-12
817083	AGATTTGTTT.ATGATGTTAC	intergenic	n/a	4.828e-12
1414864	ACTATACACC.GAGCAACAAA	intergenic	n/a	4.828e-12
219172	CATGAAACGA.CATCTAAACC	pflD	formate acetyltransferase	4.828e-12
573317	ATGGACGTTT.TTTGAAAAAG	bgaA	surface anchored beta-galactosidase	4.866e-12
2168468	AGACTACGGT.CTGGAAATCC	hslO	Hsp33-like chaperonin	5.161e-12
1612489	CAAATGGTGT.GGACCTTCCA	penA	penicillin-binding protein 2b	5.253e-12
112119	ACACAACAGT.GAAAAATTGG	-	peptidoglycan-binding protein	5.323e-12
1994954	AATTGATGTT.CTTTGAATAA	-	L-ascorbate 6-phosphate lactonase	5.38e-12
1934072	AGACGGATAA.GCCGTTGAAC	-	methylase	5.458e-12
2174830	ATAAGATTAG.TTATGATAAA	-	two-component system, response regulator	5.52e-12
462550	ATGATATTTA.TTGGCTCTGA	-	ABC transporter ATP-binding protein	5.596e-12
856286	AGTAGGGGAG.ACTTGCCCAT	comEC	competence protein	5.697e-12
856300	ACTGACTTCC.AAAATGGGCA	comEC	competence protein	5.697e-12
1381094	ACGTGAGGAT.CCCTCCAAAG	intergenic	n/a	6.211e-12
293661	ATTCAGGTAT.CAGTTGGGAG	pbpX	penicillin binding protein 2x	6.429e-12
1847309	AAAACCATTA.TAGTTTAGTC	-	peptide ABC transporter ATP-binding protein	6.566e-12
703486	ATATTCAAGA.ATTACAGAAG	-	NUDIX family protein	7.026e-12
461917	CACTTTCAAC.GTAAAGGACA	-	ABC transporter ATP-binding protein	7.399e-12
558673	ATCCCGTGCG.ACTCTTTCAC	-	ABC transporter ATP-binding protein	7.443e-12
285700	AAACACGTAG.ATCAAGATGG	agaD	N-acetylgalactosamine-specific phosphotransferase system (PTS), IID component	7.742e-12
2188725	CAAGAGTCAT.ATTCCTCAGA	comFC	late competence protein	7.778e-12
631521	ATAACCTTCA.CCTTCACACG	lctO	L-lactate oxidase	7.984e-12
744781	AGGGGACATA.GCATGTTTGC	cdd	cytidine deaminase	8.152e-12
1398684	ATTGGCAACT.GCCCTGTGAC	glyQ	glycyl-tRNA synthetase subunit alpha	8.263e-12
147948	AATCCTTTTG.CAGCATTTGC	-	transport protein	8.636e-12
1600931	AAACTGGCTT.GCACCACGGT	ileS	isoleucyl-tRNA synthetase	8.654e-12
242853	AAAGTACCGT.TATTATTGTA	intergenic	n/a	9.538e-12
242554	CAGTGTGAGA.GGTGTTTTTC	-	surface-anchored pullulanase	9.538e-12
242369	CAACCTCTTA.TGATACAGCA	-	surface-anchored pullulanase	9.538e-12
240658	ACCATGAACG.TTGTCTGACT	-	surface-anchored pullulanase	9.538e-12
739042	CAGTTCCCAT.ACAGATACAC	deoD	purine nucleoside phosphorylase	9.714e-12
1859864	CATCAATGGC.CTAAGCAAAA	msmE	multiple sugar-binding protein precursor	9.714e-12
2091997	AAGCAAATTG.GCCTGTCAAT	-	Major Facilitator Superfamily protein	9.714e-12
299467	AGGCGTGGAT.GCGGCTACCG	-	hypothetical protein	9.714e-12
933099	AGATATCGGT.TTACTCGCGA	-	hypothetical protein	9.714e-12
684977	AACCAATTGT.GGAGGAGGTT	-	hypothetical protein	9.714e-12
727671	AGCAGTTTTG.CAGAGGTCAA	clpE	ATP-dependent Clp protease ATP-binding subunit	9.714e-12
679704	AGATAAAGCG.CCTGGTGTAC	-	ABC transporter ATP-binding protein	9.714e-12
2038214	CAGGTAGAAC.AGTTTCGTCA	-	ABC transporter ATP-binding protein	9.714e-12
642069	ATTTCCACTT.CATCAGCTAG	intergenic	n/a	1.046e-11
635863	AAATCCTCTT.GGTCTCTGGT	-	hypothetical protein	1.046e-11
986293	ATGAAACTAC.AAGAAAAAAC	-	hypothetical protein	1.095e-11
1345972	AGATTCCATA.AGACTCATAA	lgt	prolipoprotein diacylglyceryl transferase	1.171e-11
1537150	ACTCTTTTGC.AAGGTATCAC	metA	homoserine O-succinyltransferase	1.178e-11
960165	ATCTATTAAC.AAAACTCGTA	dnaG	DNA primase	1.195e-11
1786808	ACGATTATAG.CTTCTGTAGA	-	cation transporter	1.248e-11
1557586	ATTGTTCATG.TTTCTCCTTA	intergenic	n/a	1.366e-11
1983467	ATATGAGTAC.GATGTTATTC	treR	GntR family transcriptional regulator	1.432e-11
631201	AGAATATCCG.GCCTTTAACC	lctO	L-lactate oxidase	1.504e-11
636304	AGTCCCCAAT.TTCTCTGAGC	-	ABC transporter ATP-binding protein	1.691e-11
1842962	CAAAGAAGCA.CCAAGTCTGC	-	sugar phosphotransferase system (PTS), IIABC component	1.761e-11
663336	AAAACAATCC.CTGGATTGTT	intergenic	n/a	1.898e-11
300077	AGTTAACTGG.TGATGAAGGG	-	hypothetical protein	1.988e-11
1123471	AACTCTTTTT.TCTATCGACC	-	endonuclease	2.072e-11
1125619	AGTAGGGCAA.CGATACATCC	intergenic	n/a	2.297e-11
207567	AGTCGACAGA.GAAGCCCCAT	-	hypothetical protein	2.347e-11
954665	ATGCAACCAG.CTTTCTGATA	ppc	phosphoenolpyruvate carboxylase	2.516e-11
1944990	CAGTTGAAGC.ATCAAGCACG	rpe	ribulose-phosphate 3-epimerase	2.528e-11
1973284	ATAATGGATA.GATGGAGGCG	intergenic	n/a	2.542e-11
1531096	AGCGTCCAAT.AACTCAGGGA	clpX	ATP-dependent protease ATP-binding subunit ClpX	2.544e-11
994192	CAAAAGCTAG.TACTGAGGCA	-	ABC transporter ATP-binding protein	2.56e-11
129967	ATAGTTCGGG.AACTATGGGA	intergenic	n/a	2.579e-11
1656907	AAAAAGATGG.ACACGGGAAC	nrdR	NrdR family transcriptional regulator	2.709e-11
1695847	AAGGGTCAGT.CTAGGATTCC	-	sodium:dicarboxylate symporter family protein	2.735e-11
1471734	AGTACCCGAC.AAAATCTTTA	-	hypothetical protein	2.767e-11
213871	AAAATAAAAA.CAAAAAACAA	intergenic	n/a	2.786e-11
1422266	AGGCATAAAC.GGAATACCAA	-	hypothetical protein	2.835e-11
450731	AATTATCCCA.AGGAATTAAA	-	type I restriction-modification system M protein	2.906e-11
427089	AAATCAAGGG.GTAATAATGA	-	transport protein	3.024e-11
1072975	ATACTGGAGC.CTCATTGCTG	intergenic	n/a	3.109e-11
930532	CATCATCTAA.AATTCTTCTC	intergenic	n/a	3.109e-11
1082943	ACACCAGAGT.TTCCCTCTGA	intergenic	n/a	3.109e-11
1350572	CAAGTTAATG.TTCATGGTAC	intergenic	n/a	3.109e-11
1763650	AAAAAGCTAG.GATTCCCAAT	intergenic	n/a	3.109e-11
79076	AAGAGGAACT.AATGCTACAT	intergenic	n/a	3.109e-11
1806220	AAAATCTATA.TCTGAATGAA	intergenic	n/a	3.109e-11
1738180	AAGGCTTTTT.AGTTTCAATT	intergenic	n/a	3.109e-11
2162968	ACCTCTTTTA.TTTTTCTTAA	intergenic	n/a	3.109e-11
2208054	AGTTTATTTT.CAAGAAACTA	intergenic	n/a	3.109e-11
540571	ACATTTCCTA.TCTCTTTCCT	intergenic	n/a	3.109e-11
2149078	AATCAGTTTA.CCTTTCCTTG	adcA	zinc-binding protein AdcA precursor	3.109e-11
591634	AGAAGAAAGT.CAAAGGAAGA	zmpB	zinc metalloproteinase ZmpB	3.109e-11
1808389	ATATCTTGGG.GATAACATCC	xpt	xanthine phosphoribosyltransferase	3.109e-11
1808776	AGGCCGGTGC.ACAGTCCAAG	xpt	xanthine phosphoribosyltransferase	3.109e-11
789055	ATCATTTCCA.GAAACATCTG	-	type I RM modification enzyme	3.109e-11
796202	ACCAAGAAGA.CAGTTTGCGA	-	type I restriction modification system restriction protein	3.109e-11
527691	AGTAAAACCA.GGCCACCTCA	-	two-component system, response regulator	3.109e-11
480895	AGCTAAGAAG.AGCAAGGTCA	infB	translation initiation factor IF-2	3.109e-11
603254	AAGATTTTGA.TTGGTGGATT	thyA	thymidylate synthase	3.109e-11
603218	AGAAATTAGT.CCATCAGGAA	thyA	thymidylate synthase	3.109e-11
1590324	ACGAATGGCA.CTATTAGCAC	tpx	thiol peroxidase	3.109e-11
242481	ACAAGGCTTG.GCCGATAAGG	-	surface-anchored pullulanase	3.109e-11
569825	ATACTGGAGC.CTCATTGCTG	-	sugar phosphotransferase system (PTS), IIB component	3.109e-11
1842507	AACCTGCAAG.AAGGCTGGGA	-	sugar phosphotransferase system (PTS), IIABC component	3.109e-11
1834703	AGGGTGATGA.CTCTTGGACA	scpA	segregation and condensation protein A	3.109e-11
834380	AACAGGCTGT.ACTGCTAAAG	-	RNA pseudouridylate synthase	3.109e-11
833903	CAGGCCAGGT.TTGGTCAATG	-	RNA pseudouridylate synthase	3.109e-11
168716	AAAATCCTAT.CGTATCATAT	ribD	riboflavin biosynthesis protein	3.109e-11
2019600	AGCACCATCT.GGCGAATGGG	-	pyrrolidone-carboxylate peptidase	3.109e-11
2102069	CAATTGTAGC.GTAGCTTTAA	ulaA	PTS system ascorbate-specific transporter subunit IIC	3.109e-11
2101265	CACCTGCAGT.GCTCCACAGA	ulaA	PTS system ascorbate-specific transporter subunit IIC	3.109e-11
537332	CAAATCTTGC.GCTAGTGAAG	-	phosphoesterase	3.109e-11
1056510	AAGAGTACGC.AACCGTGCCC	pstI	phosphoenolpyruvate-protein phosphotransferase	3.109e-11
1056711	CATCAATCCT.CGCTTGATTA	pstI	phosphoenolpyruvate-protein phosphotransferase	3.109e-11
1056938	AGCAGTCTTT.ATGAAGAAAA	pstI	phosphoenolpyruvate-protein phosphotransferase	3.109e-11
1056567	CAACATCTGT.CTTCGTACAC	pstI	phosphoenolpyruvate-protein phosphotransferase	3.109e-11
1847519	AAGAATTGTT.AACAATCCAA	-	peptide ABC transporter ATP-binding protein	3.109e-11
2125929	AGTGGCGCAC.TGTTCTCATC	arcB	ornithine carbamoyltransferase	3.109e-11
876828	AATAATTCTT.TTCACGTTGT	pepB	oligopeptidase	3.109e-11
876947	AAGAAGTTCA.CTATCTCATG	pepB	oligopeptidase	3.109e-11
2114071	ATCTTCGTAA.CTGCTTGTTC	gcnA	N-acetyl-beta-D-glucosaminidase	3.109e-11
871047	AAAAGACAGC.TGGTAGCCAA	pmrA	multi-drug resistance efflux pump	3.109e-11
870439	AGTAAGAAAA.TGTACGAATG	pmrA	multi-drug resistance efflux pump	3.109e-11
914758	AATTTGAAAA.AATTGAGCTA	-	methyltransferase	3.109e-11
539366	CACGACGGTT.ACTGTAATAG	-	metallo-beta-lactamase superfamily protein	3.109e-11
2004087	AAAGAAAAGC.AAGAAAAAGG	-	membrane protein OxaA 1 precursor	3.109e-11
1829530	AGCCGATAAT.CCGCTATAGA	-	iron compound ABC transporter permease	3.109e-11
480092	AGAGATTACT.ATCTTTTGCT	-	hypothetical protein	3.109e-11
1085584	AGTGAGAACG.CAGAGTTTGA	-	hypothetical protein	3.109e-11
2087466	AAAATAGAAC.ACTGCCTGAA	-	hypothetical protein	3.109e-11
1692078	CAGATGAAAA.ATCCACGAAG	-	hypothetical protein	3.109e-11
1051473	AGTCAAAGAA.GGGATTATAT	-	hypothetical protein	3.109e-11
423441	ATGTCTATGC.TATACTGGTG	-	hypothetical protein	3.109e-11
1423142	ACAAACCAGA.AAAATGACTG	-	hypothetical protein	3.109e-11
1380019	AAATCCCAAG.AATCATGGCT	-	haloacid dehalogenase-like hydrolase	3.109e-11
1682239	AAGCAGAACA.TTCTGTGTGG	gmk	guanylate kinase	3.109e-11
1387571	AGTAGATGGC.AACGCTTGGC	-	GNAT family acetyltransferase	3.109e-11
1079927	CATCATCTCT.ACTTGAAAAG	fps	geranyltranstransferase	3.109e-11
1852990	AGCGTAACTT.ACTAGTGGAG	-	extracellular oligopeptide-binding protein	3.109e-11
1986841	AACAAGCATA.TTGTCGACAT	-	exported PTS system protein	3.109e-11
1586092	AAAGATAAGG.CAAAGCAGCT	pepO	endopeptidase O	3.109e-11
752675	AAACCTGTCA.GACTTTGAAG	parE	DNA topoisomerase IV subunit B	3.109e-11
753267	CATCCACAAC.GGGCGAGCTA	parE	DNA topoisomerase IV subunit B	3.109e-11
887794	AATCAAGTGT.TTTGTCCTTC	-	DNA polymerase III subunit epsilon	3.109e-11
163970	ATAGAAGGCA.GGCTTCACCA	mutL	DNA mismatch repair protein	3.109e-11
164756	AGAAAATACG.TCTACTATGA	mutL	DNA mismatch repair protein	3.109e-11
164872	AAACCTTGGA.CGATTGACCA	mutL	DNA mismatch repair protein	3.109e-11
1481811	AACAGGAATA.CCTGCCATTC	dapB	dihydrodipicolinate reductase	3.109e-11
1837300	AAGAGTTTGG.ATTATTTTCA	-	deoxyribonucleotide triphosphate pyrophosphatase/hypothetical protein	3.109e-11
1543562	AAAAACAGGT.GCTCTCAAGA	-	DEAD/DEAH box helicase	3.109e-11
2067939	ATGTCTTGAT.TTATCTCAAG	-	cation transporting ATPase	3.109e-11
2126694	AGAACCCTGC.TTCCCACTCG	arcC	carbamate kinase	3.109e-11
1989604	CAACTGAGTT.CGTCCGTAAG	adhE	bifunctional acetaldehyde-CoA/alcohol dehydrogenase	3.109e-11
1016046	ACAAACGAGA.GCCTTGTCAA	addB	ATP-dependent exonuclease subunit B	3.109e-11
1460023	AGATGAAAGG.TACACGGATG	aspC	aspartate aminotransferase	3.109e-11
1459941	ACATTTTCTG.TGCTCCAAAT	aspC	aspartate aminotransferase	3.109e-11
1459029	AAGTTGCATA.ATAATAGCGT	asnC	asparaginyl-tRNA synthetase	3.109e-11
2045791	AATGATTGCG.CTGAACTGGC	argS	arginyl-tRNA synthetase	3.109e-11
2046117	AACAATTTGG.ATGTTGATTG	argS	arginyl-tRNA synthetase	3.109e-11
2046555	CACGTGACTT.GCTGCAGCCC	argS	arginyl-tRNA synthetase	3.109e-11
1393408	CAAGTCGAAA.TTTGGAGGGC	-	ApbE family protein	3.109e-11
525882	ACGCATTTGC.TATGTTACAA	-	ABC transporter permease	3.109e-11
1804798	ACATACCAAA.GCTGCAAGTA	-	ABC transporter ATP-binding protein/permease	3.109e-11
1294471	AATAACCCGC.TCCCTTGCAA	-	ABC transporter ATP-binding protein	3.109e-11
886798	AAACTGGCAT.TTGGTTTGAT	mtnN	5'-methylthioadenosine/S-adenosylhomocysteine nucleosidase	3.109e-11
149661	AGAAAATAAC.GCTAATAAAA	-	AzlD-like membrane transport protein	3.135e-11
1696184	CAACGCCCTG.TTACTGCTAA	-	serine/threonine transporter SstT	3.211e-11
2070601	AACAAGTATC.CAAATTGAAA	-	hypothetical protein	3.31e-11
1303342	ACATAGACAA.AGAACTTTCG	-	glycosyl transferase	3.365e-11
535140	AACCATTGAT.GTACGGATAA	-	glutamine transporter, ATP-binding protein	3.428e-11
1671260	AAATCATCCA.AGTAAGCTGG	mvaS	3-hydroxy-3-methylglutaryl coenzyme A synthase	3.451e-11
546772	ACGGAACCCT.GAAAAACTCA	-	extracellular solute-binding protein	3.487e-11
1351833	AAGTTGGAAT.TTTGTATCTA	intergenic	n/a	3.535e-11
273776	ATTGAGAGGG.GTTTGTTGGA	-	glycosylhydrolase	3.74e-11
986901	AAAATCGTAG.CTACCATTTA	intergenic	n/a	3.835e-11
263586	AGTCTGCTGC.GGTATCGGTG	-	permease	3.846e-11
334952	ATAATACTTG.CATGTCTCTC	-	DivIVA protein	3.894e-11
1833084	CAGGTAAGGA.CCCGTTCCAG	-	hypothetical protein	3.915e-11
970265	ATGGTTTTCT.AGAGAGACAG	-	DNA-binding protein	3.955e-11
975264	AAATGGAAGA.CGCTTGACTG	pcrA	ATP-dependent DNA helicase	3.955e-11
1301151	ATAAACAAGG.ACTAGTTTTG	-	hypothetical protein	3.969e-11
1531493	AAAGTCAGCA.CCTGCAAGAG	clpX	ATP-dependent protease ATP-binding subunit ClpX	3.988e-11
266038	ACCAGATTAG.ATCAATGGGG	folC	folylpolyglutamate synthase	4.002e-11
1874025	AATTTCAGAC.CGAAAATTTA	-	RNA methyltransferase	4.201e-11
419479	AAGTCGTCTT.TTTTCATATT	intergenic	n/a	4.28e-11
556922	AAAACTTAGT.TTTCTTTAGT	intergenic	n/a	4.28e-11
1056225	CAATTCATTT.TAAATTGCAG	intergenic	n/a	4.28e-11
543446	AGTTCTGGAT.GCTTCTAAAT	-	protease	4.28e-11
1057056	AGACTGGAGA.GCTATGTTCC	pstI	phosphoenolpyruvate-protein phosphotransferase	4.28e-11
1785403	ACGCACACCT.TTTCACGATC	-	LacI-family transcriptional regulator (catabolite control protein)	4.28e-11
662696	ACTTCTCCTT.ATTAACTTCA	-	branched-chain amino acid transport ATP-binding protein	4.28e-11
453749	CAAAAACTAT.AATAAAACCC	-	hypothetical protein	4.355e-11
1614529	ACAATTTGAG.AGAAAATTAT	intergenic	n/a	4.627e-11
2197677	ATAGTAATAG.GATATTAGTG	mreC	rod shape-determining protein MreC	4.67e-11
2037479	ACTCTATTGA.ACAGTAGAAG	-	peptidase	4.67e-11
2211417	ACAGTGAAAC.CATCAGAGCA	-	hypothetical protein	4.67e-11
2211916	AAATCTATTA.GTTTCACGTG	-	hypothetical protein	4.67e-11
476007	AAGAAAGATT.CAATGAAAAG	pncP	ABC transporter ATP-binding protein	4.67e-11
272056	AAATTGACCT.TATTTCTTTG	-	glycosylhydrolase	4.679e-11
1643889	AGAAAATGGG.TTGGAAAATC	aroF1	phospho-2-dehydro-3-deoxyheptonate aldolase	4.734e-11
1739169	AAATAGGTTC.TAGATCACTC	-	hypothetical protein	4.734e-11
1377960	AAGCCCAACA.CAAAAAATGG	-	beta-lactamase	4.778e-11
2060753	CAGCTCGTAT.ATCAAAGAAA	-	transferase	4.976e-11
1695265	AAAAGCCATT.ATGACATCAG	-	mechanosensitive ion channel protein	5.108e-11
1004480	AAGTGAACAG.CTGAGCATTA	glgB	glycogen branching enzyme	5.156e-11
1695253	ATGGCTTTTT.ATCCTCTTTG	-	mechanosensitive ion channel protein	5.281e-11
407618	ACCGTACACT.GCTGCTATCT	-	glutamine ABC transporter, glutamine-binding protein/permease protein	5.297e-11
2103229	ACTAGTAGAA.TAGTGTTAAA	-	PTS multi-domain regulator	5.345e-11
1382428	ATTCCCAAGA.CCTGTCATGG	def	peptide deformylase	5.354e-11
1834338	AATTTGCAGA.ATTTTGAAGG	scpB	segregation and condensation protein B	5.395e-11
706971	CAAACCTTTA.CAAAATCAGC	pepN	lysyl-aminopeptidase	5.509e-11
99783	AACCATCTAG.CCTTCAATAT	-	hypothetical protein	5.579e-11
335104	AATCCGCAAT.TCCTGACGAA	-	DivIVA protein	5.622e-11
152140	AAGTCGCAAA.TATCTGGGTG	-	peptidase	5.657e-11
1342729	CAGCGACTTT.GCAACCATCG	-	haloacid dehalogenase-like hydrolase	5.702e-11
1662854	ACTCGCTGCA.AAGGGGAGAA	-	hypothetical protein	5.823e-11
558853	CACTCAAATC.TGAGTGGTCA	-	ABC transporter ATP-binding protein	5.831e-11
100790	AGGATAGAGA.GATAGAAAAA	-	hypothetical protein	5.859e-11
506562	CAGACAAGGC.CCTTACTATG	pheT	phenylalanyl-tRNA synthetase subunit beta	5.894e-11
876920	CATCGTCTAG.ACATAAGGGA	pepB	oligopeptidase	5.894e-11
523019	AATCCTGATA.TATAAAAGAT	-	hypothetical protein	5.894e-11
1841832	CAGCCTTGCG.AAGAAGAAAG	-	sugar phosphotransferase system (PTS), IIABC component	5.98e-11
1349469	ATGGTGGTCG.GTCATCGCTG	queA	S-adenosylmethionine:tRNA ribosyltransferase-isomerase	6.046e-11
287324	CAGCAACTCT.GGTAACTATC	-	heparinase II/III-like protein	6.101e-11
1557043	AGAGACTTGG.CTTTGCCAAT	-	hypothetical protein	6.231e-11
261823	AGCATCAACT.TCTATCAATA	-	haloacid dehalogenase-like hydrolase	6.397e-11
1341809	AAGTCTCCTG.CTCTAGTAGT	-	hypothetical protein	6.403e-11
784060	ATGTGGCAGG.ATTGCAGCGA	-	cysteine desulfhydrase	6.558e-11
1483213	CACAAGTAAA.CATATCGATG	-	hypothetical protein	6.693e-11
365521	ATACCATTGA.GAAATTTTGC	-	hypothetical protein	6.715e-11
365548	AGAAAATCGT.GATACCTATG	-	hypothetical protein	6.844e-11
865877	AAGGAAGTCT.AGTCAAGCAT	fbpS	fibronectin/fibrinogen-binding protein adherence and virulence protein A	6.859e-11
904514	CATTGCTAAA.CCGTTATGGA	pepT	peptidase T	7.074e-11
1531555	ATGCGACAGC.CTGACGGAGG	clpX	ATP-dependent protease ATP-binding subunit ClpX	7.862e-11
986802	AGCATACGAA.CTTTAGTAAA	intergenic	n/a	7.905e-11
1987776	AACGAAAGGA.TATAAAAGCT	intergenic	n/a	8.259e-11
428796	AGCTGGAACT.TTGGTTTAAC	-	hypothetical protein	8.744e-11
1584347	AGTATTAGTA.ATTCTTTGAG	intergenic	n/a	8.91e-11
1584379	ACGGTTTTAT.GATTTTCATA	-	metallo-beta-lactamase superfamily protein	8.91e-11
848939	AAGTTCCTGA.AGCTTGAGAC	-	hypothetical protein	9.085e-11
657937	ACATGATTCA.CAACCAATGG	clpP	ATP-dependent Clp protease proteolytic subunit	9.452e-11
1569636	CAGGAAACTA.ATTCTAGCAG	-	hypothetical protein	9.666e-11
429072	ATTTGACCAT.TAGCCAAGAA	-	PAP2 superfamily protein	1.004e-10
1630852	AAAAATTCAA.ACATCCAGAA	-	ABC transporter substrate-binding protein	1.005e-10
2075093	ACAAAGACGG.TACAAATGGT	malQ	4-alpha-glucanotransferase	1.007e-10
1167951	ATATTGCTTT.CTCCAAAATG	intergenic	n/a	1.014e-10
290193	AAAGAAAAGA.ACAGTTACGT	-	hypothetical protein	1.026e-10
1302014	AGCGTCAAGG.ATAACTGACT	-	hypothetical protein	1.055e-10
783861	CACGTTGATG.GGTTCAGGCG	-	cysteine desulfhydrase	1.059e-10
2168892	AGTGATTTCT.CCCCGTGGTC	hslO	Hsp33-like chaperonin	1.064e-10
1854426	ACATGCCCAT.GTATAAAAAA	intergenic	n/a	1.094e-10
520137	AAGCTAAAGG.AGCGTGAGAT	-	leucine-rich protein	1.114e-10
520286	AAAAACTTGC.GTGCCTGTCC	-	leucine-rich protein	1.118e-10
520647	AAAGATAGAG.TGAGAAAAAG	-	leucine-rich protein	1.118e-10
1050153	ACCCAATGAT.TCCATGAAGG	mutX	mutator MutX protein (7,8-dihydro-8-oxoguanine-triphosphatase)	1.157e-10
1802841	AGATAAAGCT.GATAAAATCC	-	ABC transporter ATP-binding protein/permease	1.157e-10
234344	AGTCCGAAAG.CTGTGTGACC	-	beta-glucosidase	1.196e-10
470400	CAGATAAAAC.CTCTTTGACA	blpA2	bacteriocin transporter C39 protease domain BlpA2	1.222e-10
1616396	ACTTGATGTT.GTTCCACCGA	-	ROK family protein	1.223e-10
627688	ATGACTGTTC.GAACATCATG	-	amino acid ABC transporter permease	1.339e-10
324793	ACAAGGATTT.CGTCAGGCTA	aliA	extracellular oligopeptide-binding protein	1.401e-10
2056249	AGAGAAAGAA.TCTATCAAGG	intergenic	n/a	1.483e-10
1690516	ATATTGAGAA.TCTGAAGCTC	-	isochorismatase	1.499e-10
710577	AGACACCGAA.TTGCGGATAA	ciaH	sensor histidine kinase	1.513e-10
273985	ATGAATAGTG.GATTTTTTGA	intergenic	n/a	1.527e-10
555245	ACAGCAAGGG.GCTTAAGGCC	intergenic	n/a	1.54e-10
291268	CAGATGAGTC.ATCCAGCAGG	mraW	S-adenosyl-methyltransferase MraW	1.564e-10
1642540	AACTATCATT.TCATCAAAAG	intergenic	n/a	1.578e-10
1697237	AAGCTAGAAC.CCGATAGCCA	-	hypothetical protein	1.659e-10
2113959	CAACCTTTGA.CTTTACATGG	gcnA	N-acetyl-beta-D-glucosaminidase	1.706e-10
1653025	ATGTGGTCTT.ATGGTCATCA	engA	GTP-binding protein EngA	1.739e-10
1642305	ATTTGGAAGT.TTGAACAATG	acpS	4'-phosphopantetheinyl transferase	1.743e-10
1098929	AATTGCTCAA.TCGTTCAAAA	fhs1	formate--tetrahydrofolate ligase	1.869e-10
1821021	AGATTGAAAA.ACATTGGTAG	-	nicotinamide mononucleotide transporter	1.96e-10
581492	ACATAGCTTT.CTAATGCCTC	-	rRNA methylase	2.042e-10
779707	ACTTCCTAGG.GGTCTTGGAG	fruA	fructose-specific phosphotransferase system (PTS), IIABC component	2.055e-10
561137	AACTTTTTTA.GAGCTTCACT	-	hypothetical protein	2.062e-10
122716	ATGTGTCCAT.TCACCATGAA	intergenic	n/a	2.071e-10
118044	ATGTGTCCAT.TCACCATGAA	intergenic	n/a	2.071e-10
1147094	CAGATGCAGC.CCTGGGCCAC	carA	carbamoyl phosphate synthase small subunit	2.122e-10
2132053	AACGTAAGGC.ATTGTGGATG	-	hypothetical protein	2.14e-10
235059	AGAGTGGACT.TCTGGATGCT	-	beta-glucosidase	2.253e-10
516193	AGATTGATGT.GACAAGATTA	pnpA	polynucleotide phosphorylase/polyadenylase	2.314e-10
1643216	AGACTGGTTT.ACAACGGCAG	aroF	phospho-2-dehydro-3-deoxyheptonate aldolase	2.361e-10
572272	AAACCTGATG.AGACGTATCT	bgaA	surface anchored beta-galactosidase	2.403e-10
1689408	ACAAATGGAC.AATTTTTCTC	-	methyltransferase	2.513e-10
439909	AAAGACATGA.CATCTTCTCC	-	endo-beta-N-acetylglucosaminidase	2.633e-10
439952	AAGGTCAAGA.GTTGATCTCT	-	endo-beta-N-acetylglucosaminidase	2.633e-10
439754	ATCTGGTTGC.TTATTGAAAG	-	endo-beta-N-acetylglucosaminidase	2.633e-10
439876	CAAGCAAGTG.TGAAGAGAAG	-	endo-beta-N-acetylglucosaminidase	2.633e-10
439673	AGGCCTTGTT.TTCTCAAGAA	-	endo-beta-N-acetylglucosaminidase	2.633e-10
440081	ATAGTCATGT.ATCTTTACAG	-	endo-beta-N-acetylglucosaminidase	2.633e-10
439553	ATTTCTCTTG.CCATTCAGAG	-	endo-beta-N-acetylglucosaminidase	2.633e-10
439383	AGAAGTTGAA.CTGCTAAGAA	-	endo-beta-N-acetylglucosaminidase	2.633e-10
1837772	ACAAACGGTA.GTAGAACCAT	-	deoxyribonucleotide triphosphate pyrophosphatase/hypothetical protein	2.633e-10
1614905	ATACCAACAT.AGGCAGAAAA	-	transcription regulator	2.768e-10
364810	CAGTACCAGG.CCACCTGTCA	-	hypothetical protein	2.78e-10
2168609	CAAGGTCAAG.TTGCAGGTGG	hslO	Hsp33-like chaperonin	2.81e-10
773352	ATTGTCATCC.AGCAAAAGTA	-	D-alanyl-D-alanine carboxypeptidase	2.924e-10
273103	ATGATGAGAG.TATAATGTTC	-	glycosylhydrolase	2.96e-10
704972	ATGGCATGAT.TGGAAAGTCC	-	PEP-utilizing enzyme	3.01e-10
951928	AGGATACAGA.AAATCTGTTC	intergenic	n/a	3.1e-10
2115335	AACTGGATAT.GTCGCTCAAG	-	glycosyl hydrolase	3.272e-10
659247	ACACAGACTT.CAAGCAGCCC	-	branched-chain amino acid ABC transporter, amino acid-binding protein	3.306e-10
1785292	ATAATTTTGG.TAGTCAAGTG	-	LacI-family transcriptional regulator (catabolite control protein)	3.35e-10
2063464	CATCAACACC.TTTTCACGGA	pbp1B	penicillin-binding protein 1B	3.367e-10
283803	AATCCCAATA.GACACATGAT	ugl	unsaturated glucuronyl hydrolase	3.381e-10
880594	AAAAAATGAG.CTGGTCAAAA	intergenic	n/a	3.383e-10
529136	ACCAGATTTT.CGTCATCTGG	-	two-component system, sensor histidine kinase	3.392e-10
294146	AATGTCACAA.TCCAGCACTG	mraY	phospho-N-acetylmuramoyl-pentapeptide-transferase	3.418e-10
363409	ATGATATCAC.ATCAAAAAAG	tig	trigger factor	3.552e-10
109759	AACCATAAAT.CCATCAAAGA	-	5'-nucleotidase	3.572e-10
528442	ATATCAAGGG.ACCGTCAAAG	-	two-component system, sensor histidine kinase	3.591e-10
703350	CATAAAATTT.TTAACTCTTC	-	NUDIX family protein	3.64e-10
1558235	AACCAATTAG.AGTTGAAGAA	cmk	cytidylate kinase	3.686e-10
636769	ACCGCAAGAG.AGAATCGAGA	-	ABC transporter ATP-binding protein	3.714e-10
1926440	AGCTCATCTC.GCAAGGATAT	rpoB	DNA-directed RNA polymerase subunit beta	3.722e-10
784177	AAAAGACAAA.ATATCCGGAT	-	cysteine desulfhydrase	3.801e-10
1018583	CAGTTTTCTT.TGTTCCTTGC	addA	ATP-dependent exonuclease subunit A	3.909e-10
603095	AGAAGAACTT.CCAACCTTCC	thyA	thymidylate synthase	3.91e-10
603134	ATATCTATGA.AATCAATTTG	thyA	thymidylate synthase	3.91e-10
237561	CACGAATCTT.AGTACAAGCA	intergenic	n/a	3.939e-10
93942	AAACTCTCAA.AAGAACTTCA	intergenic	n/a	3.951e-10
641422	ATCTCAAAGG.GGTGCTAAAG	thiD	phosphomethylpyrimidine kinase	3.954e-10
1400735	ATCAAATACA.ATCCAAATAA	-	aldo/keto reductase family protein	4.1e-10
142980	ACAGCTACAG.CCTCTGCTAA	-	acetyltransferase	4.1e-10
280003	ATACCCTCCG.TCTAGTGATG	-	PfkB family carbohydrate kinase	4.106e-10
98622	ACACACGTAA.GATTATGAGT	-	hypothetical protein	4.114e-10
2189841	AGGATTTTCC.AAGCAAGATG	comFA	late competence protein	4.138e-10
476918	AGTCTTGGCA.GAAACGGCTC	-	phosphotransferase	4.238e-10
635193	CATAGCTTTT.AAAAAAGGAA	intergenic	n/a	4.299e-10
273803	AATTAGTTTT.GCTAGTAAAT	-	glycosylhydrolase	4.342e-10
1896064	ATGTAGGGTA.TGTGAGAGGG	intergenic	n/a	4.35e-10
1802820	CAGCAGTTTT.ATCTTTCTGA	-	ABC transporter ATP-binding protein/permease	4.386e-10
1648330	AATTTCAAGT.TCATCGTTTA	-	ABC transporter ATP-binding protein	4.587e-10
639415	AAAATCGAGG.GTGTAGATAA	-	hypothetical protein	4.722e-10
1741239	AGCTGTTTTT.TAGGTCTTGC	-	oligopeptidase	4.811e-10
260141	AAGCTTCTTC.AACTTTTTTA	intergenic	n/a	4.815e-10
884331	AGTTGGGAAC.GGTCATGCAG	glmU	bifunctional N-acetylglucosamine-1-phosphate uridyltransferase/glucosamine-1-phosphate acetyltransferase	4.873e-10
884496	CAAAAGGATT.TCCGTTTCAG	glmU	bifunctional N-acetylglucosamine-1-phosphate uridyltransferase/glucosamine-1-phosphate acetyltransferase	4.873e-10
109792	AAGACATGGC.AAAAACTTGG	-	5'-nucleotidase	5.078e-10
1689370	ACCAAGGAGA.AAAGAAACTC	-	methyltransferase	5.259e-10
1006742	CAAAACGGCT.GCTTCTTTAA	glgC	glucose-1-phosphate adenylyltransferase	5.35e-10
1615058	AAGAAGTAGA.ACGCTCAGCA	-	transcription regulator	5.397e-10
9815	ATGAGTAAAG.TCAAGAAATG	-	hypothetical protein	5.731e-10
443828	ATAACGCCTT.TTTGATCCAA	glnA	glutamine synthetase	5.731e-10
1148605	AACTTTAAGA.CCTCAAAGTG	pyrB	aspartate carbamoyltransferase catalytic subunit	5.841e-10
1592940	ATGCCATTCG.CTGTACTCCA	-	ABC transporter permease	5.932e-10
334107	ATAGTCCACT.GTACGATTTG	recU	Holliday junction-specific endonuclease	5.941e-10
982556	CATCCACCTC.CCGATAAAGG	ppnK	inorganic polyphosphate/ATP-NAD kinase	6.01e-10
1939169	CATCATCTAC.GTCCGTTCAC	pflC	pyruvate formate-lyase activating enzyme	6.748e-10
1878965	AGAAAATTTC.AATATCCAAG	groEL	chaperonin GroEL	6.748e-10
272322	AGTTGGAATA.AAACTTAATA	-	glycosylhydrolase	6.795e-10
1800679	CATCAAAATC.TGTTTCAAAC	-	sugar transferase	6.847e-10
893165	CAAATTCGAA.CATTCCTACA	-	redoxin family protein	6.847e-10
263799	ATCCCATAAA.ATAGATGTGA	-	permease	6.847e-10
877322	ACCAAGAAGC.TTGAAAAAAG	pepB	oligopeptidase	6.847e-10
809266	AAGTTTAACC.ACTTATCATT	-	lipoprotein	6.847e-10
642881	AGGAGTATAG.CTCCCATGAC	-	hypothetical protein	6.847e-10
1537294	CACGGCACAC.GAGATTTCTA	metA	homoserine O-succinyltransferase	6.847e-10
261583	CATCTTGGTC.TTGGTAAGGG	-	haloacid dehalogenase-like hydrolase	6.847e-10
416052	ACTTTGAAAA.TCTCTTGACT	pfl	formate acetyltransferase	6.847e-10
1532587	AAACAACTCT.AATCATGCTA	dyr	dihydrofolate reductase	6.847e-10
1377787	AGGCTCGTCT.CTGGGTAGAC	-	beta-lactamase	6.847e-10
2120998	AAGATAGTTG.TAAAGGTTTC	-	alpha-1,2-mannosidase	6.847e-10
549524	AAGGTCATGA.CAAGTCATCG	pepV	dipeptidase PepV	6.963e-10
2189947	ACTATTCTAG.AGAATGGTAT	comFA	late competence protein	7.092e-10
780404	CAATTCCTAA.GAAATCAACA	-	DNA translocase FtsK	7.142e-10
542570	ACTTGTCCAA.TTTTCTTCTA	murN	peptidoglycan branched peptide synthesis protein	7.392e-10
636910	AAGGGATTTG.AACACTTCCC	-	ABC transporter ATP-binding protein	7.509e-10
811304	ACAGAAATTG.CTATTGGCAT	-	hypothetical protein	8.406e-10
1836002	ACAAGCCCTG.TTTTCCTCTA	xerD	site-specific tyrosine recombinase XerD-like protein	8.454e-10
2211708	AGAGTGGGAA.AGTCATAATC	-	hypothetical protein	8.454e-10
1536716	AGTCCATTTC.AATCTGACGG	-	DNA replication protein DnaD	8.634e-10
927604	AGGATATAGA.AATAACAGCA	intergenic	n/a	8.637e-10
2021121	AATGATGTTA.CAAGTCGGGT	intergenic	n/a	8.735e-10
2021159	ATCACTATGA.CACGTTCACG	-	hypothetical protein	9.139e-10
2115637	AATGCTTGCG.GAGTTTGAAG	-	glycosyl hydrolase	9.432e-10
561558	ATCAAAAATA.TAGCAATAAA	intergenic	n/a	9.464e-10
426888	ACTGACTAGG.TGGGTTGTCA	-	transport protein	9.547e-10
812341	AACCGATTCA.AAAGAAAATC	-	permease	9.717e-10
1940863	CATCAATATT.GTTACCTTCA	purR	pur operon repressor	9.737e-10
922002	CAACACTTAT.TGCTTATCGA	-	RNA methyltransferase	9.966e-10
2120672	AAGAACTAGG.TACCTCTCTA	-	alpha-1,2-mannosidase	1.032e-09
299663	AAGAAACTGG.GGACCAGCCC	-	hypothetical protein	1.037e-09
423637	ATTTTACAAG.TGGAACCAGA	-	hypothetical protein	1.039e-09
1613721	AGAAGCAGAA.CCTATCTTAA	penA	penicillin-binding protein 2b	1.049e-09
703286	ACAGTAAATC.CGTCTCTTCC	-	NUDIX family protein	1.074e-09
470233	AGTCCATTCA.AGAAAAAGCG	blpA2	bacteriocin transporter C39 protease domain BlpA2	1.081e-09
292233	AGACCTCTGC.ACCTTGTTAA	pbpX	penicillin binding protein 2x	1.098e-09
2103934	AGTATCTCCT.TTATTCAAGA	-	PTS multi-domain regulator	1.12e-09
2035501	CATACAAGTA.TTAAACAATG	gltX	glutamyl-tRNA synthetase	1.256e-09
1099320	CAGTCAGAGC.TCTTTAGCCA	fhs1	formate--tetrahydrofolate ligase	1.288e-09
1097334	AATGGCATGT.CAGATTGTAG	mutY	A/G-specific adenine glycosylase	1.288e-09
1670945	AGCTTATTTG.ATAAAGACCG	mvaS	3-hydroxy-3-methylglutaryl coenzyme A synthase	1.29e-09
1346153	ATACTTGGGA.TTTCTAGATA	lgt	prolipoprotein diacylglyceryl transferase	1.301e-09
1858028	CAAACCAAAG.TATTAGCCAA	msmG	multiple sugar-binding transport system permease protein	1.322e-09
1857946	AAATCTCGAT.CCAGAAAGTC	msmG	multiple sugar-binding transport system permease protein	1.322e-09
1644066	CAGCATAAAT.CCATTAAACA	aroF1	phospho-2-dehydro-3-deoxyheptonate aldolase	1.338e-09
2019688	AAGAACTAGT.TGACACCTGA	-	pyrrolidone-carboxylate peptidase	1.357e-09
2190195	AAGAAGAAAT.AAAAAATCTC	-	hypothetical protein	1.364e-09
2096657	ATTTTCTCAT.ATTCTGACAA	intergenic	n/a	1.406e-09
2092465	ATCGACCTTG.CACAAGCATC	-	Major Facilitator Superfamily protein	1.406e-09
2094870	AAATTGAGTT.ATAGATTCCC	-	DNA-binding protein	1.406e-09
128291	AAAGTTCCTT.TCAGCCTGCG	gidA	tRNA uridine 5-carboxymethylaminomethyl modification enzyme GidA	1.44e-09
812260	CATCAATGGC.TGCACAAAGA	-	permease	1.451e-09
675486	ATTGTTAACG.AATTCCCAAG	holA	DNA polymerase III subunit delta	1.479e-09
675053	ACCAACTCCA.TTCCACATCC	holA	DNA polymerase III subunit delta	1.479e-09
1796046	AATGAGGATA.TGTAGGTTCA	-	hypothetical protein	1.531e-09
433886	CACAAGCTGG.GTCAACTTTA	-	Na+/Pi-cotransporter protein	1.534e-09
863271	AGAAGACTGG.TCTATGATTC	lytB	endo-beta-N-acetylglucosaminidase	1.594e-09
289561	AATAATCCCA.CTAGAACAAG	intergenic	n/a	1.596e-09
283047	ATAAGGTTAT.CGGCAGTTAG	ugl	unsaturated glucuronyl hydrolase	1.596e-09
263706	CAGCTCCAAT.TTGATTATCG	-	permease	1.596e-09
1613422	CACCTGTTTT.GGGTTAAGGG	penA	penicillin-binding protein 2b	1.599e-09
335955	ATCGTATCAA.ATTATCGTAG	-	RNA methylase family protein	1.601e-09
922509	ATTCACAAAC.TTATCATAAA	-	hypothetical protein	1.618e-09
1164169	CATGATTGTA.AATACTCCAA	-	camphor resistance protein CrcB	1.627e-09
568125	AGGAGGAAGA.AATAAACCTA	-	surface-anchored serine protease	1.643e-09
10754	AAATAGGAAG.TCTGCTTCAG	-	ATP-binding PP-loop family protein	1.688e-09
2033984	AATATTTACA.GATTCTGTAT	intergenic	n/a	1.693e-09
1334618	CAAGACTGCA.CTATTTTCCA	pstB2	phosphate transporter ATP-binding protein	1.693e-09
389514	ATTTTATGAA.ACCTTCTTTC	-	hypothetical protein	1.777e-09
923234	AAATGACTTT.AGGACAGAAG	intergenic	n/a	1.832e-09
923213	ATTTTAGTGA.GAGGAATAGA	-	regulatory protein	1.832e-09
1047233	CAAAAATGAG.GCAGTCCATC	-	multidrug resistance protein	1.87e-09
541106	AACAAAACAG.CTATTCGAAC	murM	peptidoglycan pentaglycine interpeptide biosynthesis protein	1.9e-09
1884831	AATAAGCACA.AAACCCCAAC	-	PAP2 superfamily membrane protein	1.9e-09
545678	ATTACCAAAC.GAAGGAAACC	uvrC	excinuclease ABC subunit C	1.9e-09
545553	CAAGGAAGCC.GTGTGGATGA	uvrC	excinuclease ABC subunit C	1.9e-09
1303665	AATTTAGAAG.ATAATCTGGA	-	glycosyl transferase	1.939e-09
378829	AATAAAAAAT.CTTGCATCAT	intergenic	n/a	1.98e-09
377410	ATAGGAAGAG.GGCCAAGGCG	-	aspartate kinase	1.98e-09
5594	AGTGAGTTCT.TCTTATTTTC	trcF	transcription-repair coupling factor	1.985e-09
6405	ATTACAATGA.CTTGAAAAAG	trcF	transcription-repair coupling factor	1.985e-09
283953	AGGAACGAAG.ATGGCATGCA	ugl	unsaturated glucuronyl hydrolase	2.002e-09
282547	ATTGTAAAGA.CTATAAATCC	-	N-acetylgalactosamine-specific phosphotransferase system (PTS), IIA component	2.002e-09
1678723	AGAAAAACTG.ACTGGAACAA	fmt	methionyl-tRNA formyltransferase	2.008e-09
2054275	AATTTGGAGA.ACCGTTGACG	pstB3	phosphate transporter ATP-binding protein	2.121e-09
1799073	AAAAAGACGC.AGTTTCCACA	intergenic	n/a	2.197e-09
474964	AACGTTCAGA.AGCTAAACAT	blpY	bacteeriocin ABC transporter transmembrane domain BlpY (CAAX protease)	2.202e-09
210220	AGCACGGTAA.GATAGGATAA	-	ABC transporter permease	2.229e-09
272410	AAGCCCGTAT.CCATCAGCAG	-	glycosylhydrolase	2.243e-09
2091933	ATCAAAGACC.GTTCCTAACA	-	Major Facilitator Superfamily protein	2.272e-09
283334	AGCCTCTCCA.CTCCATTTAT	ugl	unsaturated glucuronyl hydrolase	2.511e-09
1630701	CATGTTTAAA.TTCTTACGAG	-	ABC transporter substrate-binding protein	2.513e-09
1659811	ACTGAATACC.TGCTCTTTAT	-	hypothetical protein	2.636e-09
800735	AATACAAATG.ATAGAAAATA	intergenic	n/a	2.668e-09
507768	CAGTTGATTT.TTCTATGCTA	pheT	phenylalanyl-tRNA synthetase subunit beta	2.669e-09
2146654	ACCCAATATT.ATAAAAATAA	intergenic	n/a	2.685e-09
2146235	AACAAAGGGA.TGTTAAAGGA	fucK	fuculokinase	2.685e-09
189827	ACAAGGACAT.TGGTCCTGGA	nrdG	anaerobic ribonucleoside-triphosphate reductase activating protein	2.707e-09
1392470	CATGTTATTA.AATACCATAA	intergenic	n/a	2.717e-09
1122711	AAAGATTAAC.ATTTCCTCAC	-	hypothetical protein	2.768e-09
700847	ATCGTAAAGA.AGACAAACTA	-	hypothetical protein	2.788e-09
2106144	ATCAACCATA.TAGGATAACA	intergenic	n/a	2.859e-09
584527	CAAAATCTAT.AATTTCTTGC	-	ribonuclease BN-like family protein	3.03e-09
263268	CACCAACATG.TTATTAGCAA	-	permease	3.18e-09
2000875	AATAACAAGC.AGAAGAGACA	-	PTS system ascorbate-specific transporter subunit IIC	3.194e-09
338955	ATGGAGCTGG.CACTATGTGA	gnd	6-phosphogluconate dehydrogenase	3.225e-09
1302550	AAAGGATAGG.CAGTTGCAAT	-	glycosyl transferase	3.269e-09
2115829	CATGGGAAAA.CCTGAAAATC	-	glycosyl hydrolase	3.303e-09
2187140	AAGTTTGACA.CTCTATTGGA	-	DHH family protein	3.332e-09
576008	CAAATGGTCA.GTTTCATCAG	bgaA	surface anchored beta-galactosidase	3.483e-09
1294357	AGTTTATTAA.ACCTCTGACC	-	ABC transporter ATP-binding protein	3.633e-09
568227	AAAGAGAAGA.CATTCACAAA	-	surface-anchored serine protease	3.676e-09
1289853	CATGATACGT.TTGTCCTCGG	intergenic	n/a	3.832e-09
811343	CAAAGCCTGT.AACTGGATTG	-	hypothetical protein	3.93e-09
2010036	AGCAAAAAGA.GCAGTCAATG	comYC	competence protein	4.094e-09
1675566	AGATGTATGT.GACTTGTCTA	stk1	serine/threonine-protein kinase	4.097e-09
812272	AAGTTTTTCA.GTCTTTGTGC	-	permease	4.107e-09
389281	AAAGAGCTGG.ACTGGTCATT	-	hypothetical protein	4.133e-09
2104484	AGCGACCTTG.TTTTTATCCA	-	PTS multi-domain regulator	4.181e-09
1974475	AAATATGCAG.TTGTTTATGA	pbp2A	penicillin-binding protein 2a	4.271e-09
216472	ATACTTTTTT.CCATCTAACA	-	sugar phosphotransferase system (PTS),lactose/cellobiose-specific family, IIB component	4.327e-09
436358	ATTCTAAAGC.AAAGACCATG	-	endo-beta-N-acetylglucosaminidase	4.363e-09
436256	CAACAGATCC.CGGTTAATAG	-	endo-beta-N-acetylglucosaminidase	4.363e-09
1642155	ATGAATCAGA.CCTTGGTTGG	alr	alanine racemase	4.406e-09
1397730	AAATTGCCTT.GATAGTGATG	glyS	glycyl-tRNA synthetase subunit beta	4.508e-09
982526	ATACCAGTTT.TGGAACCGTG	ppnK	inorganic polyphosphate/ATP-NAD kinase	4.527e-09
1597461	AAAAAGGAAA.GACTGTTTGA	-	hypothetical protein	4.542e-09
1383738	CATCTCCAAC.GCTGTTGTTA	-	thioredoxin reductase	4.672e-09
150763	CATCTTGACC.TGAGCAAGAA	-	extracellular solute-binding protein	4.703e-09
1483681	AGCTATCAAG.CCATCATCGA	glmM	phosphoglucosamine mutase	4.892e-09
1424715	ATGATATGAT.ACAATCGTCG	atpC	F0F1 ATP synthase subunit epsilon	5.029e-09
334639	AACTGAGTCG.TTTAAGCAGG	-	hypothetical protein	5.034e-09
663586	AATCTTTTTG.AAATCTATCA	intergenic	n/a	5.049e-09
430991	AAAAACGTGT.AATGCCTTTA	rpoE	DNA-directed RNA polymerase subunit delta	5.101e-09
2036440	AGAAGCGTCC.CCGATATCAT	pgi	glucose-6-phosphate isomerase	5.259e-09
1934231	AACTCCTCAA.ATGGATGCAG	-	methylase	5.31e-09
326710	ACAAGGATGG.TGGTTCTGGG	-	cell wall surface anchored protein	5.358e-09
272335	ACTTAATACC.AATCCAGAAC	-	glycosylhydrolase	5.409e-09
573710	AGTAACTTCC.CGTGTACGGG	bgaA	surface anchored beta-galactosidase	5.494e-09
953250	AAGTGTTGTG.AAGAAGAAGT	ppc	phosphoenolpyruvate carboxylase	5.539e-09
239875	ACCCAAGCAA.GCTGAGAACT	-	surface-anchored pullulanase	5.724e-09
334972	AAATATCTTT.GCTGAAAAAA	-	DivIVA protein	6.185e-09
1835520	AAGATAGGTC.GCCCCATCAA	xerD	site-specific tyrosine recombinase XerD-like protein	6.21e-09
1005997	CAGGTACCAT.TTAAAGATAC	glgB	glycogen branching enzyme	6.252e-09
2048205	AGCTCCCCAT.TTGAAGGTGG	-	hypothetical protein	6.381e-09
171761	ATAGTCAAAG.GAATGACTTG	-	carboxypeptidase	6.483e-09
1486557	AAAAAATGCC.GAAAATGGTA	intergenic	n/a	7.097e-09
1359519	AAAGGGTGAT.TTCTAATGAA	intergenic	n/a	7.139e-09
2080597	ATACAAATGA.CTAGTCATCA	malA	maltodextrose utilization protein MalA	7.23e-09
426999	AATTCTTTAC.ATCAAGATGT	-	transport protein	7.481e-09
629739	ACCCTGAGTT.ACTTCTATCG	lysS	lysyl-tRNA synthetase	7.56e-09
1670083	AGCGAAAGGC.ATGCGACAGC	mvaA	3-hydroxy-3-methylglutaryl-coenzyme A reductase	7.81e-09
2068172	AACGATGGAA.TCTTGGACTG	-	cation transporting ATPase	7.874e-09
267961	ACAATTCTCC.TAATGGACAG	-	2-amino-4-hydroxy-6-hydroxymethyldihydropteridine pyrophosphokinase	8.056e-09
1667455	AAGCACCGAT.TGGTATGGGT	scrB	sucrose-6-phosphate hydrolase	8.226e-09
274131	AGAAACTTAG.GAAATTCCAT	-	glutathione peroxidase	8.258e-09
260927	AAGGATGTGG.ACTTGCGAAT	adhP	alcohol dehydrogenase	8.337e-09
1806359	ATGCTGATAT.ATTGCTATCC	exoA	exodeoxyribonuclease	8.342e-09
1669603	AGGCCAAATC.CTAGCTCTCC	mvaA	3-hydroxy-3-methylglutaryl-coenzyme A reductase	8.345e-09
2088157	ATCTATGAAA.TACTTAAAAA	-	CAAX amino terminal protease family membrane protein	8.587e-09
626323	AAAGGCAAGT.CTAAAACAGT	intergenic	n/a	8.598e-09
583848	AATAGCCTCT.AGCATTTCAT	-	sodium hydrogen exchange transporter	8.667e-09
1344900	ACCATCTCCG.ACGGACTATG	intergenic	n/a	8.788e-09
2113185	CAGTTTCACC.CCATTGTCTC	gcnA	N-acetyl-beta-D-glucosaminidase	9.154e-09
864485	AAAGGCTATT.TTAATGTTTA	lytB	endo-beta-N-acetylglucosaminidase	9.175e-09
909020	AGACTAGGGA.TAAGAGGCAT	intergenic	n/a	9.628e-09
812137	AGAGCAGGAT.GCAAAAAGAG	-	permease	9.657e-09
1818463	CAAACGCACG.ACGAACCACA	-	zinc-binding dehydrogenase	9.764e-09
1997601	ATTACTTCAA.TCCAACTTTA	intergenic	n/a	9.785e-09
2073505	CACGTGCAGT.AAAAGACGAA	glgP	glycogen phosphorylase	1.015e-08
1887662	ATCCAAAAAA.GCACAACCTG	-	MarR family transcriptional regulator	1.028e-08
299398	ATAGCGCGGG.AGCATCAGGA	-	hypothetical protein	1.032e-08
228741	AGCTTTTTCT.CAGTAATAAG	-	hypothetical protein	1.073e-08
2121585	AACTTCAAGT.CAAGTTTCAT	-	fucosidase	1.086e-08
1889195	CACTTCTAAA.CATTGCTAGC	intergenic	n/a	1.095e-08
1665143	CAAGGTATCG.TGTGAAACCA	scrA	sucrose-specific phosphotransferase system (PTS), IIABC component	1.111e-08
104950	ATTGCTGAAT.ATAGCTGTGG	-	glycosyl transferase	1.115e-08
634942	CAGCATCATC.TTTGACTGGG	thiE	thiamine-phosphate pyrophosphorylase	1.117e-08
514384	ATGAAGACAA.ACAGTTTATC	intergenic	n/a	1.14e-08
993827	AGGTAAAGCC.CCTGCTTGGC	-	ABC transporter ATP-binding protein	1.149e-08
261628	AAAATGCCAA.CCAGAGCTAC	-	haloacid dehalogenase-like hydrolase	1.285e-08
685097	AAGAATTAGG.ATTTCTGAAT	-	hypothetical protein	1.289e-08
470700	AATAGTCATT.AAACTTCCTG	intergenic	n/a	1.292e-08
630834	AGATAGAATC.GCAAATAAAA	intergenic	n/a	1.298e-08
1977362	AAGGTGGATT.GAAGTTAACG	plr	glyceraldehyde-3-phosphate dehydrogenase, plasmin receptor	1.317e-08
1848606	CAACGATTTC.CCTGCATACA	-	peptide ABC transporter ATP-binding protein	1.345e-08
277698	ATAAGATTGC.TACTATAATC	-	hyaluronate lyase	1.347e-08
574712	AAACAGTCTT.TCTTGTCCTT	bgaA	surface anchored beta-galactosidase	1.352e-08
1830447	ATCAGCAGGA.GAAGACCAGG	-	iron compound ABC transporter permease	1.358e-08
1752957	ACCACTTTTT.AAAAAAAATC	intergenic	n/a	1.412e-08
856514	ATCAAGTCCA.CCTTTCTAGA	comEC	competence protein	1.421e-08
1304072	AATCTGGATC.AGAAAAGTAT	-	glycosyl transferase	1.458e-08
1647674	AGATGTGCCA.AAGCCATCTC	-	hypothetical protein	1.463e-08
2035519	ATGCTGTACG.GCATTTCCGA	gltX	glutamyl-tRNA synthetase	1.468e-08
2076488	AGCACCGCAG.GCTCTTCATA	malX	maltose/maltodextrin-binding protein precursor	1.56e-08
2195624	AAGTATGGTA.AATGAAAATT	intergenic	n/a	1.619e-08
1068346	AAAGGTATAT.AGTACAAAAA	intergenic	n/a	1.619e-08
1125543	CAGCCAAAGA.CGTAAGCGTA	intergenic	n/a	1.691e-08
1749762	AATAGATACT.CCATCTTACC	intergenic	n/a	1.707e-08
1944131	AAGTGTCGGT.ACTTGCCCAG	thiN	thiamin pyrophosphokinase	1.716e-08
811987	AAAATATTCT.ATGATGAAAA	-	permease	1.803e-08
812029	CAGTTCTGGC.TTTCTCGTCA	-	permease	1.851e-08
285655	ACATTACAAG.TGCAAGCTGG	agaD	N-acetylgalactosamine-specific phosphotransferase system (PTS), IID component	1.861e-08
271696	AGGATAGAAC.ACACAACTTA	-	glycosylhydrolase	1.862e-08
895367	AGGAGTGAAT.CCACTACTTG	lmb	laminin binding protein	1.877e-08
1093743	ATCGAGTTAT.GTACAAATTG	-	plasmid addiction system, toxin protein	1.881e-08
1570302	ATTATAGCAT.TTTAAAACAA	intergenic	n/a	1.978e-08
885876	CAAGCGATTT.ACAAAAGTGG	-	ADP-ribose pyrophosphatase	1.998e-08
1537327	CATAGCTATC.TCAAAGCCTC	metA	homoserine O-succinyltransferase	2.006e-08
1536652	AATTGAATTG.TCTTTGATGC	-	DNA replication protein DnaD	2.023e-08
1670466	AAACCACCTG.ACGCTTGATG	mvaA	3-hydroxy-3-methylglutaryl-coenzyme A reductase	2.047e-08
512207	ACAGTGATAG.GTTAAGACGA	metE	5-methyltetrahydropteroyltriglutamate--homocysteine methyltransferase	2.159e-08
104736	CATAATTTTC.AGACTTTCCC	-	glycosyl transferase	2.223e-08
1568510	AAGCCGAGTA.CTGTATGCAA	intergenic	n/a	2.232e-08
1843068	CATTTGTAAA.GTTCCTTTAA	-	sugar phosphotransferase system (PTS), IIABC component	2.301e-08
1652495	AAATAAAAAA.TAGAATCTGG	intergenic	n/a	2.377e-08
299912	AAGCGTATGG.GATTTTCCGA	-	hypothetical protein	2.405e-08
1593600	ACCTGATCAG.ATTCAAGGCA	-	ABC transporter ATP-binding protein	2.421e-08
1575055	CAGACCATCT.GCATGGAAAA	intergenic	n/a	2.426e-08
2120691	ACACTTTCGT.GTGGTCGGTA	-	alpha-1,2-mannosidase	2.459e-08
2034931	CAATATGGTC.TCTCCACGGA	gltX	glutamyl-tRNA synthetase	2.522e-08
2034916	ATATTGCTAA.ACACCAAAAC	gltX	glutamyl-tRNA synthetase	2.522e-08
870958	AAGGCAAAGA.CCTCGAAATG	pmrA	multi-drug resistance efflux pump	2.544e-08
1652449	ATAATAAAAT.ATAGAAAACG	intergenic	n/a	2.569e-08
508155	CACCTGAGAA.ACGTCAAAGA	pheT	phenylalanyl-tRNA synthetase subunit beta	2.582e-08
2118019	AGTTGGTCTT.GATTACTTGG	-	hypothetical protein	2.624e-08
2185318	ATGCGCAAAA.TTTCTTATCA	rplI	50S ribosomal protein L9	2.659e-08
1782679	AACTGGAAAC.GAAAAACGGG	trpE	anthranilate synthase component I	2.668e-08
34113	AATCAATAAT.AGAAAGTCTG	sms	DNA repair protein RadA	2.692e-08
98634	ATTATGAGTA.GACCTAGGAC	-	hypothetical protein	2.701e-08
413915	AACCCATGAG.ATTGACGAAG	dinB	DNA polymerase IV	2.741e-08
1475693	ACAAAAGTAA.AAGGGCAATG	-	cation transporting ATPase	2.793e-08
1016880	AACTCTGCAC.AGAACAGTGT	addB	ATP-dependent exonuclease subunit B	2.838e-08
1016919	CATAGACAAA.TCAGCAGTCA	addB	ATP-dependent exonuclease subunit B	2.838e-08
1565204	ACCATCTGAT.TTCAGGCTCT	-	cation-transporting ATPase	2.864e-08
913784	AAGAAGAAGC.TCCAATCGTG	prfA	peptide chain release factor 1	2.973e-08
1596132	ATTTGAACGT.AAGCTTTTGC	-	hypothetical protein	2.976e-08
782513	AGCGTCGTTT.TCAGTTGGAT	-	DNA translocase FtsK	2.988e-08
430656	AAACGCTTTG.AATTAGAAGT	rpoE	DNA-directed RNA polymerase subunit delta	3.063e-08
1780859	CACGAATCTT.GAGCAGAAGG	trpC	indole-3-glycerol-phosphate synthase	3.08e-08
2150239	AGTAGGAAAT.TAAAGTCCTG	-	ABC transporter permease	3.108e-08
1639504	ATATCCGTCT.TCTCTCCTTG	recG	ATP-dependent DNA helicase RecG	3.117e-08
2190898	AAACCTGATA.CGTTTTCCTT	intergenic	n/a	3.168e-08
2187573	CATTGGTTGT.TGATCTTCAA	-	sigma 54 modulation protein / S30EA ribosomal protein	3.168e-08
2188936	ACCAAGTCTA.TTTGATTCAG	comFA	late competence protein	3.168e-08
2191779	ACGATACCAT.ATAGGCTTTA	cysM	cysteine synthase	3.168e-08
1858207	CAAGTAAAGA.AAGACAGTGA	msmG	multiple sugar-binding transport system permease protein	3.22e-08
1838370	CATATACCGT.AGAAAATCCA	glr	glutamate racemase	3.264e-08
1600099	ACACCCCAAG.ACGTTGACGA	ileS	isoleucyl-tRNA synthetase	3.306e-08
262180	ACCGTGAACT.GGCTTAGACA	-	haloacid dehalogenase-like hydrolase	3.356e-08
2116237	ACATCGGAAA.GAGTATATCT	-	glycosyl hydrolase	3.384e-08
2115005	CACCTGGAAC.CTCATAGCAA	-	ROK family protein	3.472e-08
514530	ACGACTTTTG.GGGTCGTGAG	pnpA	polynucleotide phosphorylase/polyadenylase	3.487e-08
486619	AGCCTGTACA.CTAGATACGG	-	hypothetical protein	3.538e-08
218441	AAGAAGTGTC.GTTTATATGG	pflD	formate acetyltransferase	3.568e-08
267925	AGTCTGTAGC.GCCTTGGTCA	-	2-amino-4-hydroxy-6-hydroxymethyldihydropteridine pyrophosphokinase	3.607e-08
2038060	ATTTGTTTTC.AATAAGAAAG	-	ABC transporter ATP-binding protein	3.639e-08
1689353	ACTCTTGGAA.TGGCTTGTGG	-	methyltransferase	3.818e-08
1613770	ATACACTCCC.ACTATAGAAG	penA	penicillin-binding protein 2b	3.966e-08
1835777	CAGCTTGTTT.GCTAATTCCA	xerD	site-specific tyrosine recombinase XerD-like protein	4.266e-08
1828079	ATAATCTCTC.ACAGGAAATC	-	UDP-glucose 4-epimerase	4.42e-08
629955	ACATGACTTT.GAAGAAGCTA	lysS	lysyl-tRNA synthetase	4.498e-08
267419	AAGTTTATTC.AAAAAACCAC	folE	GTP cyclohydrolase I	4.61e-08
575765	CAACAGTAAC.GTTGAGTATG	bgaA	surface anchored beta-galactosidase	4.646e-08
291286	AGGCTATGGA.ATGTTGGCTC	mraW	S-adenosyl-methyltransferase MraW	4.714e-08
2163527	ACAATGGTCT.TTGACTCTTG	glpO	alpha-glycerophosphate oxidase	4.754e-08
374385	ATGGTTTCAG.CAATACCAGG	-	C4-dicarboxylate transporter	4.76e-08
1380222	CACCAAAGAG.TCAGATGTTA	-	haloacid dehalogenase-like hydrolase	4.789e-08
1378022	ATGAAACATC.CTTCCTTTAA	-	beta-lactamase	4.789e-08
1935162	CAGTTGAGAA.ATTTATAAGG	asnA	asparagine synthetase AsnA	4.789e-08
1354220	AGAGAGGAAC.GCATCAAAAT	-	nicotinate phosphoribosyltransferase	5.174e-08
1355262	AAAACGCAAG.CTTCAAGATA	-	nicotinate phosphoribosyltransferase	5.251e-08
143402	AATTAAAAAT.TATCAAGAGG	-	acetyltransferase	5.32e-08
413744	ATCAAAAACC.CATGGTTTGA	dinB	DNA polymerase IV	5.339e-08
1433254	CAAAGGCATC.GCACCAGCTG	greA	transcription elongation factor GreA	5.364e-08
1534158	ATGTTGAGAA.TGGGAATATG	-	exported choline-binding glycosyl hydrolase	5.422e-08
2013845	AAGTACCCTG.ATAAAAAAGC	intergenic	n/a	5.49e-08
1678129	ATGCTGTGGT.AATGAAGCAG	-	ribosomal RNA small subunit methyltransferase	5.546e-08
288237	AATGACGGAT.ATTTCAAAAC	-	heparinase II/III-like protein	5.64e-08
1556935	AAAGGAAATT.TCTAGGGTAT	-	hypothetical protein	5.735e-08
2114383	AGTTATCCAG.CCTGCACCTA	-	ROK family protein	5.81e-08
287382	AAGCCAAAGT.CGTCCATCTA	-	heparinase II/III-like protein	5.837e-08
964197	AAGAGGAAGA.AAGGTTAAAC	-	glycosyltransferase	6.04e-08
1861832	CAGTTTTTCT.TCTGAAAGTC	aga	alpha-galactosidase	6.072e-08
1861237	CACTAGCCCA.ACTTGTGGGA	aga	alpha-galactosidase	6.072e-08
1816342	ACACGTTAAG.TGGCTTAACG	intergenic	n/a	6.142e-08
7984	ATTTGCAAAA.CAACTCAGCA	trcF	transcription-repair coupling factor	6.18e-08
1932209	AATAATCCTC.AAGCGCTTCT	-	hypothetical protein	6.274e-08
1949972	CACCATAAGT.GCATAGGTAA	-	hypothetical protein	6.409e-08
9714	ACATGGTCTT.TCGATTGATA	-	hypothetical protein	6.453e-08
893405	AAAACCAGTG.AAGTTAGTCT	intergenic	n/a	6.454e-08
1597247	AAGCGATTGA.GCTGGTAAAT	gpmA	phosphoglyceromutase	6.454e-08
878646	AATGTTTGAG.ATTTCTGGCA	-	O-methyltransferase	6.454e-08
267425	ATTCGAAAAA.CCACAAATTC	folE	GTP cyclohydrolase I	6.478e-08
2114160	AATTGACCTA.CGCAAACCTC	gcnA	N-acetyl-beta-D-glucosaminidase	6.578e-08
6846	AGCCAATGGA.CGACTTTTAG	trcF	transcription-repair coupling factor	6.582e-08
481503	CAGCTGAAAT.GTTAAGAAAC	infB	translation initiation factor IF-2	6.691e-08
1378234	CACTAGCTAG.TCATAAACTA	-	beta-lactamase	6.715e-08
916756	ATATCGAGTT.ATTGCTTCGG	glyA	serine hydroxymethyltransferase	6.976e-08
2012738	AAAAAGCCTA.GAAGTCTTCA	-	zinc-binding alcohol dehydrogenase	7.124e-08
917701	AAGGGATTGA.TTTTTATTTA	glyA	serine hydroxymethyltransferase	7.151e-08
1574260	AGAGTAAGAC.AGAAATGCCA	-	sensor histidine kinase protein	7.227e-08
670680	AGGTGCAAGA.AAGTTGATTC	-	helicase	7.258e-08
1840326	ACTGTGTCCT.TATTCGTCGC	treA	trehalose-6-phosphate hydrolase	7.344e-08
1051325	ATCTAGGTAT.TATCAAAAAA	-	hypothetical protein	7.46e-08
1839594	ACTTTTATGC.AAAGAAGTGG	treA	trehalose-6-phosphate hydrolase	7.554e-08
1307244	CAGTTGAAAA.TCTATTGAGG	pheA	prephenate dehydratase	7.774e-08
1683922	ACAAAATGGC.AAGGACATCT	-	hypothetical protein	7.781e-08
1593460	AGGCTCCAGT.GGTTCATCAC	-	ABC transporter ATP-binding protein	8.106e-08
143557	AATCCAAAAT.TAATAGAATA	-	acetyltransferase	8.125e-08
1296558	CATGGAAGAG.TCTCCCTCGA	thrB	homoserine kinase	8.189e-08
1647053	CAAATGCTTC.TAAAGCAATG	secA	preprotein translocase subunit SecA	8.212e-08
1633518	AGCTGGCTCT.TACCATTAAC	nanA	sialidase A (neuraminidase A)	8.231e-08
987907	AATTTTTCAA.GTAAACTGCT	rplU	50S ribosomal protein L21	8.264e-08
35400	AGGGCAAGAA.TCCTGGTCTG	-	carbonic anhydrase	8.29e-08
2114345	AGTTGACAAG.GCACCGTAGA	-	ROK family protein	8.687e-08
1742990	CATCTAGCAC.GTTTCGCCAC	prmA	ribosomal protein L11 methyltransferase	8.745e-08
253028	AGAGTGCTGT.GATAGAAGAA	-	hypothetical protein	8.803e-08
1562675	AAAAATCGCA.CACTCCTTAC	-	NIF3 (NGG1p interacting factor 3) family protein	8.82e-08
486632	ACTTGACCTT.TGCCGTATCT	-	hypothetical protein	8.855e-08
101502	ACGCTTACAT.TGCTACTATG	intergenic	n/a	8.878e-08
810440	AGCTCGTTAT.TCGCATCGGA	-	hypothetical protein	8.953e-08
1791183	AAGGAGAACT.ATCATGAAAA	intergenic	n/a	9.158e-08
36124	CAGTGAGAGG.AATTCCTGAG	intergenic	n/a	9.158e-08
1807502	AAGTTAGAAA.AGGCATATTG	intergenic	n/a	9.158e-08
1807860	ACAAGTAAAA.GATATTCAAT	intergenic	n/a	9.158e-08
348850	ATAAAATAGA.GGGAGAGGAT	intergenic	n/a	9.158e-08
377761	AGAAAGAAAG.CTTTTTTCAA	intergenic	n/a	9.158e-08
2047489	AGTTCGCATA.AAGCGGCTAG	intergenic	n/a	9.158e-08
373467	ATATCTGAGT.AAATGAAGTC	intergenic	n/a	9.158e-08
1808599	AGAACATCAC.ATGAACGAAG	xpt	xanthine phosphoribosyltransferase	9.158e-08
1808713	CAAGGAAATC.TCGATAATCA	xpt	xanthine phosphoribosyltransferase	9.158e-08
1808728	CAGCTTGGCC.TTAGCAAGGA	xpt	xanthine phosphoribosyltransferase	9.158e-08
1808982	ACTTACTAGC.ATGTACTCAG	pbuX	xanthine permease	9.158e-08
1809039	ACTGCTCAGC.GAATAGCCAA	pbuX	xanthine permease	9.158e-08
1809597	AGATTTCAAA.GTTGGCATCC	pbuX	xanthine permease	9.158e-08
1809669	ACAAGGCTAG.TAAACACCAG	pbuX	xanthine permease	9.158e-08
1801177	CAAATGCTCA.GATGAGAAAG	-	sugar transferase	9.158e-08
1800872	AAATGATGGC.ACCTTGCTCT	-	sugar transferase	9.158e-08
1800809	ATGAGGACAC.ATCATCAGTC	-	sugar transferase	9.158e-08
372065	AAAATCCCTG.CACAATCGCT	-	sodium:alanine symporter family protein	9.158e-08
371955	ACTTGAGTCC.CCAAAGACTG	-	sodium:alanine symporter family protein	9.158e-08
371736	ATGGTGCAGT.GCGGGAGGTC	-	sodium:alanine symporter family protein	9.158e-08
371529	AGGGACATGG.GATGTATCCA	-	sodium:alanine symporter family protein	9.158e-08
374877	AAGAATCTTA.GAAGAATTGG	serS	seryl-tRNA synthetase	9.158e-08
375123	ATCCAAAATT.AAGGAAGATA	serS	seryl-tRNA synthetase	9.158e-08
375708	CACGTGTAGC.AATTTTTCTG	serS	seryl-tRNA synthetase	9.158e-08
375657	AAGAAATCGA.GCTAAACGTC	serS	seryl-tRNA synthetase	9.158e-08
375594	ACACAGTTTC.GCTGAGATTG	serS	seryl-tRNA synthetase	9.158e-08
375557	CAAGGAAAAT.CAGATGACAA	serS	seryl-tRNA synthetase	9.158e-08
375333	ACTGGGATCT.GGTGAAGACC	serS	seryl-tRNA synthetase	9.158e-08
374826	ATGGAAGGTT.AGTTTTTGAA	serS	seryl-tRNA synthetase	9.158e-08
374709	AAATCTCAAG.TGTTCAAACA	serS	seryl-tRNA synthetase	9.158e-08
374580	CAGTGGCTGC.ATTCTTGAAA	serS	seryl-tRNA synthetase	9.158e-08
374557	AGAACCATCT.CATTTTGGTA	serS	seryl-tRNA synthetase	9.158e-08
168235	AAAGTTGAAA.AATACAGAAA	ribE	riboflavin synthase subunit alpha	9.158e-08
1310593	AGGTTATAAT.GTAGTCAAGC	tyrA	prephenate dehydrogenase	9.158e-08
1791105	AATTTGAACC.CCAGAGCAAG	-	iron ABC transporter, solute-binding protein	9.158e-08
1791396	ATGATAGATA.CAATTCCATA	-	hypothetical protein	9.158e-08
376230	AATTTTACCC.GATGTCAATG	-	hypothetical protein	9.158e-08
376086	AAGACTCAGG.GCCATTCTCA	-	hypothetical protein	9.158e-08
1795860	ACCGATTTCA.CTTTAACCTC	-	hypothetical protein	9.158e-08
2130094	ATGAGACCTG.GACATTAAAG	-	hypothetical protein	9.158e-08
1805333	AAGTAGATGT.TTGGAATCGA	-	hypothetical protein	9.158e-08
1805258	ATGTAGCCAA.ATCTTTATTG	-	hypothetical protein	9.158e-08
1851943	AATATTTGAA.TAAACATCTG	-	extracellular oligopeptide-binding protein	9.158e-08
1806983	CAAGTAACCG.ATCGCTGACA	exoA	exodeoxyribonuclease	9.158e-08
1806438	ACTCTTCCCA.GCTACGAAAA	exoA	exodeoxyribonuclease	9.158e-08
1806425	AAATTTTAGA.GAACTCTTCC	exoA	exodeoxyribonuclease	9.158e-08
1130614	AGGCTTGTCC.AAGAGGTAAA	topA	DNA topoisomerase I	9.158e-08
1799996	ACTTTACAAC.GCAGAAGGTG	-	DegT/DnrJ/EryC1/StrS family amino sugar synthetase	9.158e-08
1799933	AGATGTACAA.GAATTCCAAA	-	DegT/DnrJ/EryC1/StrS family amino sugar synthetase	9.158e-08
1800530	AACCAGAACG.AGGGTATCCG	-	DegT/DnrJ/EryC1/StrS family amino sugar synthetase	9.158e-08
372919	CAACATTTAC.ATCCATACAG	-	decarboxylase	9.158e-08
372934	ATACAGTAGA.TCAGCACCAG	-	decarboxylase	9.158e-08
372959	AGTGAAAGAA.TTCTTGAAAC	-	decarboxylase	9.158e-08
372982	AGCCATTGTT.TCTTTTTCTA	-	decarboxylase	9.158e-08
373316	AAAAACTCAG.CAAGGCTTCA	-	decarboxylase	9.158e-08
373429	CACCAATTAA.CCAGAATTGC	-	decarboxylase	9.158e-08
373450	AACCTTATGC.TAATTCATAT	-	decarboxylase	9.158e-08
1344369	ACAACATCTC.ATTGATTTGA	hemN	coproporphyrinogen III oxidase	9.158e-08
374138	ACTGTGCTCC.TTCTCTCTAC	-	C4-dicarboxylate transporter	9.158e-08
374098	CAAGGCTAGT.GGAGTGGATG	-	C4-dicarboxylate transporter	9.158e-08
373701	AAGAGATGCA.AATTAGAAAG	-	C4-dicarboxylate transporter	9.158e-08
373670	AAACCAAACC.GTCAGACTAA	-	C4-dicarboxylate transporter	9.158e-08
2085413	CAACCAAAAA.ACCTTCAAGA	aspS	aspartyl-tRNA synthetase	9.158e-08
376616	AAGAAATCCT.CGTCAGTTGG	-	aspartate kinase	9.158e-08
376394	AAGCAGCAAT.AAAGCCCTCT	-	aspartate kinase	9.158e-08
376433	AAGTTTCTAT.ATGTTTGTTG	-	aspartate kinase	9.158e-08
376559	ACGACCTTTC.ATCATTATGA	-	aspartate kinase	9.158e-08
376685	ATATGCCAAC.GGTATCGACG	-	aspartate kinase	9.158e-08
376836	AAACACAGTA.TGATGAATTT	-	aspartate kinase	9.158e-08
376973	AGGCCAACTC.CGCATTTCAC	-	aspartate kinase	9.158e-08
376991	CACGGTAGGT.AACTCAGGAA	-	aspartate kinase	9.158e-08
377135	AAATCTGTAC.TTCTCACGTG	-	aspartate kinase	9.158e-08
377306	AAAATGGTAT.GATGCACGCT	-	aspartate kinase	9.158e-08
377505	AAGAGCCAAA.CTGGATTATC	-	aspartate kinase	9.158e-08
377687	AGGCAAGAGA.CTACCTCCAA	-	aspartate kinase	9.158e-08
376637	AACTAACTCC.ATCAAGGAAG	-	aspartate kinase	9.158e-08
1801773	AGCCTAAAAT.CTGATTTTGG	-	ABC transporter ATP-binding protein/permease	9.158e-08
1801785	CAGTCGCCAG.CAGCCTAAAA	-	ABC transporter ATP-binding protein/permease	9.158e-08
1802241	AAGGCAATAT.CGTTTTGAAC	-	ABC transporter ATP-binding protein/permease	9.158e-08
1802590	ATCAAATTCT.CCTGCAGGCG	-	ABC transporter ATP-binding protein/permease	9.158e-08
1803481	ATGCCAAGAC.GAGTATGCGA	-	ABC transporter ATP-binding protein/permease	9.158e-08
1804633	ACGCAACCAA.GATATCAATG	-	ABC transporter ATP-binding protein/permease	9.158e-08
1804396	ACAAGGTACA.GAGTCCGTAT	-	ABC transporter ATP-binding protein/permease	9.158e-08
1804333	AGTTGAAGTC.TTTCAGGCAG	-	ABC transporter ATP-binding protein/permease	9.158e-08
335908	AGACGTGAGA.CTATTATCGA	-	RNA methylase family protein	9.184e-08
1599134	AAGACTTCGT.CAATTGTCAG	ileS	isoleucyl-tRNA synthetase	9.196e-08
987769	ATCGTGGGAC.AACCACTTAA	intergenic	n/a	9.252e-08
960940	ATCTGTTGCT.TCCCTTTTTG	rpoD	RNA polymerase sigma factor RpoD	9.317e-08
334372	CAGAATAGCC.AAAACCAAAG	-	hypothetical protein	9.496e-08
2035063	ATTCGATATC.CCTTTGACCA	gltX	glutamyl-tRNA synthetase	9.674e-08
217391	AATCTAAAAA.TGTTGAGTAA	-	sugar phosphotransferase system (PTS), IIC component	9.692e-08
1928562	AATAGATGTT.ATCAGATTGG	-	transport protein	9.782e-08
1981361	AAGCTTGCTC.TCCCATCCCA	-	dicarboxylate carrier protein	9.782e-08
469754	AAACATCCAG.AAAAGAGAAA	blpA1	bacteriocin transport/processing ATP-binding protein BlpA	9.793e-08
2048533	AAAACCAGGA.CAACAAGACA	-	hypothetical protein	9.846e-08
543808	ACCCTACTCA.TAGTCTCATA	-	protease	9.988e-08
1972324	AAAAGAGAGG.TCCAGCCTCT	intergenic	n/a	1.009e-07
571388	AGAGTACGCA.CAAAAGCAAA	-	sugar phosphotransferase system (PTS),galactitol-specific family, IIC component	1.01e-07
1603128	ACACAATTTC.TGGAGAGATA	-	hypothetical protein	1.022e-07
1064903	CAGAGTGTCA.AAACGTCATG	lacG2	6-phospho-beta-galactosidase	1.028e-07
1620780	ACTCAGTTGC.CCATCAACAC	-	transport system permease	1.056e-07
2072887	AACGTCTTCA.GAGTACAAAC	glgP	glycogen phosphorylase	1.057e-07
664175	ATGGTAAGGT.ATTATCGAAG	-	hypothetical protein	1.059e-07
2193807	CAACTTTAGT.TTATCAAGCA	tsf	elongation factor Ts	1.061e-07
1439796	AGGATTTGAC.CATCCAGAGG	-	SNF-family helicase	1.079e-07
1536704	ATCTGACGGA.AGGGGACTGC	-	DNA replication protein DnaD	1.089e-07
503401	AAAAGATGAA.TTAATAACTT	-	6-phospho-beta-glucosidase	1.145e-07
626336	AAAACAGTTA.GAGTGGTTTG	intergenic	n/a	1.191e-07
227902	AGTCCTCCAT.GCACTATAAA	ruvB	Holliday junction DNA helicase RuvB	1.216e-07
983158	ACTTTCCGCC.TTAGCCACTC	-	RNA pseudouridylate synthase	1.237e-07
702062	CAAATTATTC.CTGCAGCAAG	-	oxidoreductase	1.237e-07
707212	AGTTGCTATT.AGGGGCACCA	pepN	lysyl-aminopeptidase	1.237e-07
274408	AACCACATCC.GTAGCAGTGT	-	glutathione peroxidase	1.237e-07
718505	CAAAAGAAGG.CTTCACCATC	gyrB	DNA gyrase subunit B	1.237e-07
1825694	AGCCTTCCAT.CGTACTATCC	intergenic	n/a	1.246e-07
2057713	ACTTGATGGA.ATCACAGACG	hasC	UTP-glucose-1-phosphate uridylyltransferase	1.248e-07
917635	ATGTGACTAA.GTTGTAGAAA	glyA	serine hydroxymethyltransferase	1.254e-07
282532	AAATCCCTGT.GCAAAATGTC	-	N-acetylgalactosamine-specific phosphotransferase system (PTS), IIA component	1.258e-07
1141693	AGAAATTTTG.ATTATATTGA	-	phosphotransferase LicD1	1.262e-07
1557158	ACCACCATGC.TAGTAATTTC	-	hypothetical protein	1.272e-07
280825	ATTCTTGGAA.TATTTGCCAG	-	hypothetical protein	1.275e-07
676339	AGCAGAACTG.CAGCAGCAAT	sodA	superoxide dismutase	1.278e-07
1673143	CATGTTGGCT.TGGTAATCTC	-	hypothetical protein	1.278e-07
1049155	CAGTAGCACC.CAGATATGGA	pyrC	dihydroorotase	1.293e-07
1933773	ACCACCAATT.ATCATGAGAA	coaD	phosphopantetheine adenylyltransferase	1.299e-07
375866	ATGTAATTGT.ACTAACGGTA	intergenic	n/a	1.304e-07
210111	AACAGTTTCA.GGTTTCCATT	-	ABC transporter permease	1.312e-07
1860562	ACCTGTAGTT.CAAGAAGTCC	msmE	multiple sugar-binding protein precursor	1.314e-07
282665	AGGATTAAAA.TTCTTCTTCA	-	N-acetylgalactosamine-specific phosphotransferase system (PTS), IIA component	1.318e-07
282887	ATTGTTTTCA.CGGATGCAGA	-	N-acetylgalactosamine-specific phosphotransferase system (PTS), IIA component	1.318e-07
275115	AACGCAGTTT.TACTTTTTCT	-	hyaluronate lyase	1.318e-07
277644	AATTCCAAGT.TTGAAACGTG	-	hyaluronate lyase	1.318e-07
277513	AACTCTTTTA.CATTTGATTG	-	hyaluronate lyase	1.318e-07
276426	AATCGTTTGC.CCTTTGCTGG	-	hyaluronate lyase	1.318e-07
276269	CAAGATGGAT.CTATATCGAC	-	hyaluronate lyase	1.318e-07
276038	ATATTTTTTA.TTTCCTCATC	-	hyaluronate lyase	1.318e-07
275675	AAAAATGAAC.GATGGCCAAA	-	hyaluronate lyase	1.318e-07
275091	ACCGTATGGT.CCTATTGAAG	-	hyaluronate lyase	1.318e-07
277841	CAAAAGAATC.CCCTCAGACA	-	hyaluronate lyase	1.318e-07
277732	ACTTCCTGAT.TGGAGCTGAT	-	hyaluronate lyase	1.318e-07
277042	CAATGCGACA.CAACCATGGA	-	hyaluronate lyase	1.318e-07
277029	AACTAGATGA.GCCAATGCGA	-	hyaluronate lyase	1.318e-07
275634	ACTGGAATGG.ATCATCGCTG	-	hyaluronate lyase	1.318e-07
288197	ATAATCCAGC.TCTGATTCTC	-	heparinase II/III-like protein	1.318e-07
267515	ACATATGTTC.GCCTCAATGA	folE	GTP cyclohydrolase I	1.318e-07
273697	AAGATAGATT.TTAAATCAAT	-	glycosylhydrolase	1.318e-07
273214	ACCATTCACC.TCAGGGAACC	-	glycosylhydrolase	1.318e-07
282061	AAGCTTCAAT.CCTTTATTGA	idnO	gluconate 5-dehydrogenase	1.318e-07
51413	ACCTTCTTAC.TGACTCTGCC	-	bacteriocin transport accessory protein	1.318e-07
1614034	ATGGCAATCG.CTATCCGAAT	penA	penicillin-binding protein 2b	1.346e-07
336577	ATTTCCACCA.GCGAGCATCA	-	RNA methylase family protein	1.382e-07
895850	CAGGAGAGAT.CCTGCAATAC	lmb	laminin binding protein	1.39e-07
2018057	AGAGATGATA.GTGTTTGATA	tgt	queuine tRNA-ribosyltransferase	1.398e-07
917690	CAATATTACC.TAAATAAAAA	glyA	serine hydroxymethyltransferase	1.452e-07
917669	ACTTCATCCA.CAAGTTTTGA	glyA	serine hydroxymethyltransferase	1.452e-07
363187	ACTTCCAAAT.ACTGGAACTA	tig	trigger factor	1.494e-07
1641731	AAGATTTGCT.CAACAACACG	alr	alanine racemase	1.495e-07
650954	CAAAGGTCAA.ATTCCTAAAA	intergenic	n/a	1.503e-07
650967	AAATGGAGTG.TATTTTAGGA	intergenic	n/a	1.503e-07
639012	AAGAATAGAA.CATGAGAAAG	intergenic	n/a	1.511e-07
1585740	AGCCTGTAGA.TATAAGGAAT	pepO	endopeptidase O	1.528e-07
641806	AGCTAATCGA.CACGTTTCTC	thiD	phosphomethylpyrimidine kinase	1.543e-07
97826	ATTCTGGAAT.GCTTTATCTG	-	extracellular solute-binding protein	1.544e-07
782114	CAACAGATGG.CGCTGAGTTG	-	DNA translocase FtsK	1.549e-07
1621719	AAATGAGAAC.CTTTGGTTCC	-	extracellular solute-binding lipoprotein	1.554e-07
1844132	AAATAAAAGA.TGAGACACCA	intergenic	n/a	1.557e-07
1832086	AAAAAATATC.TCGGAATGCC	-	siderophore uptake periplasmic binding protein	1.557e-07
1843956	AAATCACCAT.GACCACTCAA	-	GntR family transcriptional regulator	1.557e-07
1844011	AGACCCTTAT.TCGTTTCGAT	-	GntR family transcriptional regulator	1.557e-07
603281	ACTTCAACTG.GGCTTAACAG	thyA	thymidylate synthase	1.569e-07
1623314	ACTTCAAATA.TGCAGATTAT	-	sugar phosphotransferase system (PTS), IIBC component	1.582e-07
2060729	ATGCCCAAAC.CAACAAAAAA	-	transferase	1.589e-07
1090566	AGGGTATCAC.GCAGTACGTG	gyrA	DNA gyrase subunit A	1.589e-07
1829058	ATATCCGCAG.TATCTTTCGA	intergenic	n/a	1.605e-07
92953	ATTACAACAT.TTGTTGTAGA	rpsD	30S ribosomal protein S4	1.615e-07
1623450	ATAAGTCCAA.TGGAATCTGA	-	sugar phosphotransferase system (PTS), IIBC component	1.673e-07
567001	AAGTACCCAA.CTGTATTAAT	-	surface-anchored serine protease	1.716e-07
1109047	AAGGTCAAGA.CTCCATATTG	-	glutamine ABC transporter,glutamine-binding protein/permease protein	1.727e-07
1536068	AAGTTTTGAT.CAACTGCTTC	tpiA	triosephosphate isomerase	1.735e-07
2114315	AATCTTACCA.TGCTTTTCCT	gcnA	N-acetyl-beta-D-glucosaminidase	1.747e-07
545322	AACCCATGAA.TGCTCTTTGG	uvrC	excinuclease ABC subunit C	1.754e-07
1557425	AAATAAATTG.CTGATGGTGA	-	PhnA protein	1.786e-07
634440	ATCTTCCTGG.ACATTTAAAG	thiM	hydroxyethylthiazole kinase	1.794e-07
397017	CACATGCCAT.GTTGATTAAC	-	glycosyl transferase	1.803e-07
653742	AACGCTTGGC.GAATTTTTTG	-	hypothetical protein	1.826e-07
639400	AGATAAACCA.CTAAGCTTAG	-	hypothetical protein	1.875e-07
384750	AGAATGAAGC.AGACCTGTGC	fabE	acetyl-CoA carboxylase biotin carboxyl carrier protein subunit	1.888e-07
1079768	ATGAAAAATT.GAAGAAATTG	fps	geranyltranstransferase	1.929e-07
281967	ACCTCTTGTT.GATTTGCTTG	idnO	gluconate 5-dehydrogenase	1.936e-07
1550848	AGTACTTCAA.CACCGTCTCG	pepQ	Xaa-Pro dipeptidase	1.963e-07
766624	AAACGAATTA.ATTTTGACGT	dnaH	DNA polymerase III subunits gamma/tau	1.964e-07
362419	CAAGACCAGC.TCTTTTACAG	tig	trigger factor	1.968e-07
367009	CAGCTTAGAA.AAAAGGCTGA	-	ribonuclease HIII	1.968e-07
873551	AGAGTATGAT.CAGTTGTATC	rnr	exoribonuclease R	1.968e-07
780436	ATTTTCGCAG.CTTCAAATTA	-	DNA translocase FtsK	1.968e-07
273085	ATTATTTCTA.CCAGAGAATG	-	glycosylhydrolase	1.978e-07
1080695	ATCTTCCAGA.CAATTTCACC	xseB	exodeoxyribonuclease VII small subunit	2.006e-07
572763	CAGCAAAATC.TCAATACGGA	bgaA	surface anchored beta-galactosidase	2.007e-07
1079216	ATTTCCCTTA.TCTGATTTTG	-	hemolysin-like protein	2.017e-07
100959	CAAGTAAGTT.GAAACAAGTA	-	hypothetical protein	2.023e-07
1078894	ATAGTCAATT.AAAAATGAAT	-	hemolysin-like protein	2.027e-07
1077863	ATTTCAAATG.CAGAGATTGA	recN	DNA repair protein	2.027e-07
913874	AGGAATCAGG.GGAGATGCGG	prfA	peptide chain release factor 1	2.053e-07
401109	ACTCCTGGTT.GTCATTTGGA	alsS	acetolactate synthase catalytic subunit	2.056e-07
176778	AAGCCATTGC.CAGAAGCTCA	uvrA	excinuclease ABC subunit A	2.084e-07
1694532	AACCTCTTTG.CCTGTCTGAT	-	CorA-like Mg2+ transporter protein	2.089e-07
334124	AGAAACCAAC.CCTATTCAAA	recU	Holliday junction-specific endonuclease	2.108e-07
1643829	AGCAGTATAT.GAACAGATCC	aroF1	phospho-2-dehydro-3-deoxyheptonate aldolase	2.16e-07
962731	ACATAGCGTT.CACAATTCCC	-	glycosyltransferase	2.16e-07
962013	AAATTGAAAA.ATCAAAACAC	-	hypothetical protein	2.298e-07
2122697	AACCATTTTT.AAATTCATAA	-	fucosidase	2.353e-07
1814926	ATCCTCAATC.TCTCTAATCG	galT	galactose-1-phosphate uridylyltransferase	2.42e-07
2071400	AGGGTGAGTC.ACATGTCTAT	intergenic	n/a	2.426e-07
326391	AGCAGCTGCA.GTTTATCCTC	-	cell wall surface anchored protein	2.455e-07
747366	AGCTAAAAGG.GATTCAATTG	-	ABC transporter ATP-binding protein	2.462e-07
2051923	CAAGATGTGA.AAAACAAGCC	-	ABC transporter permease	2.554e-07
23999	AAGAAATAAA.CCCCGATTCA	-	hypothetical protein	2.57e-07
1836498	AGGAGTTTAG.CGATGATTGC	-	phosphoesterase	2.585e-07
395695	CAAATTCGCC.GATACGATAC	prfC	peptide chain release factor 3	2.591e-07
278943	AATACCAAAG.CTCTTAAAGA	intergenic	n/a	2.707e-07
2120059	ATTGACTTAG.AAGTAGTCAA	-	alpha-1,2-mannosidase	2.735e-07
148969	AAAGGATTTT.GGAGGGGGCG	intergenic	n/a	2.758e-07
639508	AAAAAGTGCA.GGATATTTCT	-	hypothetical protein	2.801e-07
376064	AATTGCACGC.AAAAACTAGG	-	hypothetical protein	2.838e-07
1596359	ATTCGGCAGG.TTTGGAGAAG	-	hypothetical protein	2.844e-07
149081	AAACAAAGAG.CTCATCAAGC	-	AzlC-family transport protein	2.846e-07
1574286	AGCAGATAGA.AAAAAGACGA	-	sensor histidine kinase protein	2.848e-07
1106703	AGTTTGAACG.AATGATATTG	uvrB	excinuclease ABC subunit B	3.047e-07
33929	ACTCTTCTCC.ACAAGTCTCA	sms	DNA repair protein RadA	3.096e-07
1638385	AACCTGACTG.CCCCGCACAT	-	acetyl xylan esterase (AXE1) family protein	3.148e-07
1004225	AATTGAACGA.TAAGTGAACT	intergenic	n/a	3.168e-07
181202	AAGGAGATGT.TATGTTTGAA	intergenic	n/a	3.168e-07
1972902	ATAAATAGAA.ATTTCTAGTG	intergenic	n/a	3.168e-07
1561058	ATAATCTTGT.AATAGCAATC	galE	UDP-glucose 4-epimerase	3.168e-07
721257	ATTGGATAAT.CCGAATATGA	ezrA	septation ring formation regulator EzrA	3.168e-07
826858	ACAACCCATG.CAAACCATAC	-	saccharopine dehydrogenase family protein	3.168e-07
180142	AGTATGAGCG.GATGAAATCG	-	hypothetical protein	3.168e-07
1422812	AGGCAGTCAA.TGGGTGAGTG	-	hypothetical protein	3.168e-07
978143	ACACTCTTAG.CCTTCTGTTA	-	hypothetical protein	3.168e-07
180331	AATTTGGTTT.GACCGCGTTA	-	Holliday junction resolvase-like protein	3.168e-07
180481	CATCCTGATA.TCTACTGGTA	-	Holliday junction resolvase-like protein	3.168e-07
970298	ATTATTTGGA.TTGGTTCGTA	-	DNA-binding protein	3.168e-07
45104	ATGAGGTCAT.ACTTTTCCCA	recO	DNA repair protein RecO	3.168e-07
1042834	ATATGGAAAA.CTTTTAGAAA	acoL	dihydrolipoamide dehydrogenase	3.168e-07
773046	ACTGTATCTT.TTTTCCATCT	-	D-alanyl-D-alanine carboxypeptidase	3.168e-07
1305850	ATAATTTTGA.TTGGACATTA	-	cell envelope-related transcriptional attenuator domain protein	3.168e-07
2126669	AGAGTCTGAT.CCAAATGTTG	arcC	carbamate kinase	3.168e-07
797739	ATTTTTCTTT.AAGAATAATA	argR	arginine repressor	3.168e-07
1738383	ATCAATGACA.ACCGATTACC	aqpZ	aquaporin Z	3.168e-07
380526	AATCGAAGAT.CTTTTGATAT	acpP	acyl carrier protein	3.168e-07
468449	ATTAGGATTC.TGACATTCTC	blpB	ABC transporter	3.168e-07
958083	ACGATAGTAA.CAAACGCTCT	-	ABC transporter permease	3.274e-07
653502	ATGCCCACAC.GGTGGCTTTA	-	hypothetical protein	3.278e-07
891246	CATCGATTTT.GGATCAGATA	-	hypothetical protein	3.336e-07
267458	AGGCATCGGC.ACTTCGATAT	folE	GTP cyclohydrolase I	3.547e-07
515141	AGAATTGATT.CCTTCCAAGA	pnpA	polynucleotide phosphorylase/polyadenylase	3.634e-07
1549613	CATAGACAAC.TGTCCCAGCG	-	aminotransferase	3.634e-07
865620	CAACCTTCCT.CACCAAGTGC	fbpS	fibronectin/fibrinogen-binding protein adherence and virulence protein A	3.678e-07
221845	CAAAACCTAG.CCACTCAATA	gldA	glycerol dehydrogenase	3.749e-07
1353351	CAACGGCAGA.CTAGAAGAAG	nadE	NAD synthetase	3.752e-07
1384983	AGAATTCTTC.CTAGTTACAA	-	ABC transporter ATP-binding protein	3.752e-07
657095	ATGAAGAAAC.CTTCAACCAG	upp	uracil phosphoribosyltransferase	3.816e-07
656858	CAAAAGCTTT.CGTGAGCTAG	upp	uracil phosphoribosyltransferase	3.816e-07
181302	AAGACTGCTC.GGATTTCCTA	-	folylpolyglutamate synthase	3.816e-07
688405	CAACTAAAGC.TGAAAACCAG	-	BioY family membrane protein	3.816e-07
891262	AGGACAGCCT.GGTTGCATCG	-	hypothetical protein	3.828e-07
1957443	AATGAGCCTT.CCATCTGGAA	-	haloacid dehalogenase-like hydrolase	3.872e-07
700763	AAAACAACTA.AAGAACTATA	-	hypothetical protein	3.984e-07
272101	AATGGTAAAA.TCTCTGATTG	-	glycosylhydrolase	3.994e-07
541721	ATTTACAATG.CCACTCATCC	murM	peptidoglycan pentaglycine interpeptide biosynthesis protein	4.06e-07
1954051	AATGCGAATG.AGGCGGTGGT	intergenic	n/a	4.064e-07
827327	AGCGAGAACC.GGTGCACAAG	-	carboxynorspermidine decarboxylase	4.095e-07
487055	AATTCTCCGT.TTCATCGTGT	-	hypothetical protein	4.187e-07
1447693	ATCCATCTAG.TTGAACTATC	-	extracellular oligopeptide-binding protein	4.304e-07
2060375	ACAGGTCTAC.TTTTGCTTCT	-	peptidase	4.367e-07
1018625	ACACTTCTGG.CAGAATATCC	addA	ATP-dependent exonuclease subunit A	4.442e-07
582844	AGGGATGGAG.TGGAAATGAT	-	sodium hydrogen exchange transporter	4.466e-07
1859091	AACCACCATG.CAATCGTAAT	msmF	multiple sugar-binding transport system permease protein	4.532e-07
1022898	CAAGTAAAAA.GGTTTGATAC	-	hypothetical protein	4.577e-07
280141	ACTATTGCTT.GGTATTGATC	-	PfkB family carbohydrate kinase	4.589e-07
279970	ATGTCTATCA.GCCTATGCTC	-	PfkB family carbohydrate kinase	4.589e-07
280896	AAATCATTGT.GGTGATTTGT	-	hypothetical protein	4.589e-07
650738	CATGGAAACA.GGACTGTTCC	intergenic	n/a	4.597e-07
656056	AATACCATGG.AAATCAAAAG	-	TetR family transcriptional regulator	4.597e-07
656120	ATCCATTTTA.AAGGACAGAG	-	TetR family transcriptional regulator	4.597e-07
654504	AAAAAAATCG.AAACTTGGAA	-	hypothetical protein	4.597e-07
655345	AAGCTTCTGC.GTTGCATACA	-	fatty-acid binding protein	4.597e-07
655404	AGCTGATCAG.TCTTTGTTGA	-	fatty-acid binding protein	4.597e-07
96752	ACTATGATAT.GCCTTTGCAG	-	extracellular solute-binding protein	4.598e-07
271997	ATAAATCCTT.AGAATCATCC	-	glycosylhydrolase	4.653e-07
2058418	ATATCGGTGG.GCAGTTGGTG	-	rhomboid family membrane protein	4.696e-07
798524	AGCGACCGTT.TCAATGGTTC	pepXP	x-prolyl-dipeptidyl aminopeptidase	4.719e-07
1645292	AACAAGATGA.AAACTAGAGG	secA	preprotein translocase subunit SecA	4.732e-07
1953400	AATAGGAATA.TCTATCAATG	intergenic	n/a	4.739e-07
712280	CAAAGCATGG.TGATTTTGGA	intergenic	n/a	4.815e-07
362590	ACGCTGATGT.GAAGAGCGTA	tig	trigger factor	5.226e-07
13058	CAAGCAAAGT.TTACCTGTCC	ftsH	cell division protease FtsH	5.291e-07
2193840	ACAAAATTAT.CCAGGTAAAA	tsf	elongation factor Ts	5.297e-07
707909	ACGCCAGTTG.CAGCAGCTCT	pepN	lysyl-aminopeptidase	5.324e-07
631960	AAGCCTTGGC.TCAGGAGCAG	lctO	L-lactate oxidase	5.382e-07
976669	ATCCAAAATT.TATGGCGAAC	-	peptidase	5.526e-07
2112456	AAATCGTCGA.GCTGTCGCAA	gcnA	N-acetyl-beta-D-glucosaminidase	5.53e-07
1997281	AGAGATGCTT.TTGTAAACTA	-	transcriptional antiterminator	5.538e-07
654033	AAGGACTTTC.GCAGCCTCAA	-	hypothetical protein	5.538e-07
655452	AAGGTTGTGT.AATAGCTGGT	-	fatty-acid binding protein	5.538e-07
1017300	ACCAGCAGGG.GAGATGAGCG	addB	ATP-dependent exonuclease subunit B	5.538e-07
1839540	AGATTTTGAT.TCAAACTATG	treA	trehalose-6-phosphate hydrolase	5.544e-07
263433	CACCTGTACC.ATCAAGGTAC	-	permease	5.625e-07
903073	ATTAAGTAAT.CGTCACTACA	-	pneumococcal histidine triad protein E truncation	5.693e-07
575702	CAGGACGGAT.GATTGCGCAA	bgaA	surface anchored beta-galactosidase	5.781e-07
2094832	AAAGAGAAAC.GATAAAAATG	-	DNA-binding protein	5.905e-07
631510	ACATCATGGA.CGTGTGAAGG	lctO	L-lactate oxidase	5.915e-07
345606	CAGAAGTTGC.ATTTCACAAA	mvaK1	mevalonate kinase	5.926e-07
299813	AAATCATCCG.CGTTACTATC	-	hypothetical protein	5.926e-07
1013428	AACTTTTGAA.TTCATGGTTC	intergenic	n/a	5.998e-07
1013376	AATCATTCTA.AACCTTAAAA	eno	phosphopyruvate hydratase	5.998e-07
671298	AAATTTACCA.TTGACTCAGT	-	helicase	6.101e-07
93708	ACCTTGCTCT.TCAAACTATC	intergenic	n/a	6.34e-07
537485	ATCAGTTTGC.AAATTGTACA	-	phosphoesterase	6.353e-07
228052	ACTCCATATG.CCTGTAATCC	ruvB	Holliday junction DNA helicase RuvB	6.459e-07
1164734	AAAAAGTCGC.ACAATAGTCT	-	hypothetical protein	6.46e-07
2165062	CACGTGCAAT.TCAATGCCTA	glpK	glycerol kinase	6.46e-07
96797	AAGGTGCTTA.GCTGACTTGA	-	extracellular solute-binding protein	6.529e-07
826962	AGCTAATTGC.GCATTCTACA	-	carboxynorspermidine decarboxylase	6.671e-07
482715	ACGAATCAGA.GTGACCCTTG	infB	translation initiation factor IF-2	6.718e-07
2177462	ATTTCCGCAG.CACGTCACCA	clpC	stress response-related Clp ATPase	6.794e-07
1977314	AGTCGATTTG.TCTGGATCAC	plr	glyceraldehyde-3-phosphate dehydrogenase, plasmin receptor	6.816e-07
1675806	CAGTCGCCTT.GAACCACGCG	stk1	serine/threonine-protein kinase	6.915e-07
1338527	AACTACATGT.ATGGCAATCA	intergenic	n/a	6.99e-07
187168	ACATACCCTT.AAATCAATCA	nrdD	anaerobic ribonucleoside triphosphate reductase	7.049e-07
237608	CAGAGATAGA.AAGGAGAATC	intergenic	n/a	7.069e-07
590117	AGCTGGAATA.GAAATTAATG	-	sensor histidine kinase	7.087e-07
2174090	AGTTGAAAAC.CCTTTAGCCA	-	two-component system, sensor histidine kinase	7.217e-07
1853428	AACCGTTCAC.AAATCTTTAG	-	extracellular oligopeptide-binding protein	7.232e-07
433036	AGTTTAATAA.GCCTTCCGTG	pyrG	CTP synthetase	7.473e-07
616336	ACGTGTTGCA.TAGCGAAGAT	-	ABC transporter ATP-binding protein	7.657e-07
247096	AAAATCAAAG.CTGGTTTCTC	polC	DNA polymerase III PolC	7.763e-07
635011	CACAAATGCC.TTAGTTGCAA	thiE	thiamine-phosphate pyrophosphorylase	7.837e-07
1120981	AGGTCGGAAT.GGTCCTGGTA	-	guanosine 5'-monophosphate oxidoreductase	7.844e-07
1537918	ATAATTGCAT.TGTTTGAAGA	intergenic	n/a	7.851e-07
96611	ACAAACCAGA.AACTTGGATG	-	extracellular solute-binding protein	7.952e-07
479362	ATCCAAACGT.GATGCTATCG	nusA	transcription elongation factor NusA	8.034e-07
779614	CAAGAAGTGG.AATAGAAGGA	fruA	fructose-specific phosphotransferase system (PTS), IIABC component	8.038e-07
1691114	ACTTGCTTTC.CAACATCTAC	-	hypothetical protein	8.223e-07
1631700	ACATTGTAAT.TCACCAGATA	-	ABC transporter substrate-binding protein	8.324e-07
1574202	CAACACAAGA.GAAAAAGTAG	-	sensor histidine kinase protein	8.348e-07
1136656	ATTTCACTCA.TTCACTTTCC	-	LicB-family membrane protein	8.467e-07
2064490	AACAGCAGGT.GTTGGGGATG	pbp1B	penicillin-binding protein 1B	8.565e-07
1801725	AAACAGAAAG.TTGGTTCAAG	-	ABC transporter ATP-binding protein/permease	8.614e-07
1917486	ATTTATAATG.TCTTCCTCTG	intergenic	n/a	8.619e-07
1537901	ACTGTACTCT.TCAGGAATAA	intergenic	n/a	8.663e-07
1683712	CACGACGAAT.GGATCAAATC	-	hypothetical protein	8.719e-07
1333633	AAGAGGTCAT.GAAGATGATG	phoU	phosphate transport system protein	8.726e-07
1660872	ACATCCTGAA.TGGTCCGTGC	-	ABC transporter ATP-binding protein	8.856e-07
161339	CACTGATTCA.TATCCTACAG	-	integral membrane protein	9.01e-07
1781455	ATAAAACTGG.ATCGTCTTTC	trpD	anthranilate phosphoribosyltransferase	9.045e-07
561533	AACAACTACC.GAAACACGAA	intergenic	n/a	9.056e-07
345036	AGATAATTTT.ATAGGGGAAC	mvaK1	mevalonate kinase	9.093e-07
346580	AAAAGGCTGG.CTAGCAGTCT	mvaD	mevalonate diphosphate decarboxylase	9.093e-07
1538699	AGAAATTGGG.TTTATTGCGA	-	methyltransferase	9.093e-07
1536297	AGATACCTGT.TCAACTGAGG	-	DNA replication protein DnaD	9.093e-07
295716	AGAATATGAA.AACAACTTTA	clpL	ATP-dependent protease ATP-binding subunit ClpL	9.244e-07
713357	ACTTTTCTTA.AAATCCCATC	intergenic	n/a	9.373e-07
881149	ACATTCACTC.CAATACTTGG	-	phosphoglycerate mutase family protein	9.458e-07
974749	ATGACACCAC.GATGTGACAG	pcrA	ATP-dependent DNA helicase	9.461e-07
2211870	ATAAAGGGAA.TAGTCCAACA	-	hypothetical protein	9.47e-07
1737591	AGTTTGAGGG.TTTTGACTCG	-	7-cyano-7-deazaguanine reductase	9.572e-07
557238	ATACAGCAAC.TTTTGGGAAT	intergenic	n/a	9.59e-07
558911	CAAGGGGCAA.AGATTTTTGA	-	ABC transporter ATP-binding protein	9.59e-07
339345	AGTTGAAGGC.GCTGGTTTTG	gnd	6-phosphogluconate dehydrogenase	9.591e-07
1000081	ATTCATAAAC.ACAACTTGCA	-	pullulanase	9.684e-07
1392741	AGCAGGAATA.CCCCCGTCAC	-	ApbE family protein	9.767e-07
2146640	ATGTTCAAAT.TTAACCCAAT	intergenic	n/a	9.953e-07
331648	AGTGGTTGAG.TAGACTGTGA	pbp1A	penicillin-binding protein 1A	1.004e-06
1126147	CAAGCAGCGT.TTCCCTCGAA	-	hypothetical protein	1.006e-06
1447429	AATCAGAAGC.TTGTATCTAG	-	extracellular oligopeptide-binding protein	1.018e-06
1593475	CATCACAAAG.AGAATTTTAG	-	ABC transporter ATP-binding protein	1.019e-06
707781	AATCTTGCAG.ACTCCCAGCA	pepN	lysyl-aminopeptidase	1.024e-06
1090638	AATTTCCTTA.ATGGTCAATA	gyrA	DNA gyrase subunit A	1.038e-06
864071	CATTGGCTGT.ACAGGCACTA	lytB	endo-beta-N-acetylglucosaminidase	1.04e-06
1596173	AAGGCACTTG.GACGACTTCT	-	hypothetical protein	1.077e-06
1778535	ACAAGAGTTG.AATCCTTCCA	trpB	tryptophan synthase subunit beta	1.088e-06
2173730	AAAATGGGCG.GTAATCATAT	-	two-component system, sensor histidine kinase	1.125e-06
783514	AGATTTCATC.CTTTTCTTAC	-	cysteine desulfhydrase	1.13e-06
816852	ATCTAGGTAA.CTTACTAAAA	intergenic	n/a	1.166e-06
659988	ATTCCGAGGG.TTTCCCTCAC	intergenic	n/a	1.173e-06
1834965	AATACTGGGC.CGTTCTTGGT	scpA	segregation and condensation protein A	1.185e-06
961253	ATATCGAAGC.AAACAACGTC	rpoD	RNA polymerase sigma factor RpoD	1.23e-06
1859008	AAGAACCAAG.ACGGAAGAAG	msmF	multiple sugar-binding transport system permease protein	1.256e-06
2148796	ACTGAACATA.TTGAATTGTC	adcA	zinc-binding protein AdcA precursor	1.276e-06
721107	AGAATTGCCA.ATCAATTACA	ezrA	septation ring formation regulator EzrA	1.282e-06
997274	AATTTCTTGG.AGAGTACTGA	-	membrane transport protein	1.282e-06
633989	AATGTCCCAG.AGTTTTAGAT	thiM	hydroxyethylthiazole kinase	1.285e-06
484648	CAAGGGAGGG.TGGCCAAAGG	-	hypothetical protein	1.292e-06
654246	AGAAAATCAC.GAACTAGGTG	-	hypothetical protein	1.307e-06
1098897	AATTGCCAAT.TGTATGGCTA	fhs1	formate--tetrahydrofolate ligase	1.362e-06
2211939	AAGAATATTA.ATATATGAGT	-	hypothetical protein	1.394e-06
1654969	AGTCTCCATA.AAGTAAAGAC	dnaI	primosomal protein DnaI	1.41e-06
1630098	CAATCAATAA.GTCCTATATA	-	ABC transporter permease	1.43e-06
1612954	CAAAGCTATA.TCTTTGGGAA	penA	penicillin-binding protein 2b	1.437e-06
1482423	AGGCCACCAA.CGCTTAATTG	-	DegV family protein	1.443e-06
395623	ATTTCTCAGG.TTTGTCTTTA	prfC	peptide chain release factor 3	1.448e-06
1975082	ATGGCCGTTT.TTCTTGGCTA	pbp2A	penicillin-binding protein 2a	1.499e-06
458198	AACGTGACGC.GCCCAAGCTG	dnaK	molecular chaperone DnaK	1.516e-06
1356366	ATCTTCAGCC.AAAATCAGTA	intergenic	n/a	1.526e-06
1068361	CAAAAAATGA.CACAAATGAA	intergenic	n/a	1.526e-06
107664	AGATTGGAGA.TTCCGCACTC	-	polysaccharide biosynthesis protein	1.526e-06
2126133	AACAGTGTGA.TATCGTGGAA	arcB	ornithine carbamoyltransferase	1.526e-06
1562832	AAGACTGCCC.CTTCCACCAC	-	NIF3 (NGG1p interacting factor 3) family protein	1.526e-06
159915	AACATTGATG.CGATATAGAA	-	hypothetical protein	1.526e-06
2166334	AAGAAAAATA.ATCATGGCCA	glpK	glycerol kinase	1.526e-06
990033	AAAATTAAAG.GCGAAGGTGT	ribC	bifunctional riboflavin kinase/FMN adenylyltransferase	1.526e-06
826134	AAAAGACACT.GTTACACCTG	-	saccharopine dehydrogenase family protein	1.612e-06
468473	ACCATCATCT.TTCAATAAAT	blpA1	bacteriocin transport/processing ATP-binding protein BlpA	1.619e-06
987649	CACCTAAAAT.AAGCTTTTTC	-	hypothetical protein	1.663e-06
433066	AAAAGACAAA.CCTGCTGCCT	pyrG	CTP synthetase	1.729e-06
576475	AAAAACCCTA.TTTTGTTGGT	bgaA	surface anchored beta-galactosidase	1.752e-06
500776	AAGACTTTCA.CATACCTCCC	-	beta-glucoside-specific phosphotransferase system (PTS), IIABC component	1.771e-06
2042267	AGCGAAGCCA.GGCCTGCCAC	-	ABC transporter ATP-binding protein	1.789e-06
2188369	AGGCAGCAGG.TTTGAGTATC	comFC	late competence protein	1.791e-06
814722	AGAAGAAACT.TCTGAGAGTC	-	transcription accessory protein	1.795e-06
88182	ACAAAGAGAT.ATCGACATAA	intergenic	n/a	1.818e-06
362096	ACTAATGCAG.CAATTATAGA	intergenic	n/a	1.826e-06
2209888	AAGACTTCTT.ATTGACTTTG	-	ABC transporter ATP-binding protein	1.834e-06
639029	AAAGCACCAA.TACAAGTTCA	-	hypothetical protein	1.838e-06
2002621	AAGTTTTAGA.ATTCCAACCG	-	hypothetical protein	1.861e-06
1610726	ACCACTGGGT.AAACCTGGCA	ddl	D-alanyl-alanine synthetase A	1.883e-06
1452508	AGAGGTCGTA.AAATGATTGG	-	hypothetical protein	1.884e-06
1750043	AAAAGTTAAG.CCCATTTCTC	-	phage-like protein	1.906e-06
347285	CAGTCATTTG.TCGCCAGAAG	mvaK2	phosphomevalonate kinase	1.967e-06
426316	CAATCAATTC.CCATCCACCA	-	ABC transporter ATP-binding protein	1.983e-06
283602	ACACCTTCTA.TTTGATCCTG	ugl	unsaturated glucuronyl hydrolase	2.01e-06
283869	CAGCTATCGC.GTCTGTGGGA	ugl	unsaturated glucuronyl hydrolase	2.01e-06
283627	ACACCTTTAA.GGGTTGACCT	ugl	unsaturated glucuronyl hydrolase	2.01e-06
283473	AGAGTTGGAT.TTGAGCAAGC	ugl	unsaturated glucuronyl hydrolase	2.01e-06
283550	ATTAGCTGAA.CATAGAAATG	ugl	unsaturated glucuronyl hydrolase	2.01e-06
1440321	AAGAATTACC.TTTTCAAGTG	-	SNF-family helicase	2.026e-06
1952361	CAGAACCTCG.GTCTCATAGG	-	hypothetical protein	2.039e-06
1847632	AGAGCTCGGC.TGACCTATCT	-	peptide ABC transporter ATP-binding protein	2.05e-06
643830	AAGCTAAAAC.GCAGAAGTCT	-	metal transporting P-type ATPase	2.062e-06
1664951	AACATCGCCA.CTTTCACCTT	scrA	sucrose-specific phosphotransferase system (PTS), IIABC component	2.066e-06
1095803	AGGAAGAACG.GAACGAAGAC	vicK	sensor histidine kinase	2.198e-06
1586228	AGAGACCAGG.TTCCTCACTG	pepO	endopeptidase O	2.206e-06
1141749	CAATCAGAGT.CCGTAGTTAA	-	phosphotransferase LicD1	2.292e-06
1145950	CATGGTTTGC.CAGGGGCAAA	carB	carbamoyl phosphate synthase large subunit	2.292e-06
277116	AGGATAAGAT.GCCTTTTTAG	-	hyaluronate lyase	2.337e-06
917981	ATGATACCGA.CTGTTCTTAG	-	hypothetical protein	2.346e-06
856196	AGGGGAGATT.TAGTATCAAA	comEC	competence protein	2.348e-06
1631997	ATGAAGAGAA.GATATTGAAT	-	hypothetical protein	2.474e-06
407248	ATGTCCATTC.GCGCTCGATA	-	glutamine ABC transporter, glutamine-binding protein/permease protein	2.479e-06
717558	ATGGTCACTA.GTCAAGGAAA	-	DJ-1/PfpI family protein	2.48e-06
1928325	CAAGGTAAAA.TCCAAATCAC	-	transport protein	2.537e-06
557992	AATTTAAACT.TTAAACAGAA	intergenic	n/a	2.544e-06
1016903	AGTCAATGGT.CAATCAAATC	addB	ATP-dependent exonuclease subunit B	2.586e-06
1892442	ACTTTGATAA.CATAGTATAA	intergenic	n/a	2.636e-06
516144	AGCCAATTCT.GACGAACTTC	pnpA	polynucleotide phosphorylase/polyadenylase	2.667e-06
209442	AAATGGCAGC.ATTTTTCCTT	-	inner membrane component of ABC transporter	2.733e-06
539186	CAGAACGCAT.TTCATTCCTA	-	metallo-beta-lactamase superfamily protein	2.806e-06
878448	ATGCGCCAAA.GCTAAGATTA	-	O-methyltransferase	2.851e-06
488507	ACAAGTGGAC.GGCGTCTAAA	-	hypothetical protein	2.851e-06
632384	ATTTTTCGGT.AAATATCTTG	intergenic	n/a	2.89e-06
671675	AAACTTGATT.CCAATTTCTC	-	helicase	2.955e-06
246446	AAAATAGTAG.AGAATAATGT	intergenic	n/a	2.997e-06
246337	AAGAAGAAAT.ATTAAGAAAA	fus	elongation factor G	2.997e-06
868176	AAGTCTTGCA.CTAACTCGTG	era	GTP-binding protein Era	3.011e-06
1697699	AGATGAGACA.CGACAAAGTC	-	hypothetical protein	3.03e-06
667195	AAGAGATGCG.AGAAGAAAAG	intergenic	n/a	3.075e-06
870674	AAGATTCTCT.TCTGCCCTAA	pmrA	multi-drug resistance efflux pump	3.149e-06
783838	AGGAAATAGT.GGCTTGTCTG	-	cysteine desulfhydrase	3.174e-06
367042	AAACGATTGG.CTCTTGTGCC	-	ribonuclease HIII	3.188e-06
283202	CAACAGGATG.ATTTAAAAAC	ugl	unsaturated glucuronyl hydrolase	3.251e-06
35686	AAGATAGAAA.TCCCATTAGT	intergenic	n/a	3.277e-06
34755	ACAAAGACAA.CCAACTAATC	sms	DNA repair protein RadA	3.277e-06
1828492	AGCCCCAGCA.CATTAAAGTA	-	UDP-glucose 4-epimerase	3.314e-06
632398	AATGAAAGCC.TAGCAAGATA	intergenic	n/a	3.357e-06
210091	AAGGAAGTGA.AGTAGCGGTA	-	ABC transporter permease	3.375e-06
1646096	AAGAAGAATT.CGTGAAATCT	secA	preprotein translocase subunit SecA	3.386e-06
673390	CAGTATCCCA.TATAGTTAAA	intergenic	n/a	3.398e-06
164725	AGAAGGTGGA.CAAACTATTC	mutL	DNA mismatch repair protein	3.42e-06
1682302	ATGATTATGC.ATTGTCAACG	gmk	guanylate kinase	3.441e-06
2055808	ATGTAGGAGT.CTCATCAAGA	-	DNA-binding protein	3.456e-06
2067749	AGCTGTAAAA.ACGGCTGTTC	-	cation transporting ATPase	3.46e-06
1353768	ATTTGTAGCT.TCGTCTCCCG	nadE	NAD synthetase	3.491e-06
1749294	AGACTTCTTG.TTCCATTCCA	-	hypothetical protein	3.499e-06
1485046	AGGCAATCGA.CGCAATGGTG	-	hypothetical protein	3.52e-06
877379	AGGCACGTTT.ACACGGCTCA	pepB	oligopeptidase	3.531e-06
1654235	AGAGACCTTC.ACACCTTGGG	nfsA	oxygen-insensitive NADPH nitroreductase	3.554e-06
284609	ATGTTGACTT.AACAGCTCCA	agaV	N-acetylgalactosamine-specific phosphotransferase system (PTS), IIB component	3.607e-06
157923	ATATTTGCCA.CTTTTCAGCC	-	histidine sensor kinase	3.616e-06
1575110	ACAAACAGGC.ATGCTACTAG	intergenic	n/a	3.679e-06
380246	ACCATCTAAA.GGATGAGACC	fabH	3-oxoacyl-(acyl carrier protein) synthase III	3.841e-06
1803078	AACTAGCCGT.ACCGTTTTGC	-	ABC transporter ATP-binding protein/permease	3.877e-06
273196	ACCATACATC.ACTTTTGCAG	-	glycosylhydrolase	3.906e-06
758567	AACACCTTGG.ATTACGAAAG	-	extracellular oligopeptide-binding protein	3.912e-06
682992	CATCTAAATA.TACCATGAAA	intergenic	n/a	3.913e-06
1527114	AATTTTCTAA.CCCATGATAT	-	hypothetical protein	3.949e-06
1433996	AACGATTGTA.AATACACCTG	-	aminodeoxychorismate lyase	3.969e-06
133263	CAAAGATAAC.AAGGGAGCGA	-	hypothetical protein	4.019e-06
213269	ATGCTTTTTC.CAAAATAAAA	-	pyruvate formate-lyase activating enzyme	4.203e-06
2127560	AAGAAAACGC.TTCTATTTAT	intergenic	n/a	4.243e-06
94336	AGTCTAAAAA.GAATTTTTAG	intergenic	n/a	4.243e-06
444742	ATAGTACACT.CATCTGCTAA	intergenic	n/a	4.243e-06
1350310	AAAAAGTGAA.AAGCCTAGTC	intergenic	n/a	4.243e-06
1570358	AAAACGAGGT.ATTATCATGC	intergenic	n/a	4.243e-06
635158	AGAATCCAAG.ATAGATATCT	intergenic	n/a	4.243e-06
1450579	AAAGGCTTTG.AATTCTCGAT	murE	UDP-N-acetylmuramoylalanyl-D-glutamate--L-lysine ligase	4.243e-06
1929391	AGATTGTAAT.AGGGTGATTC	-	transport protein	4.243e-06
7730	ATGTATCGTC.AGAAAAATCA	trcF	transcription-repair coupling factor	4.243e-06
1140900	AGCGAATTGT.ACCGTTATAG	-	polysaccharide biosynthesis flippase	4.243e-06
62482	AATAAATTTG.TGACTCAGGT	purD	phosphoribosylamine--glycine ligase	4.243e-06
1295930	CAAGGAAACA.ACCATGCAGA	msrAB	peptide methionine sulfoxide reductase	4.243e-06
1887680	ATGGGTGGGC.GCAAGGTCAG	-	MarR family transcriptional regulator	4.243e-06
2076784	CAGAACCAAG.CTACCTACAC	malX	maltose/maltodextrin-binding protein precursor	4.243e-06
1555318	AATTGGCTTA.TAACTCACAA	-	Major Facilitator Superfamily protein	4.243e-06
1785081	AAGGTGTTTT.GCAATTATTA	-	LacI-family transcriptional regulator (catabolite control protein)	4.243e-06
1830201	ATCCCAGTCG.GATGGCTACC	-	iron compound ABC transporter permease	4.243e-06
580020	AAAAAACTAG.ACGAAACTTT	-	hypothetical protein	4.243e-06
99866	AATTCCTTGG.AAATCGTAAA	-	hypothetical protein	4.243e-06
1581494	CACGGTGAAT.GCCACACCAC	relA	GTP pyrophosphokinase	4.243e-06
529862	CAAGTTGCGA.CAACTTTGTA	fba	fructose-bisphosphate aldolase	4.243e-06
96770	CAGATAACTA.ATTGTAAATG	-	extracellular solute-binding protein	4.243e-06
1925095	ACAAGAATAT.ACCTTCTTTA	rpoB	DNA-directed RNA polymerase subunit beta	4.243e-06
2044382	AAGAAAGCTT.GAAGACCTTC	mutS	DNA mismatch repair protein MutS	4.243e-06
1946539	ACATTTGGCG.TGGCACAAAG	ksgA	dimethyladenosine transferase	4.243e-06
660622	ATCAGAACAC.AGCCGCACCC	-	branched-chain amino acid transport system permease protein	4.243e-06
94481	CAACCACGTT.CCAAATACTG	-	binding-protein-dependent transport system membrane protein	4.243e-06
95141	AGCTTTACAA.GTAACCAACG	-	binding-protein-dependent transport system membrane protein	4.243e-06
95087	ATATCTTCCG.GCAGACTTCG	-	binding-protein-dependent transport system membrane protein	4.243e-06
94970	CAACCTACTA.GAAGCAGCGA	-	binding-protein-dependent transport system membrane protein	4.243e-06
94943	ACTATGCGAC.ATCATGGGAA	-	binding-protein-dependent transport system membrane protein	4.243e-06
1418922	ACGATCGAAT.GATGGTCTAT	-	amino acid ABC transporter substrate-binding protein	4.243e-06
2120302	CATGTGGATG.CTTGCCCTGA	-	alpha-1,2-mannosidase	4.243e-06
1592175	ATCGTCAGAC.ATGCCAGGTG	-	ABC transporter permease	4.243e-06
957778	AAAGATGAGA.CTGTCAAGAG	-	ABC transporter permease	4.243e-06
2164199	AAGGCTTCCT.TTTGACGAAA	glpO	alpha-glycerophosphate oxidase	4.288e-06
1632167	AACAATCGAT.ACCATCGATA	-	hypothetical protein	4.334e-06
1663394	ATATAGGTCA.ACCGTAGGTA	-	hypothetical protein	4.34e-06
1423423	CAAAAACAAG.AAATTAAAGA	intergenic	n/a	4.366e-06
2001221	AAATGCTGTC.TGTCAGGATT	-	PTS system ascorbate-specific transporter subunit IIC	4.367e-06
676715	AAAAAAGTCT.ACGATTTTGT	intergenic	n/a	4.372e-06
340058	AAAAATTGAG.CGAACTAAAC	csrR	response regulator protein	4.383e-06
1594671	AGGCTGGTCC.AGGCTAATAA	-	hypothetical protein	4.41e-06
79639	ACCAAGAGAG.TGTCAACATC	agaS	tagatose-6-phosphate aldose/ketose isomerase	4.559e-06
418301	AAGAAAAAAG.TTCATTTTAC	intergenic	n/a	4.563e-06
8169	AGTATGATTT.ACCAAACCAA	trcF	transcription-repair coupling factor	4.659e-06
1648737	CAAGTAAAAT.ACAGAGAGCC	-	hypothetical protein	4.666e-06
1741008	CAATCTGGCG.TCAAACATGA	-	oligopeptidase	4.728e-06
1077008	AATTGGTCAG.ATGGTCAGGT	recN	DNA repair protein	4.732e-06
258280	ACACAGCAGC.AGAACGAAAC	manM	mannose-specific phosphotransferase system (PTS), IIC component	4.754e-06
854720	ATCCGTACCC.TTCAACAGAA	comEC	competence protein	4.773e-06
576866	AAGGTGAGCC.GTTCGTGTCA	bgaA	surface anchored beta-galactosidase	4.793e-06
1091862	ACCTTGTTGT.ATCACTGCAG	ldh	L-lactate dehydrogenase	4.83e-06
543929	AGGATAAAAA.GGCACCATTA	uvrC	excinuclease ABC subunit C	4.866e-06
333792	ATGCCACTTG.ATATATTCGA	recU	Holliday junction-specific endonuclease	4.886e-06
1754483	AGCCTGAGAA.CAACCATTTC	-	beta-fructofuranosidase	5.084e-06
1005836	AGCTGAGAAG.GAAATACTTC	glgB	glycogen branching enzyme	5.326e-06
1481423	CATCTGCTGC.CCTTGCTGAA	dapB	dihydrodipicolinate reductase	5.365e-06
1948874	ACCTGCAAAA.TTTTCATCTG	-	hypothetical protein	5.525e-06
1817885	AAGGAATTAC.AAGGTGCGTG	-	zinc-binding dehydrogenase	5.537e-06
2186858	ATCACTGGTC.ACTTGTTACC	-	DHH family protein	5.537e-06
1428743	ATATCGGGGA.GGTATCGCGC	atpA	F0F1 ATP synthase subunit alpha	5.67e-06
1393664	ACAGGAATGG.CTTGATTTCA	-	NADPH-dependent FMN reductase	5.685e-06
2212143	AAAAATCCTG.TACTACAAGA	-	hypothetical protein	5.685e-06
1682695	AATTTCAATA.TCTGTATCGA	gmk	guanylate kinase	5.81e-06
581388	AGACACTGGA.CAGTTTGTGA	-	rRNA methylase	6.172e-06
1013519	AAAAGTTTTG.CCCTTTTTTG	intergenic	n/a	6.2e-06
2210782	ATGACCACGA.TTTATTCAAA	-	ABC transporter ATP-binding protein	6.25e-06
1639944	AATAATCAAA.CAAGACGAGC	recG	ATP-dependent DNA helicase RecG	6.26e-06
1640064	CAAGGAACCT.TCAAGAGAGC	recG	ATP-dependent DNA helicase RecG	6.26e-06
279115	CAATCTCGCT.ATGCGGTCAA	kgdA	keto-hydroxyglutarate-aldolase/keto-deoxy-phosphogluconate aldolase	6.262e-06
1823483	AGGTCAAAAG.GACAACTGCA	-	glycine/betaine ABC transporter	6.289e-06
1573558	ACAGTGATGT.CTCCGAGTAT	-	sensor histidine kinase protein	6.423e-06
208002	AGTTAGGAAT.GGTTTGCGAG	-	phosphoglycerate mutase family protein	6.472e-06
261784	ATATCCTTGA.TGTACCCCAA	-	haloacid dehalogenase-like hydrolase	6.671e-06
1630187	AATGAGAAAA.GGTCCACTTA	-	ABC transporter permease	6.695e-06
1441314	AAAAGAGGGG.TACTGTGTGC	-	SNF-family helicase	6.771e-06
583008	AGCTAAATAA.TATATGAAGG	-	sodium hydrogen exchange transporter	6.821e-06
513716	AACTCAGGAT.TTGCCGGTGT	metF	5,10-methylenetetrahydrofolate reductase	6.832e-06
144921	AAAAACATAA.TGGAGGATAT	intergenic	n/a	6.846e-06
1630632	ATGAAAATGG.CCAAGTGTAC	-	ABC transporter substrate-binding protein	6.848e-06
2165133	CATTCAAGTA.TGAAGGTGGA	glpK	glycerol kinase	6.87e-06
419620	CACAAAGAAC.AGTACTTTCA	intergenic	n/a	6.906e-06
2173817	CAGATGCTAC.AGGGTCGTCA	-	two-component system, sensor histidine kinase	6.999e-06
609612	AGGGCTGCAA.ACTAGTTTTC	-	hypothetical protein	7.078e-06
693054	CAACTGTTGT.TTTTCACACC	gor	glutathione reductase	7.078e-06
1376542	ACTCTTTGTC.GTGACAGAGA	intergenic	n/a	7.148e-06
282199	AAGAAAACTG.TCAATTGAGA	idnO	gluconate 5-dehydrogenase	7.235e-06
2021201	ACACTTGGAA.CCAATGCCAG	-	hypothetical protein	7.305e-06
1974247	AAAGCCCAGC.TGCTTCAACT	pbp2A	penicillin-binding protein 2a	7.443e-06
962571	AAAATCTTCC.ATCGAGGCAG	-	glycosyltransferase	7.504e-06
1800697	ATGTCCCCAA.GAAACTAAAC	-	sugar transferase	7.648e-06
754342	ATATGAAAAT.TGGTTTTCCA	intergenic	n/a	7.68e-06
1584952	AGGACATGGT.CAGCTACTAC	-	metallo-beta-lactamase superfamily protein	7.864e-06
959849	AGGGCAAAAA.ATCTTCTGGA	dnaG	DNA primase	7.875e-06
1433243	AACCTTACCT.CAAAGGCATC	greA	transcription elongation factor GreA	8.342e-06
263457	AAGTTGGTAT.GTAGCGACAA	-	permease	8.458e-06
1596334	ATTACAATCT.GCTAAGGAAC	-	hypothetical protein	8.592e-06
1655350	CAACATCAGG.TCCTTCATGA	dnaI	primosomal protein DnaI	8.766e-06
1049930	AATGAGGGGA.GCTAGAATGG	mutX	mutator MutX protein (7,8-dihydro-8-oxoguanine-triphosphatase)	9.059e-06
1885780	ATCCAAGATG.TATCATAGCC	intergenic	n/a	9.195e-06
227887	CAGTGGAAGA.GTGCTTTATA	ruvB	Holliday junction DNA helicase RuvB	9.195e-06
508057	AGGAGAAGGG.AACGTCACGG	pheT	phenylalanyl-tRNA synthetase subunit beta	9.409e-06
1858392	CATTCTATTG.TTCTAGGATC	msmG	multiple sugar-binding transport system permease protein	9.452e-06
581917	AAATCAAAGA.CAGAAGGAGA	-	hypothetical protein	9.645e-06
2104652	AAGGAAGAGA.ATGTTTGATT	intergenic	n/a	9.777e-06
840983	ACCAATTCCC.AATGCGTTCT	holB	DNA polymerase III subunit delta'	1.002e-05
330138	AATACTTGGA.AGATTCTAAG	-	cell wall surface anchored protein	1.01e-05
1391569	CAACTTTACC.TCACCTTCGA	nox	NADH oxidase	1.022e-05
1297752	ACGTAACCAA.CTCTTGAGCT	hom	homoserine dehydrogenase	1.023e-05
1440890	AAGAGGTCTG.AACCAGCCCT	-	SNF-family helicase	1.051e-05
873196	AGGCACTTCA.GACATCATGC	rnr	exoribonuclease R	1.071e-05
835369	CATTATCTAA.TCGCCCCCAA	cbpE	choline binding protein E	1.071e-05
1663150	ATAGGCGCAC.AGATAAAAGA	-	hypothetical protein	1.074e-05
2204812	AAATTTTCTT.TTCCCTGTAA	intergenic	n/a	1.089e-05
1978425	AGCCAGCATT.TAGAAAGTGC	-	puttaive FtsX-family transport protein	1.091e-05
327859	AACCTTGAGG.TTGTTCATAA	-	cell wall surface anchored protein	1.103e-05
793946	CAATCATATT.TCAGCTTCAA	-	type I restriction modification system restriction protein	1.115e-05
841471	AAGTTCTCTG.GGGCAGGACC	holB	DNA polymerase III subunit delta'	1.121e-05
1940710	ACTCTTCTCT.TTGATAAATG	-	pyridoxal-dependent decarboxylase	1.126e-05
1741683	ACATCAACCA.TTTAGCCGTG	-	oligopeptidase	1.142e-05
2022041	CAAGCACTGT.ACATCTACAC	-	hypothetical protein	1.149e-05
242970	AATAAAAAAA.ACAGGAGAAT	intergenic	n/a	1.157e-05
243401	AAGCATAAGG.AAGGGGATAA	intergenic	n/a	1.157e-05
910025	ATCCTCAAGC.ATCAATGCAG	asd	aspartate-semialdehyde dehydrogenase	1.166e-05
181515	AGGAGATGGA.AAAACGCTTC	-	folylpolyglutamate synthase	1.167e-05
381378	AAATCGTAGT.TCAATATCCC	fabK	enoyl-ACP reductase	1.171e-05
103814	AGTGAAACCA.AGTGAGCATG	intergenic	n/a	1.181e-05
138333	AATATGAGCC.AAAACACTAT	intergenic	n/a	1.181e-05
138666	AAGGTTAAGA.AGTGATAACA	intergenic	n/a	1.181e-05
997478	AAAATAATTT.AAACTAAGTG	intergenic	n/a	1.181e-05
930998	ATCTAACGGA.AATGGCTAAA	intergenic	n/a	1.181e-05
1583467	AATTATCAAG.AATTTTGAAT	intergenic	n/a	1.181e-05
138510	ACATTGAGTA.AATCAACATA	intergenic	n/a	1.181e-05
1448029	ATAAATGCTA.CTTACGAAAG	intergenic	n/a	1.181e-05
90035	AACTTGTCAT.GTGTCAGCAG	intergenic	n/a	1.181e-05
137296	ATCGACTGTT.CGTAGCTGCC	intergenic	n/a	1.181e-05
1167059	AAATGAATTC.ACTTGGACCA	intergenic	n/a	1.181e-05
2166430	AAAAGTTGAT.AACAAGAAAG	intergenic	n/a	1.181e-05
1388142	ATATAGTTTT.ATAACTAGAT	intergenic	n/a	1.181e-05
1636319	ATTTAAATGA.AAAAATGAAC	intergenic	n/a	1.181e-05
1892464	ATATTTGAAT.TCAAAGTATA	intergenic	n/a	1.181e-05
1690156	AAAAAGAGGA.TAAATGAACG	intergenic	n/a	1.181e-05
1894380	ATTTTTAAGG.TAAAGCTTGG	intergenic	n/a	1.181e-05
859006	AAGTTTTCTA.CTCTTGTCAA	intergenic	n/a	1.181e-05
37813	ACGGTACTCA.GTAATTATTG	intergenic	n/a	1.181e-05
632616	AACTAAACAA.CCTATCCAGT	intergenic	n/a	1.181e-05
2190957	AGATCAAAGT.ATTAATTTTC	intergenic	n/a	1.181e-05
1414093	AAGTCACCGT.TTCAGTATAA	intergenic	n/a	1.181e-05
955980	AAAAATGATA.AATTTAACCA	intergenic	n/a	1.181e-05
1435342	ATTATGGATT.TCAACAAGGA	intergenic	n/a	1.181e-05
1435400	AAAAAATAAG.TAGGAAAAGT	intergenic	n/a	1.181e-05
1124888	AATATTTAAA.ATCATTAGTA	intergenic	n/a	1.181e-05
1452728	AACTCCTTTC.ATATAAGGCA	intergenic	n/a	1.181e-05
817072	AGAACAAAGG.GTAACATCAT	intergenic	n/a	1.181e-05
368673	CATTCAAAGA.AAGGAAATAA	intergenic	n/a	1.181e-05
1681788	AGAATGTACT.ACAAGGAGGA	intergenic	n/a	1.181e-05
1068538	AGAAAGTCCT.CTAGTTTAGG	intergenic	n/a	1.181e-05
1632666	ATTTTTTGCA.AAGATACTAG	intergenic	n/a	1.181e-05
126219	AGCACACACG.CCTTCAATCG	intergenic	n/a	1.181e-05
111787	AATTGTGGAT.AAAACCTTTC	intergenic	n/a	1.181e-05
1441519	ACCTTATCTT.TTATTATACC	intergenic	n/a	1.181e-05
93052	ATTATAGCTG.ATACTAAGAG	intergenic	n/a	1.181e-05
1453735	ACAATAAAGA.AATAAACAAA	intergenic	n/a	1.181e-05
1843390	CATTAAACTA.ACTAAAAACC	intergenic	n/a	1.181e-05
1988229	AAATTACTGG.TCTTTCCCTC	intergenic	n/a	1.181e-05
368684	AAGGAAATAA.GATGAATAAG	intergenic	n/a	1.181e-05
98128	ACCTGCTTGA.AAAACGAATG	intergenic	n/a	1.181e-05
2006599	AGCGTTTTCA.CTATTATAAC	intergenic	n/a	1.181e-05
2008157	CAAACTTGGT.TGTCAAGCAG	intergenic	n/a	1.181e-05
2013293	CAGATGAAGC.TTGGTTATGC	-	zinc-binding alcohol dehydrogenase	1.181e-05
2012936	AGTTGGCAAC.GTTCCGTCTA	-	zinc-binding alcohol dehydrogenase	1.181e-05
2013515	AAACTCCTTC.CCAACTTCTT	-	zinc-binding alcohol dehydrogenase	1.181e-05
2013527	CAACTTCTTC.ACAATCCCAA	-	zinc-binding alcohol dehydrogenase	1.181e-05
798496	AATTCACAGA.ATTTTCCAAC	pepXP	x-prolyl-dipeptidyl aminopeptidase	1.181e-05
1809114	AACTCCAACT.AACAAATACT	pbuX	xanthine permease	1.181e-05
1450664	AAGAAAATGC.GTTGCTGCTG	murE	UDP-N-acetylmuramoylalanyl-D-glutamate--L-lysine ligase	1.181e-05
1451012	CAGATGAAAT.AGTAGCTACA	murE	UDP-N-acetylmuramoylalanyl-D-glutamate--L-lysine ligase	1.181e-05
1450995	AGACCCAATG.CCATTGCAGA	murE	UDP-N-acetylmuramoylalanyl-D-glutamate--L-lysine ligase	1.181e-05
1450766	AAGTCCTCAC.CAGAAAAATG	murE	UDP-N-acetylmuramoylalanyl-D-glutamate--L-lysine ligase	1.181e-05
1436787	CATTGACAAT.TTCTCAGTGA	murC	UDP-N-acetylmuramate--L-alanine ligase	1.181e-05
1437698	AGAAAACATG.CAAAGACATA	murC	UDP-N-acetylmuramate--L-alanine ligase	1.181e-05
1436430	AGGTTTGGAT.TCTCCTGCTC	murC	UDP-N-acetylmuramate--L-alanine ligase	1.181e-05
1437594	ATGTTGAAAA.TACTACTTTA	murC	UDP-N-acetylmuramate--L-alanine ligase	1.181e-05
1436844	CACGCACCAA.TTCAAATCAA	murC	UDP-N-acetylmuramate--L-alanine ligase	1.181e-05
229976	CATAAGGTGT.CGTAAAATAA	uppS	UDP pyrophosphate synthase	1.181e-05
528488	AGAGGAAGAC.GTCCTTGACT	-	two-component system, sensor histidine kinase	1.181e-05
363295	AAGGATTTGA.GCTTCAGAAG	tig	trigger factor	1.181e-05
5170	AATGGATAGA.GAGTTCCTCA	trcF	transcription-repair coupling factor	1.181e-05
5377	AGTTGGTGAA.AATATGATCA	trcF	transcription-repair coupling factor	1.181e-05
1433416	AAGCCTTTGT.GAAGGACAAA	greA	transcription elongation factor GreA	1.181e-05
1433344	CAGTTGCCCA.GACGAAGTAG	greA	transcription elongation factor GreA	1.181e-05
1067634	ATAACCAATC.CTTCTGGATA	lacT2	transcription antiterminator LacT 2	1.181e-05
2025536	ATGGTTCAAC.ATTGCCTTTA	-	threonine synthase	1.181e-05
2025688	AGTTGCTAAG.TAGTTTTGTC	-	threonine synthase	1.181e-05
2024891	AAGATACCAA.ATATCCATAG	-	threonine synthase	1.181e-05
1384337	AAATCACCAT.GTCTTCGACA	-	thioredoxin reductase	1.181e-05
299092	AGCGAACATA.GGTGCTTTGA	luxS	S-ribosylhomocysteinase	1.181e-05
1441458	AAAGGGCAAC.CCTTCGATAC	-	SNF-family helicase	1.181e-05
1440929	AAGAAAGTCA.AAGTTCTTGG	-	SNF-family helicase	1.181e-05
1438985	AAGCGCATCA.ACCAGATAAA	-	SNF-family helicase	1.181e-05
1438872	CACGGTGTCC.CCGTCTGCCA	-	SNF-family helicase	1.181e-05
1438811	AAGTCTGGCA.TTCTTGTTCA	-	SNF-family helicase	1.181e-05
1438543	AATGGTTCCC.TGGTCACCAA	-	SNF-family helicase	1.181e-05
1457565	ACTCTTAAAT.TACGGTTTAC	ssb	single-stranded DNA-binding protein	1.181e-05
366468	ATGACAAAGA.ACGGACGAGC	spi	signal peptidase I	1.181e-05
366453	ACGAGCCTTA.CTAGCAGACT	spi	signal peptidase I	1.181e-05
366315	AGTTGGTGTT.TAGTTGACAT	spi	signal peptidase I	1.181e-05
366327	AGTTGACATC.ACTGTGAAGG	spi	signal peptidase I	1.181e-05
1096040	AGCAACTGGG.TTGGTTAAGG	vicK	sensor histidine kinase	1.181e-05
590345	AACGTGGGGG.GTTGGTCTTC	-	sensor histidine kinase	1.181e-05
336135	AAGCTGTTGT.AAGAAATTGC	-	RNA methylase family protein	1.181e-05
1678260	AGCCCGTAAA.TGACTCTGGA	-	ribosomal RNA small subunit methyltransferase	1.181e-05
90505	AGTCCATCAT.GGCTACCAAG	-	response regulator protein	1.181e-05
1389885	AAATCCAAAT.CTCATGGCTG	-	pyridoxal biosynthesis lyase PdxS	1.181e-05
1001689	AATGCACAAA.ACATGATGGT	-	pullulanase	1.181e-05
233856	ACGAACGTGT.GGTGTTAAAT	proS	prolyl-tRNA synthetase	1.181e-05
233694	AATACCGTTA.GCTTGGGGAA	proS	prolyl-tRNA synthetase	1.181e-05
233673	CACCTTTTGG.GTTTTGTTAA	proS	prolyl-tRNA synthetase	1.181e-05
233721	ATGGTGCCAA.TCTTTAGGGA	proS	prolyl-tRNA synthetase	1.181e-05
233973	ACACCATTGA.GTTCATGCAG	proS	prolyl-tRNA synthetase	1.181e-05
1654612	ATGACGAAAC.TGGGAAGCCA	dnaI	primosomal protein DnaI	1.181e-05
1310353	AAGCGAACAG.CTTGCCAGCC	tyrA	prephenate dehydrogenase	1.181e-05
1449078	CAGGAGATTA.CTAGCAGCCG	-	polysaccharide biosynthesis protein	1.181e-05
1449119	AAGGTTGCTA.GAGCATCCAG	-	polysaccharide biosynthesis protein	1.181e-05
1448703	CACTTTTGAC.GAAAACTATG	-	polysaccharide biosynthesis protein	1.181e-05
1448760	ATAAAATCAC.ATGATTTTGA	-	polysaccharide biosynthesis protein	1.181e-05
1448358	CAATGGTTGT.GAAATCAAAG	-	polysaccharide biosynthesis protein	1.181e-05
1448151	CACCGACAAG.GCTACATAAA	-	polysaccharide biosynthesis protein	1.181e-05
1449015	AATAAATCAA.ACTGCAAAAC	-	polysaccharide biosynthesis protein	1.181e-05
1141037	ACTCAGTGGA.TGATAAAGAA	-	polysaccharide biosynthesis flippase	1.181e-05
515423	ATTAAACGTC.CACTTCTGCG	pnpA	polynucleotide phosphorylase/polyadenylase	1.181e-05
1142644	ATGAGCGTTT.CTGAAGATTA	-	phosphotransferase LicD2	1.181e-05
347586	AAATATCTGT.CTCAAGCCTT	mvaK2	phosphomevalonate kinase	1.181e-05
347100	AGTTTGGTCT.GGTTCTAGTG	mvaK2	phosphomevalonate kinase	1.181e-05
347112	CAACGACGCT.CCACTAGAAC	mvaK2	phosphomevalonate kinase	1.181e-05
347255	CAAATCCTCT.CCACAATACA	mvaK2	phosphomevalonate kinase	1.181e-05
1295235	AACGGAGGCC.CCTAACTCCC	msrAB	peptide methionine sulfoxide reductase	1.181e-05
1382451	ACCGCGGAGT.CCATTTTTTC	def	peptide deformylase	1.181e-05
1741125	AAAATACGGC.GCAGCAGCCT	-	oligopeptidase	1.181e-05
870753	CACCTAGCTT.CCCATGACTC	pmrA	multi-drug resistance efflux pump	1.181e-05
345079	AAAAGAGGCA.GGAAATGGCA	mvaK1	mevalonate kinase	1.181e-05
345310	AGATCAGCCT.ATAGTAGTCA	mvaK1	mevalonate kinase	1.181e-05
345321	AGGCTGATCT.CCTCATGATG	mvaK1	mevalonate kinase	1.181e-05
345841	CATGTCTGAA.AGCTCCTTTC	mvaK1	mevalonate kinase	1.181e-05
345855	ACAGGCTCTC.ATCCATGTCT	mvaK1	mevalonate kinase	1.181e-05
1688913	AGGAACCGTC.GCCTCCTTGA	-	methyltransferase	1.181e-05
1688751	ACTTCTGCGC.ACAAAAAACC	-	methyltransferase	1.181e-05
698564	ATTTCAGGGT.AACGACATTC	metG	methionyl-tRNA synthetase	1.181e-05
1678600	AGTAGAAGGT.AGGGAAATCC	fmt	methionyl-tRNA formyltransferase	1.181e-05
1453601	ATACGGAAGC.GTTGCCCTTG	ppaC	manganese-dependent inorganic pyrophosphatase	1.181e-05
1453355	AAGACGCTGA.CCAACTGGCT	ppaC	manganese-dependent inorganic pyrophosphatase	1.181e-05
1453157	ATGGTTTGGC.ATGTTGAAAG	ppaC	manganese-dependent inorganic pyrophosphatase	1.181e-05
1453289	AAGAGATTGC.GGTTTGATGC	ppaC	manganese-dependent inorganic pyrophosphatase	1.181e-05
2078178	CACGCACACT.AAAGACATGA	malC	maltose/maltodextrin ABC transport system permease protein	1.181e-05
238422	AAGACCGTCC.CACTGGCAGG	-	luciferase-like monooxygenase	1.181e-05
238254	ATTTTAAAAA.TTGATTCAGG	-	luciferase-like monooxygenase	1.181e-05
111618	AAGAGACAAT.TTCCCAATAC	sdhB	L-serine dehydratase, beta chain	1.181e-05
111118	ACAGTTGCGA.TGTCAACTTC	sdhB	L-serine dehydratase, beta chain	1.181e-05
632059	ACTTGAATGC.GAATTGAAGA	lctO	L-lactate oxidase	1.181e-05
2134388	CATAGACAGA.TTGAAAGCAC	fucI	L-fucose isomerase	1.181e-05
1067088	AGAAAGGAAA.CCTTTCTTTG	lacE2	lactose-specific phosphotransferase system (PTS), IIBC component 2	1.181e-05
347936	AAAGGAAAGT.CCACTTTCGA	fni	isopentenyl pyrophosphate isomerase	1.181e-05
1829498	AGAGGCAACA.CCACCTTTCC	-	iron compound ABC transporter permease	1.181e-05
1788640	ACTGGATATA.ATTTGTCTAT	-	inner membrane component of ABC transporter	1.181e-05
12061	CAAGATGTGA.TCAAGATATC	hpt	hypoxanthine-guanine phosphoribosyltransferase	1.181e-05
1603209	CACTCGAGAC.AATTCCCCAC	-	hypothetical protein	1.181e-05
337353	AAATGACTGA.GAAGTGGAAG	-	hypothetical protein	1.181e-05
1602911	ACGTCCTTTC.CCGAGAAAAT	-	hypothetical protein	1.181e-05
363784	ATCTCATCTA.ACAGCCATTA	-	hypothetical protein	1.181e-05
367875	AAATGCCTAG.GCAGATGATG	-	hypothetical protein	1.181e-05
2009049	AGAGCCACTC.TTTTGCTCGC	-	hypothetical protein	1.181e-05
367827	AGGAAATCGC.AAGGTTGCGA	-	hypothetical protein	1.181e-05
155867	ACAAAGTCTA.AAATCTACCC	-	hypothetical protein	1.181e-05
2009317	AAGAAGTCTT.AGGGTAGCTA	-	hypothetical protein	1.181e-05
1683647	ATACATCCAG.TCGTATCGAA	-	hypothetical protein	1.181e-05
723653	ATCTGTATTC.CTGCAGAATA	-	hypothetical protein	1.181e-05
365365	AGTCTTGAAT.TGAAAGGCTA	-	hypothetical protein	1.181e-05
299315	ACAAGAATGT.CTTCGTAAAC	-	hypothetical protein	1.181e-05
2009412	AAGATAGCTA.AGCGACTACT	-	hypothetical protein	1.181e-05
423812	ATAGGCCTTG.CAAAGGAACC	-	hypothetical protein	1.181e-05
1636677	AAAAAGACAA.TTGAACTACT	-	hypothetical protein	1.181e-05
1956459	AACGAAGTGG.CGTTGGGATT	-	hypothetical protein	1.181e-05
1452364	AAATCCTACC.ATTTTTGAAA	-	hypothetical protein	1.181e-05
365041	AAGACAAGGT.CAGCAGATTG	-	hypothetical protein	1.181e-05
1453818	AATAACTGAG.AAATTTCTAT	-	hypothetical protein	1.181e-05
1892070	AGACCAAGGC.TTTGCCCTAT	-	hypothetical protein	1.181e-05
1453958	AAGCGTGCTC.TGTATATTTG	-	hypothetical protein	1.181e-05
615097	AAGGTCGTGG.AGATGCTGAG	-	hypothetical protein	1.181e-05
1451664	ATATCACGGC.TTTCTGCATA	-	hypothetical protein	1.181e-05
557591	ACTATTGAAA.ATTTATACGA	-	hypothetical protein	1.181e-05
365701	AAGACTATAC.TTTTGGGGGC	-	hypothetical protein	1.181e-05
352191	ATACTGTCGA.AACTGGCTAG	-	hypothetical protein	1.181e-05
615710	ACTGAGCATG.GTTTCAAAAA	-	hypothetical protein	1.181e-05
1451709	AACAAAAAAG.CGTCATATAC	-	hypothetical protein	1.181e-05
1422488	ATCTTGGTAG.TTTCTAGCCA	-	hypothetical protein	1.181e-05
363606	CACATCAAGT.CCTCTGAACA	-	hypothetical protein	1.181e-05
2026175	AATTAACCAA.AATCCCAAGT	-	hypothetical protein	1.181e-05
2026070	CATCTGTAAG.TTTTTCTTAG	-	hypothetical protein	1.181e-05
2012396	AGCAAGTTTT.TAGTATTTGA	-	hypothetical protein	1.181e-05
1933149	ACTTGAGTTC.ATATCCTTAC	-	hypothetical protein	1.181e-05
364011	ATAGCTCCTA.ATCCCCATTA	-	hypothetical protein	1.181e-05
2027114	ATCCTGTTGC.AGTTTAGAAG	-	hypothetical protein	1.181e-05
1451749	ATGACATTTT.GGAGATGTTA	-	hypothetical protein	1.181e-05
1569983	AGATTTATTT.AGTTGACAAA	-	hypothetical protein	1.181e-05
1451794	AAGGATACTG.TGTTTGACCT	-	hypothetical protein	1.181e-05
349400	AAGTCAGTCT.AGCGTTAACT	-	hypothetical protein	1.181e-05
207073	AACTCCACAC.CAGTCTCTCA	-	hypothetical protein	1.181e-05
2007241	AGGAGGAAAT.ACTATCCTCG	-	hypothetical protein	1.181e-05
2007361	AGACCTACCA.TTTCTCTTGA	-	hypothetical protein	1.181e-05
2006692	CACTTGCTAG.TTGCAAGATG	-	hypothetical protein	1.181e-05
684240	AAGTAAGAAT.GTTATTGACG	-	hypothetical protein	1.181e-05
2009350	ATAGGCAAGA.GAAGCAAAAA	-	hypothetical protein	1.181e-05
364363	AAGAATCAAC.ATCGTCACCC	-	hypothetical protein	1.181e-05
1329841	CAAAATCTGC.AAGAGACAAA	-	hypothetical protein	1.181e-05
1150942	AACGTTTGTT.AAAGTTCAAA	-	hypothetical protein	1.181e-05
364147	ATGCTATCAA.CAGCTCATGC	-	hypothetical protein	1.181e-05
338127	CACCATCCGC.AAATCCCAGG	-	hypothetical protein	1.181e-05
364045	CAGCATCGTT.ACCAAATGAA	-	hypothetical protein	1.181e-05
337080	AAATGGAATC.TCAGGCAAGA	-	hypothetical protein	1.181e-05
1454512	AGGTCATCTG.GATGATTTGA	-	hypothetical protein	1.181e-05
337104	ACAAGTATGT.AAGCAACACA	-	hypothetical protein	1.181e-05
1455069	AAGAGGTTCA.GTTCAGGTAG	-	hypothetical protein	1.181e-05
453759	ATCTGAATCG.AAAAACTATC	-	hypothetical protein	1.181e-05
1690096	AGAAACGTGC.GAGGATATCC	-	hypothetical protein	1.181e-05
1452634	AAGTCTGGAT.GCCTGTCCCA	-	hypothetical protein	1.181e-05
365578	ATTTCAAGGG.ATTGGTCTCA	-	hypothetical protein	1.181e-05
1454632	CAGTGGGGCT.TTTGCTAGCA	-	hypothetical protein	1.181e-05
363916	ATTCGTTACG.GGGTAAGAGA	-	hypothetical protein	1.181e-05
98253	ATTGCTCTGC.TTTTCAATTG	-	hypothetical protein	1.181e-05
1454958	CAAGCGACCG.TTTAACTACG	-	hypothetical protein	1.181e-05
1454560	ATATGGCTGA.CGCTCTGTCC	-	hypothetical protein	1.181e-05
262342	ATATGACGAA.AAAATTATTG	-	haloacid dehalogenase-like hydrolase	1.181e-05
73395	AATCTTGTAG.AATCAGATCG	-	GntR family transcriptional regulator	1.181e-05
1436174	AGGCTATATT.TATCAAGTCC	-	GNAT family acetyltransferase. GNAT family acetyltransferase	1.181e-05
1551107	AATATCTAGG.GCTATTTTAT	-	GNAT family acetyltransferase	1.181e-05
1435588	ATTTCTGACC.AGTCCGAGTC	-	GNAT family acetyltransferase	1.181e-05
1435744	AAAAAGAAGG.AGAATCATGG	-	GNAT family acetyltransferase	1.181e-05
1435573	AGAAATTGCT.ACAGCCTTGA	-	GNAT family acetyltransferase	1.181e-05
1396498	ACCAAAGGCA.CCAAGATACG	glyS	glycyl-tRNA synthetase subunit beta	1.181e-05
964096	ACTAGGGATT.AAGATGGTGA	-	glycosyltransferase	1.181e-05
104972	AACTCTGTAT.TTCCTTTATA	-	glycosyl transferase	1.181e-05
883879	CATCAATCGC.CACTTAATGA	-	glycosyl hydrolase	1.181e-05
1008386	AATAACAACA.GAGGGAAGAG	-	glycogen biosynthesis protein	1.181e-05
2165608	AGAGGGCTGC.TGTTGGTCCC	glpK	glycerol kinase	1.181e-05
2165332	AAACTTCATC.TTGTTGTGAG	glpK	glycerol kinase	1.181e-05
2165986	AAGGTTATGT.GAAAAATTCC	glpK	glycerol kinase	1.181e-05
2165641	ACGGTGGAGA.GTGCCAATCT	glpK	glycerol kinase	1.181e-05
2165311	ATGTCGTTCC.GCCTTTACAG	glpK	glycerol kinase	1.181e-05
2165233	AGTCTTCTTT.CTTGTTCCAC	glpK	glycerol kinase	1.181e-05
2165104	CAGCCATGAA.AACTTCCTCA	glpK	glycerol kinase	1.181e-05
2166124	ATCAAATCGA.GCAATCGGGA	glpK	glycerol kinase	1.181e-05
2165788	CAAATGCAGC.CGTACCATGC	glpK	glycerol kinase	1.181e-05
1838365	ACCGTCAGAA.ATCCATGATC	glr	glutamate racemase	1.181e-05
531022	AAAATTAAGA.AGCCGTCTTT	-	flavocytochrome	1.181e-05
866533	CACTAATTCG.TTCGCAATTC	fbpS	fibronectin/fibrinogen-binding protein adherence and virulence protein A	1.181e-05
1430744	AACTACGAAA.TCAGAAAGCA	atpE	F0F1 ATP synthase subunit C	1.181e-05
1429981	AAGCTTGGAT.CAGGAAATAA	atpB	F0F1 ATP synthase subunit A	1.181e-05
1447327	ATGACCAAAC.GTTCAATATA	-	extracellular oligopeptide-binding protein	1.181e-05
1447378	ATATCACTGG.AAAACAAGCG	-	extracellular oligopeptide-binding protein	1.181e-05
1446169	AAGCTAATAA.GAGCAAGATC	-	extracellular oligopeptide-binding protein	1.181e-05
1332610	AATCAAAGAC.TCTTTTCTCT	-	extracellular amino acid-binding protein	1.181e-05
1535239	ACTGAAGTAG.AAAAACTTCG	-	exported choline-binding glycosyl hydrolase	1.181e-05
864322	AGAAAGATGA.AAGCTACTGG	lytB	endo-beta-N-acetylglucosaminidase	1.181e-05
864860	AGTACTAATC.TTGCCACCTA	lytB	endo-beta-N-acetylglucosaminidase	1.181e-05
1581103	ATTATCCAAC.GGTTAAAAAA	-	D-tyrosyl-tRNA(Tyr) deacylase	1.181e-05
1921446	AGATGATCGA.TCTCTCGAAG	rpoC	DNA-directed RNA polymerase subunit beta'	1.181e-05
[truncated: 1,399 more rows]
