# Supplementary material for: Deciphering the distance to antibiotic resistance for the pneumococcus using genome sequencing data
Source: Sci Rep. 2017 Feb 16;7:42808. doi: 10.1038/srep42808 (PMC5311915; doi:10.1038/srep42808)
Supplement: Supplementary Table 4 [file srep42808-s5.xls]

## Sheet: co-trimoxazole_adj
Supplementary Table S4. GWAS CMH statistical associations for cotrimoxazole resistance. P-vales are Bonferroni-adjusted for multiple testing and corrected for population structure stratification
SNP position	Pattern	P-value	Odds ratio	gene	product
1532326	AGGTATCTCC.TCCACCCGAG	1.82e-132	75.2606	dyr	dihydrofolate reductase
267233	AATGTTCCTC.GCTGTTTGAC	5.66e-82	23.0048	folE	GTP cyclohydrolase I
1532245	AAGATGAGAA.AATCCTTATG	2.62e-81	29.3045	dyr	dihydrofolate reductase
264912	ATTGACCACC.TCCGAAAAGG	1.03e-75	12.4799	folP	dihydropteroate synthase
293661	ATTCAGGTAT.CAGTTGGGAG	1.3e-75	15.7407	pbpX	penicillin binding protein 2x
265536	CAATCTTTCT.GGAGTGTCGC	3.64e-67	10.7224	folP	dihydropteroate synthase
1613086	CAAACATATT.GGTTGATAGG	8.05e-62	18.8936	penA	penicillin-binding protein 2b
291557	ATGGCAGAAA.AATGGAAAAA	3.1e-61	15.5082	ftsL	cell division protein
1531651	AGTCAAACAT.TTGATGATTG	4.6e-60	156.494	clpX	ATP-dependent protease ATP-binding subunit ClpX
1613770	ATACACTCCC.ACTATAGAAG	2.5e-51	15.5502	penA	penicillin-binding protein 2b
292017	AGCGAGTGCC.GTCCCAATAA	4.1e-50	11.8984	pbpX	penicillin binding protein 2x
267835	ATTTGGAAAT.TTTGCCTATC	1.07e-49	24.2527	-	2-amino-4-hydroxy-6-hydroxymethyldihydropteridine pyrophosphokinase
1612897	ACTATACGCC.ATGCAGTTGG	1.21e-49	10.0338	penA	penicillin-binding protein 2b
332799	CATTTGTGTA.ACATCCATCC	1.76e-48	30.7983	pbp1A	penicillin-binding protein 1A
291982	ACTAAAAAAA.GGCAAAAACA	3.8e-47	11.0841	pbpX	penicillin binding protein 2x
1613503	AACTTTTCAG.AAAGCATCCA	7.99e-47	4.28491	penA	penicillin-binding protein 2b
1531768	ACTATGTAAT.GGTCAAGATC	9.36e-46	88.8076	clpX	ATP-dependent protease ATP-binding subunit ClpX
291540	AAGTAAGAGG.AAAAAGATGG	1.72e-45	10.1726	intergenic	n/a
334107	ATAGTCCACT.GTACGATTTG	2.47e-43	71.0508	recU	Holliday junction-specific endonuclease
333792	ATGCCACTTG.ATATATTCGA	5.46e-43	10.8558	recU	Holliday junction-specific endonuclease
291376	AAGCTTCAAC.GTTGAAGTTC	2.28e-42	7.92823	mraW	S-adenosyl-methyltransferase MraW
267476	CACCTAGATA.TCCATCAAGG	1.88e-41	10.1622	folE	GTP cyclohydrolase I
263885	AAAGGTCAAG.TAAAGATGTT	7.61e-41	15.4051	-	permease
1614529	ACAATTTGAG.AGAAAATTAT	8.16e-41	53.2923	intergenic	n/a
335104	AATCCGCAAT.TCCTGACGAA	1.25e-40	58.4287	-	DivIVA protein
883747	CAACTACGAT.CCCTCTCACA	3e-40	8.55242	-	glycosyl hydrolase
333282	ACTTTTCAAC.TCGACTTCCG	4.69e-40	25.9495	pbp1A	penicillin-binding protein 1A
1615519	AAAAACGTGT.AGAAAATCCT	7.3e-39	49.2778	-	transcription regulator
262352	AGAAAGGTCC.TATGACGAAA	1.21e-38	42.8972	intergenic	n/a
267011	AGAAGAGAAA.AAACAGTTAG	1.4e-37	13.431	folC	folylpolyglutamate synthase
1614034	ATGGCAATCG.CTATCCGAAT	2.19e-37	12.8583	penA	penicillin-binding protein 2b
1531801	CAAAACCAAT.GAACTCCTCC	9.21e-37	111.025	clpX	ATP-dependent protease ATP-binding subunit ClpX
334372	CAGAATAGCC.AAAACCAAAG	1.58e-35	64.358	-	hypothetical protein
334952	ATAATACTTG.CATGTCTCTC	1.74e-35	64.358	-	DivIVA protein
1613422	CACCTGTTTT.GGGTTAAGGG	4.65e-35	6.79906	penA	penicillin-binding protein 2b
334399	ATTTGGGTTT.TTTTCTGATA	8.85e-35	101.137	-	hypothetical protein
332247	CAGCAGCCAT.TTTTCACTAC	2.28e-34	21.6303	pbp1A	penicillin-binding protein 1A
262539	ATTTGTCCAT.ATCAATCTCC	2.3e-33	23.6166	intergenic	n/a
290545	AGCTTGCACT.GTCAGACAAA	2.95e-33	12.8581	intergenic	n/a
267883	AAACGACAAA.TTCTGCCCCA	3.8e-33	38.791	-	2-amino-4-hydroxy-6-hydroxymethyldihydropteridine pyrophosphokinase
292431	ATCGTAGTTA.CCAAACGGAC	1.29e-32	12.7829	pbpX	penicillin binding protein 2x
569850	CAATATTGAA.CAGCTATTAA	1.51e-32	2.71914	-	sugar phosphotransferase system (PTS), IIB component
1612489	CAAATGGTGT.GGACCTTCCA	2.26e-32	8.16884	penA	penicillin-binding protein 2b
291334	AGCGGTCTTC.AAGGAATGAA	2.7e-32	7.59716	mraW	S-adenosyl-methyltransferase MraW
1531915	AAAAAATAAT.GCTGGCAACA	3.65e-32	45.4797	clpX	ATP-dependent protease ATP-binding subunit ClpX
334972	AAATATCTTT.GCTGAAAAAA	8.76e-32	61.175	-	DivIVA protein
1613545	ACAATATCAA.CTGACCATTG	2.49e-30	3.61589	penA	penicillin-binding protein 2b
267533	CACCACGCAT.CTCATACACA	8.66e-30	14.139	folE	GTP cyclohydrolase I
1532054	AAAAAGCATG.ATACTATTGA	1.2e-28	40.3525	-	hypothetical protein
229861	ATCTCTTTAC.CAGCATTTGC	1.57e-28	1.7154	uppS	UDP pyrophosphate synthase
1615058	AAGAAGTAGA.ACGCTCAGCA	6.18e-28	29.6473	-	transcription regulator
480919	AAAACGTAGA.ATGAGCGCCG	8.56e-28	7.58718	infB	translation initiation factor IF-2
1614905	ATACCAACAT.AGGCAGAAAA	1.22e-27	77.3257	-	transcription regulator
294991	CAGACAATCC.CCAAGCTCAA	3.85e-27	8.16007	mraY	phospho-N-acetylmuramoyl-pentapeptide-transferase
335955	ATCGTATCAA.ATTATCGTAG	4.6e-27	Inf	-	RNA methylase family protein
2149078	AATCAGTTTA.CCTTTCCTTG	2.33e-26	5.14484	adcA	zinc-binding protein AdcA precursor
263190	AGATAGAGAG.ATAATTCCCC	4.67e-26	17.8657	-	permease
1355262	AAAACGCAAG.CTTCAAGATA	1.05e-25	4.19494	-	nicotinate phosphoribosyltransferase
1357164	AAAAAAGAGA.GCTTAAAGAT	1.26e-25	2.21447	intergenic	n/a
2105397	ATATCTTTCA.TGCAATGTGA	1.51e-25	1.76658	-	hypothetical protein
1615456	AAAGCAAGGA.AAAATCTTTA	3.15e-25	56.1429	-	transcription regulator
1615577	AATGATAATA.GCACCCAACA	3.94e-25	182.8	-	ROK family protein
334639	AACTGAGTCG.TTTAAGCAGG	6.81e-25	8.88715	-	hypothetical protein
334124	AGAAACCAAC.CCTATTCAAA	8.15e-25	4.08788	recU	Holliday junction-specific endonuclease
1679477	ACCGTTTAGA.GATGAGCTGG	1.68e-24	1.68282	priA	primosome assembly protein PriA
907781	AAGAAGCTAA.CACCAAGGGT	2.03e-24	53.208	intergenic	n/a
908973	ACTCATCAAG.TCCGCTCCTG	2.03e-24	26.5906	intergenic	n/a
1013483	AATAGCCCTT.GGATAAAATC	2.03e-24	53.208	intergenic	n/a
676325	AAAACAGCTC.TTCAGCAGAA	2.03e-24	53.208	sodA	superoxide dismutase
966275	AACAATTCAG.TGTAGCATCT	2.03e-24	53.208	obgE	GTPase ObgE
2155794	CAACACCATC.TTTGCAGATA	2.03e-24	56.9561	dltA	D-alanine--poly(phosphoribitol) ligase subunit 1
957169	AAGACTTGCA.AATCATTTTA	2.03e-24	53.208	-	ABC transporter substrate-binding protein
481518	AGAAACTTTT.ATGATGGGTG	2.69e-24	5.66914	infB	translation initiation factor IF-2
2056249	AGAGAAAGAA.TCTATCAAGG	5.56e-24	3.98928	intergenic	n/a
1532689	AAATAGCTAC.ATTTTCTTAG	6.34e-24	111.025	dyr	dihydrofolate reductase
265779	CATCTTATTT.TATTGTTTTA	6.88e-24	9.7384	folP	dihydropteroate synthase
268462	AAAGGATCTG.TCCTCCACAA	7.18e-24	60.731	-	2-amino-4-hydroxy-6-hydroxymethyldihydropteridine pyrophosphokinase
957559	AGCAACAAGT.TCGCTAAAAA	9.6e-24	31.9387	-	ABC transporter permease
895910	AATTTGTTAA.ACCTATAAGG	1.27e-23	1.79191	lmb	laminin binding protein
719888	AACTCGTTTT.ATGACCGATG	1.36e-23	56.9561	gyrB	DNA gyrase subunit B
268486	CAGACGACCT.ATATTGCCTC	1.36e-23	60.731	-	2-amino-4-hydroxy-6-hydroxymethyldihydropteridine pyrophosphokinase
462073	ACCGCAAGCA.ATTGGCTACA	1.91e-23	2.63807	-	ABC transporter ATP-binding protein
470475	ATAAAGAAGG.ACGACTGCTC	3.21e-23	39.4185	blpA2	bacteriocin transporter C39 protease domain BlpA2
484578	AAAGCGTCTT.GTTAAAGCTT	4.14e-23	2.79295	-	hypothetical protein
973523	AATTGTGGAT.CTGGTGAACA	4.37e-23	30.3469	pcrA	ATP-dependent DNA helicase
784794	ACAAGGAAGG.ATGACCTTTA	5.78e-23	0.557324	thiI	thiamine biosynthesis protein ThiI
896073	AAATATGAGT.TTCTAGCAGA	5.78e-23	2.18962	lmb	laminin binding protein
1680690	AACTTGGGCA.CGCCACGCTC	6.91e-23	4.86874	priA	primosome assembly protein PriA
1992113	AAAAATAAGA.GGGATCACGA	7.17e-23	4.54218	intergenic	n/a
660168	AATTGATCAA.AAATAACCGA	8.18e-23	9.45546	-	branched-chain amino acid transport system permease protein
1842023	AAAATATATT.ATCCATTTGT	8.23e-23	31.9387	-	sugar phosphotransferase system (PTS), IIABC component
859503	CAAAACTTCG.AATGCACGTA	9.08e-23	2.04874	infC	translation initiation factor IF-3
2000415	AAAGGAGGCA.ATATGAATTT	9.21e-23	18.9525	intergenic	n/a
1128305	AATTGCAGTG.CTCTCAATAT	9.46e-23	14.2047	intergenic	n/a
2010536	AATATGATTT.ACAGGGAATG	9.74e-23	20.2031	-	competence protein
1614346	AGGATTTTTA.GAAAAAAAGC	1.64e-22	50.3088	penA	penicillin-binding protein 2b
1842881	ATCAAGGCTG.AATAATCGGA	2.63e-22	32.2455	-	sugar phosphotransferase system (PTS), IIABC component
2212728	AGAGAGTATT.ATTTTCATAT	2.63e-22	26.5906	-	hypothetical protein
397260	CAAAACGTGC.GTAAAACCAA	2.63e-22	26.5906	rpmB	50S ribosomal protein L28
1457149	AACGTCGTGG.GGATTCAAAC	2.63e-22	26.5906	rpsR	30S ribosomal protein S18
1350694	ACCAAGGAAC.GATGTAGCAG	2.9e-22	6.16185	intergenic	n/a
2104341	ATATCGAATA.TCATTACCAA	4.25e-22	0.167543	-	PTS multi-domain regulator
889968	AAATCTCTTC.CTTAGGAGTA	6.47e-22	28.462	-	glycerophosphodiester phosphodiesterase
1896554	ATTATATAGA.ATTTAACAAG	7.27e-22	34.6489	-	hypothetical protein
470344	AACAAAGAAG.AAAACTCCAA	1.09e-21	32.7989	blpA2	bacteriocin transporter C39 protease domain BlpA2
1532230	ATTGGATGGT.AAATCATAAG	5.38e-21	116.85	dyr	dihydrofolate reductase
1383414	AGGATGAAGG.TTCTGGACCT	5.71e-21	1.67666	-	SpoU rRNA methylase family protein
1615562	ATCATTTTAA.ACAAAACAAT	6.41e-21	159.68	-	ROK family protein
1530469	AAAGTGGGGG.GCATGATTGA	9.32e-21	17.251	engB	ribosome biogenesis GTP-binding protein YsxC
337485	ATTATGTCTA.CGTCAAGTGG	1.14e-20	1.94436	-	hypothetical protein
332767	ATCCCACAGA.GTTTTTGAGC	1.51e-20	4.66377	pbp1A	penicillin-binding protein 1A
857969	AATCTTTTGA.GCGAAAGACA	1.58e-20	2.37755	-	hypothetical protein
891677	CAAGAAACCC.TGATTTCGTG	2e-20	18.9525	intergenic	n/a
893541	ACCGTAACTT.TCAAAGTAAC	2e-20	18.9525	intergenic	n/a
903441	AAGTTTAGGT.TCAAGACCTC	2e-20	18.9525	intergenic	n/a
1333018	AACACTTGAC.AGTAACTTGG	2e-20	18.9525	intergenic	n/a
138665	AAAGGTTAAG.CAGTGATAAC	2e-20	18.9525	intergenic	n/a
1929700	ACCGTAACTT.TCAAAGTAAC	2e-20	18.9525	intergenic	n/a
235584	AATTTTTACT.TTGACAAGTG	2e-20	17.7087	intergenic	n/a
1157788	AAAGTAACAA.GGCTACCAGA	2e-20	18.9525	pyrP	uracil permease
1449953	ACCTTCTTTC.GCTATAACAC	2e-20	17.7087	murE	UDP-N-acetylmuramoylalanyl-D-glutamate--L-lysine ligase
572862	AGCGAGTCGT.CCTTAAAAGC	2e-20	21.491	bgaA	surface anchored beta-galactosidase
263921	ATTTTGGATG.CTTGTTTATC	2e-20	18.9525	-	permease
2064938	AAATCTAAAA.CTTAGATAAG	2e-20	18.9525	pbp1B	penicillin-binding protein 1B
2078541	CAGCCCAAGG.AGAAGGAAAA	2e-20	17.7087	malC	maltose/maltodextrin ABC transport system permease protein
924550	CACCGTTAGC.GCCTCATGCA	2e-20	18.9525	-	iron-siderophore binding lipoprotein
334572	AAAAATGGTG.CCAACTGGAA	2e-20	18.9525	-	hypothetical protein
759974	AAATGAAAGC.AATATTGAAT	2e-20	17.7087	-	hypothetical protein
1161141	ATTTCGCATC.GAATCTTCAC	2e-20	17.7087	-	hypothetical protein
1423868	AGCTTGATTT.CATGTGGACC	2e-20	17.7087	-	hypothetical protein
1895921	ATCAACATAA.AGGATTGAAA	2e-20	20.2031	-	hypothetical protein
262018	AGAATTTTTT.CGATATTCTC	2e-20	20.2031	-	haloacid dehalogenase-like hydrolase
235889	AGGGAACAAC.GGTATCGGAC	2e-20	18.9525	glmS	glucosamine--fructose-6-phosphate aminotransferase
220640	ATTTTGAAGG.ATCTTAAAGG	2e-20	17.7087	fsaA	fructose-6-phosphate aldolase
863513	ACTATGCTGA.AAAGAATGGA	2e-20	18.9525	lytB	endo-beta-N-acetylglucosaminidase
1408550	CAGTACCTGC.GGAAGTTCGA	2e-20	17.7087	tufA	elongation factor Tu
134720	AGCTCTTGTC.AATGTCATTG	2e-20	17.7087	-	DNA-binding/iron metalloprotein/AP endonuclease
135247	ATGATTAAGG.AGATAATCTG	2e-20	18.9525	-	DNA-binding/iron metalloprotein/AP endonuclease
682296	ATTAAACTCT.CCCTAAACTC	2e-20	17.7087	-	cyclophilin type peptidyl-prolyl cis-trans isomerase
1020087	ACTGACTCCC.ATCCAGACAA	2e-20	17.7087	addA	ATP-dependent exonuclease subunit A
154621	CAGAATACGA.TTTATTCTCC	2e-20	18.9525	-	ABC transporter system permease protein
155072	ATTATCTTTG.AATCCAATTC	2e-20	18.9525	-	ABC transporter system permease protein
748190	CAACCTGCCA.AGCCTGACCA	2e-20	18.9525	-	ABC transporter permease
2075494	ATGGCTTGAG.TCTTTGCTGA	2e-20	17.7087	malQ	4-alpha-glucanotransferase
198423	AACGTGAAGA.CTTCCAAAAG	2e-20	17.7087	rpsH	30S ribosomal protein S8
1615444	AAATCAATCG.GAAAGCAAGG	2.12e-20	Inf	-	transcription regulator
262099	AAAAGTGTTT.ACTGTAGACA	3.13e-20	100.059	-	haloacid dehalogenase-like hydrolase
965560	CACAAGGTAC.ACTGTTCGTG	3.37e-20	18.9525	obgE	GTPase ObgE
966002	ACGTGTTATC.TTCACATCAT	3.37e-20	18.9525	obgE	GTPase ObgE
133188	AAAAATAACC.GCTGCCAAAC	3.41e-20	18.9525	-	hypothetical protein
753127	AACAGGTCTT.TCAAGGAAAA	3.84e-20	13.27	parE	DNA topoisomerase IV subunit B
2165999	ATAACCTTGG.TTTTTAGTTG	4.31e-20	32.2479	glpK	glycerol kinase
93789	AGCCAGTCAG.AACTAAGGAT	4.69e-20	12.1055	intergenic	n/a
1388578	AAACTCTAGA.TTAATCGATC	4.69e-20	18.9525	-	hypothetical protein
2085896	AGCTGCGGAC.ACTATTCACG	4.69e-20	18.9525	aspS	aspartyl-tRNA synthetase
885550	ATTTAAACTG.TCCAAGATCA	4.69e-20	10.6053	-	ADP-ribose pyrophosphatase
1611651	ATTAGGACAA.TAATATGAAA	4.9e-20	15.3797	intergenic	n/a
892270	AGCTCCCATG.CATATCGAAA	5.95e-20	4.13678	-	cytochrome c-type biogenesis protein
1633961	CATACAAGAT.CCATACTCCC	6.74e-20	0.334022	nanA	sialidase A (neuraminidase A)
159611	AGTTGCAGGG.TCAATGCTCA	8.3e-20	17.7087	-	hypothetical protein
2089080	AGTATAAAGT.ATTTATTATG	8.3e-20	16.4702	-	hypothetical protein
2200434	AGAAGCTCTG.CTTTAGTTGG	8.73e-20	27.9482	cbiO	cobalt transporter ATP-binding subunit
1680269	ACATGACAAA.CTAGAATAAC	9.58e-20	3.95203	priA	primosome assembly protein PriA
1847309	AAAACCATTA.TAGTTTAGTC	9.65e-20	0.237897	-	peptide ABC transporter ATP-binding protein
1327368	AACATCTTGC.AGGTACCATG	1.1e-19	20.2031	potA	spermidine/putrescine ABC transporter ATP-binding protein
1796475	ATATTGTAAC.GAGAATGGGC	1.1e-19	18.9525	-	sortase-sorted surface anchored protein
1627769	ATGACTATGA.GAGCAGTTAG	1.1e-19	18.9525	nanB	sialidase B precursor (neuraminidase B)
1951776	AGAAAAAGGA.TTAGTCGTCC	1.17e-19	2.68543	-	DNA-binding protein
895946	CAGAAAGTAA.GCTTCTTCAA	1.22e-19	2.24057	lmb	laminin binding protein
336774	AAGTTTTCAG.GGTGCAAATA	1.24e-19	42.2049	-	RNA methylase family protein
556900	ATGATTATAG.CATGGAGCCG	1.27e-19	2.78171	intergenic	n/a
502835	AAGATTCTCC.TAGGTATATC	1.32e-19	49.4864	-	6-phospho-beta-glucosidase
2184467	ACATCAATCA.CCCTTTTTCT	1.86e-19	0.4954	dnaC	replicative DNA helicase
291286	AGGCTATGGA.ATGTTGGCTC	1.93e-19	14.8377	mraW	S-adenosyl-methyltransferase MraW
2146046	AGGTAAGTTT.CTACAGAAAA	2.03e-19	Inf	fucK	fuculokinase
876828	AATAATTCTT.TTCACGTTGT	2.1e-19	3.91558	pepB	oligopeptidase
836490	ACTAGTTGAA.AATTTGTAAC	2.17e-19	0.282905	cbpE	choline binding protein E
282261	AATTTGGTTA.AGAGAAGTCT	2.59e-19	21.491	intergenic	n/a
262472	CAAACAAAGA.ATTGAAAAAG	2.67e-19	8.12728	intergenic	n/a
1381564	ATTAAAGAGA.GATAACCCGC	2.78e-19	1.92355	intergenic	n/a
1391569	CAACTTTACC.TCACCTTCGA	2.95e-19	1.89206	nox	NADH oxidase
100137	AGTGGGAGAT.GACTTGGTTC	3.25e-19	5.34279	-	hypothetical protein
1609576	AAGAAAGCAG.CAATGGAGCA	5.12e-19	0.0595052	murF	UDP-N-acetylmuramoyl-tripeptide--D-alanyl-D-alanine ligase
2115335	AACTGGATAT.GTCGCTCAAG	5.54e-19	0.080303	-	glycosyl hydrolase
2115335	AACTGGATAT.GTCGCTCAAG	5.54e-19	0.080303	-	glycosyl hydrolase
783861	CACGTTGATG.GGTTCAGGCG	5.63e-19	2.66309	-	cysteine desulfhydrase
507608	AACGTGGCTC.TAAGAATAAA	6.76e-19	Inf	pheT	phenylalanyl-tRNA synthetase subunit beta
508414	CATCTATGAT.AGAGTTTTGA	6.76e-19	Inf	-	integral membrane protein
784713	AAAACTTTTC.CCTGTTTATA	6.86e-19	0.566742	thiI	thiamine biosynthesis protein ThiI
1681109	AGTAGGACTC.AACAAGCTAG	7.18e-19	4.76663	priA	primosome assembly protein PriA
262785	AGGTAAAGAA.GCATTGAGTC	1.41e-18	0.855779	-	permease
901931	AAAAGAATTT.TCTGATCTCA	1.53e-18	3.56002	phtE	pneumococcal histidine triad protein E (Bvh-3)
558596	AAGAGCGAGT.TGGCACATCA	1.94e-18	2.69814	-	ABC transporter ATP-binding protein
1809572	CATGTCCCAA.TCCACTCTAC	2.31e-18	3.24412	pbuX	xanthine permease
36122	ATCTCAGGAA.TGCCTCTCAC	2.34e-18	Inf	intergenic	n/a
158700	AGCTTCAAAA.GTGTAACGAC	2.92e-18	13.27	-	response regulator protein
1986775	AAGTTGTTGA.CAAGAAATGG	3.17e-18	2.39661	licC	PTS system, lichenan-specific IIc component
263223	AACCAACTGC.ATAGCAAGAA	3.25e-18	33.7517	-	permease
1588350	CACCAATCAA.ATGATACCGA	3.28e-18	6.02732	mtsC	metal cation ABC transporter membrane protein
1937238	AAGGTAGGGT.CAGGGAGTCG	3.44e-18	0.30018	-	acylphosphatase
295737	ATAATTTTAA.AACATGGATG	3.68e-18	4.5503	clpL	ATP-dependent protease ATP-binding subunit ClpL
932950	ACGCCATTCA.CTATGAATTC	3.69e-18	8.83277	-	hypothetical protein
295716	AGAATATGAA.AACAACTTTA	4.24e-18	4.33428	clpL	ATP-dependent protease ATP-binding subunit ClpL
2189039	AGATGGAGAA.TGACAATACT	5.42e-18	16.4702	comFA	late competence protein
72130	ATTCTCAATG.CATGAAAGAA	5.42e-18	16.4702	strH	beta-N-acetylhexosaminidase precursor
1863642	AATGCACCGA.CTAGACAACT	5.42e-18	17.7087	msmR	AraC family transcriptional regulator
1614826	AATTACATAT.TCTCAAGCTG	5.59e-18	104.208	-	transcription regulator
79872	AGCCAACTGG.CTTTCATACA	5.98e-18	5.52833	agaS	tagatose-6-phosphate aldose/ketose isomerase
1612432	ATCCAATGAA.TAGAAAGGAA	6e-18	3.15042	penA	penicillin-binding protein 2b
99783	AACCATCTAG.CCTTCAATAT	6e-18	0.0552695	-	hypothetical protein
267296	AAAAGGATAT.TTTTTCCATA	6.11e-18	13.9331	folE	GTP cyclohydrolase I
1853428	AACCGTTCAC.AAATCTTTAG	6.32e-18	1.77375	-	extracellular oligopeptide-binding protein
170367	AGGAGCAGAG.ATGACAAAAC	8.22e-18	9.12787	intergenic	n/a
520061	AACATGAGGG.AAAAGAACTA	8.84e-18	1.43384	-	leucine-rich protein
2045791	AATGATTGCG.CTGAACTGGC	1.1e-17	4.92636	argS	arginyl-tRNA synthetase
568227	AAAGAGAAGA.CATTCACAAA	1.11e-17	0.127431	-	surface-anchored serine protease
876947	AAGAAGTTCA.CTATCTCATG	1.23e-17	3.6559	pepB	oligopeptidase
834685	AGAAAGTAAG.ATGAAAAAGA	1.33e-17	12.1055	intergenic	n/a
1613721	AGAAGCAGAA.CCTATCTTAA	1.33e-17	43.0279	penA	penicillin-binding protein 2b
1892464	ATATTTGAAT.TCAAAGTATA	1.47e-17	18.6484	intergenic	n/a
2173718	CATCTTGCTC.GATATGATTA	1.47e-17	11.4188	-	two-component system, sensor histidine kinase
1079927	CATCATCTCT.ACTTGAAAAG	1.54e-17	5.6506	fps	geranyltranstransferase
1614004	ATAACAATGC.GTCGATAGTG	1.73e-17	91.9298	penA	penicillin-binding protein 2b
1120501	CAAAGACCCC.TCTTAGTGGG	1.88e-17	21.491	intergenic	n/a
1658723	ATGTGTTTCT.CAAATGTAAT	1.97e-17	10.0833	-	hypothetical protein
1612954	CAAAGCTATA.TCTTTGGGAA	2.11e-17	5.2326	penA	penicillin-binding protein 2b
1484035	AGGACAATTG.CTCAAAATAC	2.14e-17	2.82214	glmM	phosphoglucosamine mutase
984519	AGTTTCATAA.TACAGTATAG	2.64e-17	13.27	intergenic	n/a
1146940	ACCAACTTGG.TTGTCAATCC	3.47e-17	Inf	intergenic	n/a
1085585	AAGTGAGAAC.GCAGAGTTTG	3.47e-17	Inf	-	hypothetical protein
763086	CAGAACGCGT.TCACTTTCTA	3.6e-17	1.81494	rpsA	30S ribosomal protein S1
1072975	ATACTGGAGC.CTCATTGCTG	3.73e-17	4.86874	intergenic	n/a
569825	ATACTGGAGC.CTCATTGCTG	3.73e-17	4.86874	-	sugar phosphotransferase system (PTS), IIB component
1383738	CATCTCCAAC.GCTGTTGTTA	3.97e-17	0.607215	-	thioredoxin reductase
488670	ATGGGAGATG.ATATCAGCGC	4.17e-17	3.53827	-	hypothetical protein
274425	AGTTCTCTTG.TTGTCAACAC	4.41e-17	Inf	-	glutathione peroxidase
1680120	ACGAATACTG.GGCTCTTACA	4.81e-17	0.539456	priA	primosome assembly protein PriA
561465	ACCGCTAAGA.TAAGGCTTAA	5.59e-17	0.662023	intergenic	n/a
1614083	AGCTTCCACT.TTTTTTTATA	6.05e-17	0.242455	penA	penicillin-binding protein 2b
578829	AGACAGGTTC.ACATCAATCT	6.54e-17	0.616995	-	hypothetical protein
784060	ATGTGGCAGG.ATTGCAGCGA	6.66e-17	0.543739	-	cysteine desulfhydrase
1381600	ATTAATGGTT.CTTCAAAATC	8.34e-17	1.71021	intergenic	n/a
289638	AACTGTTTTT.ATCTACTTCT	9.31e-17	Inf	-	membrane protein
752959	AAACCATTGT.TTCCCCTTCA	9.45e-17	8.83277	parE	DNA topoisomerase IV subunit B
1482670	ATGGTTGAAA.CGTCTTTAAT	1.04e-16	2.73616	-	DegV family protein
262237	AAGGCCATCA.GTTATTATTA	1.05e-16	22.9395	-	haloacid dehalogenase-like hydrolase
92953	ATTACAACAT.TTGTTGTAGA	1.07e-16	0.252678	rpsD	30S ribosomal protein S4
1085584	AGTGAGAACG.CAGAGTTTGA	1.42e-16	5.37444	-	hypothetical protein
974749	ATGACACCAC.GATGTGACAG	1.44e-16	0.551472	pcrA	ATP-dependent DNA helicase
434393	AGAGCTCTTT.TTAGCATTTC	1.48e-16	2.22572	-	Na+/Pi-cotransporter protein
1384838	AGAGTTTGAT.TTGACCACCA	1.61e-16	0.823623	-	hypothetical protein
160370	AATGCTAGTA.GTGTTTTGGT	1.73e-16	9.86884	-	flavoprotein NrdI
1462180	AGTTTGTCAC.GTATCATCTG	1.8e-16	1.39011	pclA	NADPH-dependent FMN reductase
1936881	AGTAGGACAA.CTGATTTGAG	1.84e-16	5.01145	-	SpoU rRNA Methylase family protein
634942	CAGCATCATC.TTTGACTGGG	1.91e-16	1.73989	thiE	thiamine-phosphate pyrophosphorylase
327859	AACCTTGAGG.TTGTTCATAA	2.78e-16	0.491167	-	cell wall surface anchored protein
96611	ACAAACCAGA.AACTTGGATG	2.8e-16	3.05505	-	extracellular solute-binding protein
1584347	AGTATTAGTA.ATTCTTTGAG	3.26e-16	0.342255	intergenic	n/a
549524	AAGGTCATGA.CAAGTCATCG	3.72e-16	0.106685	pepV	dipeptidase PepV
1653025	ATGTGGTCTT.ATGGTCATCA	3.79e-16	2.93819	engA	GTP-binding protein EngA
1993641	ACAAGTATAT.CTGATTTCAA	3.94e-16	7.21165	tkt	transketolase
109759	AACCATAAAT.CCATCAAAGA	4.52e-16	0.393779	-	5'-nucleotidase
1995246	AAGGATGGGG.GTTCCAAAAG	4.59e-16	3.99119	-	L-ascorbate 6-phosphate lactonase
261404	AAGACCAGCT.GCAAGCTGGT	4.92e-16	Inf	intergenic	n/a
1954051	AATGCGAATG.AGGCGGTGGT	5.06e-16	1.52039	intergenic	n/a
1386351	AAAGGGCACC.CCAATTGTCA	5.33e-16	4.82449	-	ABC transporter permease
1882707	ATAAGAAGTC.TTTTCCTTAA	5.37e-16	0.0910651	intergenic	n/a
877379	AGGCACGTTT.ACACGGCTCA	5.55e-16	2.39456	pepB	oligopeptidase
295869	CATTTCCTGG.AATTGACCAG	5.92e-16	13.9655	clpL	ATP-dependent protease ATP-binding subunit ClpL
213871	AAAATAAAAA.CAAAAAACAA	6.63e-16	5.79931	intergenic	n/a
1533010	CACGTTCCAA.CTTTCTTCAA	6.99e-16	43.9309	dpr	Dps-like peroxide resistance protein Dpr
1760836	ACAGGGGTCA.ACTGACTTCA	7.19e-16	0.0933769	-	Mga-like regulatory protein
856693	AAATCGAAAG.GTTCGATAGG	8.59e-16	6.49122	comEC	competence protein
1531096	AGCGTCCAAT.AACTCAGGGA	8.76e-16	6.25258	clpX	ATP-dependent protease ATP-binding subunit ClpX
2060753	CAGCTCGTAT.ATCAAAGAAA	9.06e-16	0.444988	-	transferase
1354220	AGAGAGGAAC.GCATCAAAAT	1.02e-15	3.323	-	nicotinate phosphoribosyltransferase
109792	AAGACATGGC.AAAAACTTGG	1.11e-15	0.300144	-	5'-nucleotidase
2073064	ATGGTTGGCA.CATGAAGCAG	1.12e-15	10.6053	glgP	glycogen phosphorylase
662696	ACTTCTCCTT.ATTAACTTCA	1.13e-15	5.37444	-	branched-chain amino acid transport ATP-binding protein
603134	ATATCTATGA.AATCAATTTG	1.15e-15	6.92928	thyA	thymidylate synthase
1146933	CAAGGAAGGA.TGACAATCCA	1.17e-15	4.14394	intergenic	n/a
1294372	ACAGGTTTCT.GTCTAGTTTA	1.21e-15	0.240314	-	ABC transporter ATP-binding protein
1891632	CAACTAGCCA.TCAGATTGGC	1.34e-15	15.4388	-	hypothetical protein
1816342	ACACGTTAAG.TGGCTTAACG	1.35e-15	0.519532	intergenic	n/a
138028	AAACTTCCAC.ATTAATTGAA	1.36e-15	12.1055	intergenic	n/a
537332	CAAATCTTGC.GCTAGTGAAG	1.36e-15	3.76412	-	phosphoesterase
2096946	AGGGTATCAA.GATATCAAGG	1.38e-15	15.6817	-	hypothetical protein
773352	ATTGTCATCC.AGCAAAAGTA	1.58e-15	6.05279	-	D-alanyl-D-alanine carboxypeptidase
296367	CACGAGAGAG.GCTGGCTTGA	1.78e-15	4.41276	clpL	ATP-dependent protease ATP-binding subunit ClpL
573134	CAGAAGAAAA.TATAAAGCAG	1.79e-15	3.66091	bgaA	surface anchored beta-galactosidase
1891947	ACATTTCCTC.ACCTCCTACT	1.81e-15	12.4694	intergenic	n/a
1861832	CAGTTTTTCT.TCTGAAAGTC	1.82e-15	0.0847433	aga	alpha-galactosidase
337461	CACTGACACA.ATAATTACTG	1.9e-15	112.603	-	hypothetical protein
1615996	AAGACTTTCC.ATCCATAATC	2.06e-15	23.3984	-	ROK family protein
1602720	AAGTTGGAGA.TTGATTAGTG	2.12e-15	8.8705	-	hypothetical protein
1619685	CAGTCTTCCT.GTCTTCCAAA	2.19e-15	0.410581	-	transport system permease
1290467	AGATGCCAAG.GTTCAATTTC	2.46e-15	1.57547	-	chlorohydrolase
1891430	ATTGACAGCG.GCCAAACTCA	2.77e-15	34.1578	-	hypothetical protein
2112456	AAATCGTCGA.GCTGTCGCAA	2.97e-15	2.28044	gcnA	N-acetyl-beta-D-glucosaminidase
1854426	ACATGCCCAT.GTATAAAAAA	3.35e-15	0.0843311	intergenic	n/a
1595059	ACACCCAACG.TGCGCCTGCT	3.59e-15	18.9525	-	hypothetical protein
616336	ACGTGTTGCA.TAGCGAAGAT	3.89e-15	1.22802	-	ABC transporter ATP-binding protein
159182	AGATAGACAG.ATTGATAAAG	3.9e-15	12.0678	-	response regulator protein
394236	ATAGTTTTAT.GTTAAAAGTC	3.96e-15	5.59988	gatA	aspartyl/glutamyl-tRNA amidotransferase subunit A
465395	AAGAAAAACT.CTTTTCTTTC	4.15e-15	2.12825	blpR	response regulator protein BlpR
465395	AAGAAAAACT.CTTTTCTTTC	4.15e-15	2.12825	blpR	response regulator protein BlpR
754342	ATATGAAAAT.TGGTTTTCCA	4.19e-15	0.990833	intergenic	n/a
229217	AAAAATGGGC.TGGTGCCTGA	4.3e-15	0.769245	intergenic	n/a
2002234	ATTTAGAACA.TTGAAACGAC	4.36e-15	7.75467	-	PTS system ascorbate-specific transporter subunit IIC
1678723	AGAAAAACTG.ACTGGAACAA	5.27e-15	0.109938	fmt	methionyl-tRNA formyltransferase
1891683	ATACTTCTTG.TTAGCCTTGA	5.31e-15	22.8806	-	hypothetical protein
1290365	AATTCCGACT.CTACTCCCGC	5.46e-15	1.45674	-	chlorohydrolase
1584379	ACGGTTTTAT.GATTTTCATA	5.49e-15	0.291848	-	metallo-beta-lactamase superfamily protein
1611778	AAAAAATCAA.GAGGCTGAAA	5.97e-15	47.9414	intergenic	n/a
766487	AACCGCACCT.CATTAGAAAG	6.06e-15	0.522473	dnaH	DNA polymerase III subunits gamma/tau
32937	CATATTTTTG.GCAGATGAAG	6.42e-15	5.01145	dut	deoxyuridine 5'-triphosphate nucleotidohydrolase
1833084	CAGGTAAGGA.CCCGTTCCAG	6.51e-15	0.0983458	-	hypothetical protein
71507	AATCATCGGT.GTATGGTAGC	6.94e-15	1.61577	strH	beta-N-acetylhexosaminidase precursor
1082943	ACACCAGAGT.TTCCCTCTGA	6.97e-15	5.01145	intergenic	n/a
1999161	CAAAGCCTAA.TCCTTGGCAA	6.97e-15	9.45546	intergenic	n/a
1531493	AAAGTCAGCA.CCTGCAAGAG	7.38e-15	36.5944	clpX	ATP-dependent protease ATP-binding subunit ClpX
85381	AGACTGCAGA.ACAGCAGTGA	7.77e-15	0.0692827	-	TrkH-family cation transport protein
299663	AAGAAACTGG.GGACCAGCCC	8.13e-15	1.80278	-	hypothetical protein
1347577	AAATCAGAAG.AGCTCGTAAA	8.77e-15	56.9561	rpsU	30S ribosomal protein S21
529767	AGATAGCTTG.GTCCACTCAA	1.35e-14	9.22174	fba	fructose-bisphosphate aldolase
888211	ATGACGGCGC.TGTTTACGAA	1.35e-14	10.4053	-	DNA polymerase III subunit epsilon
1592888	AAAGGGACGA.TTCCTCAGTC	1.35e-14	Inf	-	ABC transporter permease
627688	ATGACTGTTC.GAACATCATG	1.37e-14	0.128422	-	amino acid ABC transporter permease
423637	ATTTTACAAG.TGGAACCAGA	1.45e-14	0.214211	-	hypothetical protein
867533	AGATTCGTGG.AGAAAAATCA	1.45e-14	9.22174	dgk	diacylglycerol kinase
931083	CAAGTTGAAT.TGTAAGTTTA	1.53e-14	Inf	intergenic	n/a
1784570	CAACGCCCTC.CACGGAAGTA	1.53e-14	Inf	intergenic	n/a
1984036	ATACATAAAG.ATAGCATAAT	1.53e-14	Inf	intergenic	n/a
261290	CACATATAAA.ACAAGAGAGC	1.53e-14	Inf	intergenic	n/a
1040277	AGAGAATTAT.TGGCCATTCG	1.53e-14	Inf	xerS	site-specific tyrosine recombinase XerS
806139	ACCCACTCGA.TCAGTAACTA	1.53e-14	Inf	pyk	pyruvate kinase
1448499	AGACCATGTA.AAGCCTAAAA	1.53e-14	Inf	-	polysaccharide biosynthesis protein
716255	ATAGGGTAAT.CCATTTATTG	1.53e-14	Inf	-	peptidoglycan biosynthesis membrane protein
1387238	ATAGGTCACT.TCTGACCATA	1.53e-14	Inf	ogt	methylated-DNA--protein-cysteine methyltransferase
832758	ACCAACTATT.CGGCCTTTTC	1.53e-14	Inf	-	LysR family transcriptional regulator
787075	ATCTGCTTCC.TCTTGATAAC	1.53e-14	Inf	-	hypothetical protein
262033	ATTCTCCAGC.ATAAAATCGG	1.53e-14	Inf	-	haloacid dehalogenase-like hydrolase
262053	ACGTTCAGAG.ACATTCAAGC	1.53e-14	Inf	-	haloacid dehalogenase-like hydrolase
1814906	ATTTCACGCG.AGTCTGACTA	1.53e-14	Inf	galT	galactose-1-phosphate uridylyltransferase
1429024	AGACTCGTTT.CTCCCTTTGA	1.53e-14	Inf	atpH	F0F1 ATP synthase subunit delta
1959980	AGAACTTCAC.TTCTTCCAAC	1.53e-14	Inf	ccpA	catabolite control protein A
636591	AGAATCAATT.CCTGAAGGTG	1.53e-14	Inf	-	ABC transporter ATP-binding protein
994678	AACTTCTGGT.TCAGTTTGAA	1.53e-14	Inf	-	ABC transporter ATP-binding protein
1947799	AACAAAAAAT.TATACTTTAT	1.56e-14	0.578209	-	ABC transporter ATP-binding protein
615762	AAAATAAAGA.ACTAGCACCA	1.61e-14	1.94177	-	hypothetical protein
1808378	CAAGGATGGG.ATATCTTGGG	1.69e-14	17.7087	xpt	xanthine phosphoribosyltransferase
1612116	AAGAATACCA.GGACTCTATC	1.85e-14	9.45546	recR	recombination protein RecR
1891619	AGATTGGCAG.AGTTAGCTCC	2.15e-14	38.0244	-	hypothetical protein
1891835	AGCTCAAACA.TTGATAGTAA	2.15e-14	38.0244	-	hypothetical protein
1485199	ATAGTCGGGT.CAAATTGAAA	2.22e-14	0.273602	-	hypothetical protein
1485199	ATAGTCGGGT.CAAATTGAAA	2.22e-14	0.273602	-	hypothetical protein
1064946	AACACCTTTA.CATTTACTTG	2.37e-14	11.3443	lacG2	6-phospho-beta-galactosidase
1849248	ACGTTCGTGA.AAAGTATTGA	2.39e-14	6.50926	-	peptide ABC transporter ATP-binding protein
1579122	ACGTTGGTTA.GGAAATCAAT	2.39e-14	6.92975	-	hypothetical protein
1614548	AAAAGCTTCT.TCTTTTCCAT	2.4e-14	3.54038	intergenic	n/a
260149	AAAGTTGGAA.CTTCTTCCAA	2.41e-14	4.42154	intergenic	n/a
363409	ATGATATCAC.ATCAAAAAAG	2.5e-14	2.65894	tig	trigger factor
1574202	CAACACAAGA.GAAAAAGTAG	2.67e-14	1.83783	-	sensor histidine kinase protein
1818463	CAAACGCACG.ACGAACCACA	2.95e-14	1.98657	-	zinc-binding dehydrogenase
1377960	AAGCCCAACA.CAAAAAATGG	2.97e-14	4.85862	-	beta-lactamase
1640213	ATGTGGGGAG.GGAAAAACGG	3.2e-14	2.09389	recG	ATP-dependent DNA helicase RecG
866165	ATAACTTCGA.GATTTTATGA	3.25e-14	4.3216	fbpS	fibronectin/fibrinogen-binding protein adherence and virulence protein A
626323	AAAGGCAAGT.CTAAAACAGT	3.76e-14	0.0843311	intergenic	n/a
2103934	AGTATCTCCT.TTATTCAAGA	3.94e-14	0.101628	-	PTS multi-domain regulator
170625	AGAATCCAGC.ATCATTCGAA	4.01e-14	12.424	tag	DNA-3-methyladenine glycosylase I
324652	AGAGTATGAA.GACAATATTG	4.16e-14	Inf	aliA	extracellular oligopeptide-binding protein
2204385	AATGGGTTTG.TCCGGCCTTA	4.22e-14	10.4053	-	protease
2200266	ACTTATTGGG.CAGTAAAAGG	4.22e-14	Inf	cbiO	cobalt transporter ATP-binding subunit
535140	AACCATTGAT.GTACGGATAA	4.37e-14	7.70007	-	glutamine transporter, ATP-binding protein
867374	CAAAGGCTAC.ACCAAGAAAA	4.76e-14	0.249412	dgk	diacylglycerol kinase
867319	CACCTGAAAA.CAAAACCTGC	4.85e-14	0.21162	dgk	diacylglycerol kinase
1856575	ATATCGCTGC.GAGTATGGGA	4.91e-14	2.07391	-	sucrose phosphorylase
1856575	ATATCGCTGC.GAGTATGGGA	4.91e-14	2.07391	-	sucrose phosphorylase
1641731	AAGATTTGCT.CAACAACACG	5.27e-14	0.814273	alr	alanine racemase
344944	AGAATTAATA.TTGTATGAAA	5.35e-14	5.24998	intergenic	n/a
1826389	AGTTTTTTAG.AGTCTCTAGG	5.4e-14	1.28734	-	hypothetical protein
156358	CAATTGGTTA.TATATGCCTG	5.64e-14	0.358558	-	hypothetical protein
1659811	ACTGAATACC.TGCTCTTTAT	5.64e-14	0.949064	-	hypothetical protein
344877	ATGAAAGAAG.GATTGTGAAT	6.32e-14	0.0737982	intergenic	n/a
1996749	AAAGACATCA.GATATAGAGA	6.93e-14	9.22174	-	transcriptional antiterminator
157923	ATATTTGCCA.CTTTTCAGCC	7.6e-14	2.25703	-	histidine sensor kinase
876920	CATCGTCTAG.ACATAAGGGA	7.61e-14	3.71719	pepB	oligopeptidase
1602911	ACGTCCTTTC.CCGAGAAAAT	8.23e-14	9.75234	-	hypothetical protein
1953649	CAGTCACCTG.TGGCAAACAA	8.28e-14	13.6268	intergenic	n/a
1147094	CAGATGCAGC.CCTGGGCCAC	8.57e-14	5.78961	carA	carbamoyl phosphate synthase small subunit
1786808	ACGATTATAG.CTTCTGTAGA	9.88e-14	5.6506	-	cation transporter
301701	AGGAAGGTCA.CCTAAATGGC	1.03e-13	2.5898	dexB	glucan 1,6-alpha-glucosidase
1630852	AAAAATTCAA.ACATCCAGAA	1.06e-13	6.28183	-	ABC transporter substrate-binding protein
1782679	AACTGGAAAC.GAAAAACGGG	1.08e-13	2.3246	trpE	anthranilate synthase component I
858199	AAAATCCAGA.AATCTGATCA	1.09e-13	11.7468	-	hypothetical protein
1381094	ACGTGAGGAT.CCCTCCAAAG	1.1e-13	4.12658	intergenic	n/a
628791	AGATACTTTC.CTTCTTTCCA	1.13e-13	5.6506	-	L-lactate oxidase-related protein
324565	AGTTTTCTGC.GGTTTGCTGG	1.13e-13	87.93	aliA	extracellular oligopeptide-binding protein
241487	ACACTTGTCG.TGCTAAAAAA	1.16e-13	Inf	-	surface-anchored pullulanase
1113707	AAAAGGATGG.AGCTACGATG	1.16e-13	Inf	ftsY	signal recognition particle 54 FtsY
1561308	CATGGCAAGG.GACGTTGACG	1.16e-13	Inf	-	hypothetical protein
1694279	ATTTGACAAC.TTGACTATCA	1.16e-13	Inf	-	CorA-like Mg2+ transporter protein
291420	CATCTTGGGC.TGAGATCATC	1.19e-13	3.18237	mraW	S-adenosyl-methyltransferase MraW
886674	ATCATGACGT.GATGTCACAG	1.27e-13	1.66956	mtnN	5'-methylthioadenosine/S-adenosylhomocysteine nucleosidase
324916	AAGCAGATGG.AAAAACTTTG	1.29e-13	76.1043	aliA	extracellular oligopeptide-binding protein
470294	AGACTATCTG.TTATTGGTGA	1.36e-13	4.82644	blpA2	bacteriocin transporter C39 protease domain BlpA2
1459941	ACATTTTCTG.TGCTCCAAAT	1.36e-13	4.3216	aspC	aspartate aminotransferase
1460023	AGATGAAAGG.TACACGGATG	1.36e-13	4.3216	aspC	aspartate aminotransferase
856300	ACTGACTTCC.AAAATGGGCA	1.46e-13	5.38467	comEC	competence protein
300077	AGTTAACTGG.TGATGAAGGG	1.49e-13	4.21392	-	hypothetical protein
876685	ATAGAATGAA.AGGCTTGGTC	1.56e-13	9.22174	pepB	oligopeptidase
1635852	AACTCTCTGA.CATTTGAAGC	1.59e-13	1.83229	nanA	sialidase A (neuraminidase A)
603095	AGAAGAACTT.CCAACCTTCC	1.68e-13	6.16761	thyA	thymidylate synthase
1563386	AAGGAGGTGC.CCATGTTAGC	1.74e-13	0.303437	-	hypothetical protein
1740696	ACCCTTATGT.CTCATGAGCT	1.76e-13	0.477245	-	oligopeptidase
894949	ATAATATGAA.ACCTGGATTG	1.83e-13	1.20811	-	amino acid permease
267111	AAAGATTGAA.CAGCTGTAAA	1.92e-13	14.3956	folE	GTP cyclohydrolase I
262423	AAGCAGATTC.AAACAAAAAA	1.94e-13	41.9477	intergenic	n/a
865877	AAGGAAGTCT.AGTCAAGCAT	1.97e-13	4.55342	fbpS	fibronectin/fibrinogen-binding protein adherence and virulence protein A
631521	ATAACCTTCA.CCTTCACACG	2.11e-13	5.37444	lctO	L-lactate oxidase
970265	ATGGTTTTCT.AGAGAGACAG	2.12e-13	0.129253	-	DNA-binding protein
1692078	CAGATGAAAA.ATCCACGAAG	2.29e-13	5.66914	-	hypothetical protein
1862901	AATCGCTTTC.AAAATAGAAA	2.36e-13	2.84507	intergenic	n/a
261823	AGCATCAACT.TCTATCAATA	2.59e-13	91.9298	-	haloacid dehalogenase-like hydrolase
603218	AGAAATTAGT.CCATCAGGAA	2.72e-13	5.42264	thyA	thymidylate synthase
1566849	CACATACGAA.CCACCAACCA	2.73e-13	6.16185	-	acyltransferase
539172	AGTTGGGATG.TGCCAGAACG	2.75e-13	Inf	-	metallo-beta-lactamase superfamily protein
1621131	CAACAACTGG.ACAGATCCAA	2.94e-13	182.8	-	transport system permease
1843405	AAAACCTATT.AAGCAGGCAA	2.96e-13	0.399774	intergenic	n/a
2094686	ACCAATGCCT.TTATTTTAAA	3.25e-13	3.91261	-	DNA-binding protein
910812	ATATGGCTTA.TTGATTGAGC	3.5e-13	0.147227	dapA	dihydrodipicolinate synthase
2050858	AACCTTTACA.AGACTTGTTA	3.53e-13	8.04077	intergenic	n/a
1376868	ATGGTCATAG.AGGTTTGGTC	3.53e-13	9.22174	-	hypothetical protein
176808	CAGACAAACC.GGTAAGTTTA	3.53e-13	8.04077	uvrA	excinuclease ABC subunit A
2049967	AAATCAAGTC.CCCTCATGAA	3.53e-13	8.04077	phoR	alkaline phosphatase synthesis sensor protein
110094	AACCCTCGTT.ATAGTTCTAT	3.53e-13	8.04077	-	5'-nucleotidase
1126475	CAGGCTTCAA.AAAGGAAATG	3.53e-13	8.04077	leuB	3-isopropylmalate dehydrogenase
338955	ATGGAGCTGG.CACTATGTGA	3.71e-13	Inf	gnd	6-phosphogluconate dehydrogenase
784177	AAAAGACAAA.ATATCCGGAT	4.16e-13	0.550706	-	cysteine desulfhydrase
1921134	CAACCCCACC.GTGTGGAAGG	4.38e-13	Inf	rpoC	DNA-directed RNA polymerase subunit beta'
558853	CACTCAAATC.TGAGTGGTCA	4.59e-13	0.0672806	-	ABC transporter ATP-binding protein
857907	AAATGTCTGA.ACCAGCTCGG	4.74e-13	1.62028	-	hypothetical protein
511456	CACCTTTAAC.AGTTCAAGAG	4.89e-13	6.50926	metE	5-methyltetrahydropteroyltriglutamate--homocysteine methyltransferase
927604	AGGATATAGA.AATAACAGCA	5.13e-13	0.139297	intergenic	n/a
72547	AAAGCAGAGG.TGACAAACCG	5.27e-13	1.56523	strH	beta-N-acetylhexosaminidase precursor
2079757	AAGGTCCCAT.AAGGCCCAGA	5.36e-13	Inf	malD	maltose/maltodextrin ABC transport system permease protein
123518	AAAAGAGAAT.GAAAAGGGCA	5.64e-13	9.71856	intergenic	n/a
631201	AGAATATCCG.GCCTTTAACC	5.71e-13	0.405148	lctO	L-lactate oxidase
673390	CAGTATCCCA.TATAGTTAAA	5.8e-13	4.31955	intergenic	n/a
333386	ATACGGATGG.ATCAATCCCC	5.82e-13	108.389	pbp1A	penicillin-binding protein 1A
1936734	ATGGAACGTA.GGTTTTGAGA	6.6e-13	8.04077	-	SpoU rRNA Methylase family protein
54035	AAGCCTGGGT.GAAGTATTCA	6.6e-13	11.6018	-	phosphoribosylformylglycinamidine synthase protein
2050518	AACGAAGGCA.TAAGATTTCT	6.6e-13	8.04077	phoR	alkaline phosphatase synthesis sensor protein
1741128	ACCAAAATAC.GCTGCAGCAG	6.68e-13	6.41962	-	oligopeptidase
1835520	AAGATAGGTC.GCCCCATCAA	6.84e-13	4.16437	xerD	site-specific tyrosine recombinase XerD-like protein
1346084	AAGCTTCTTG.TTAAAGAAAT	7.14e-13	Inf	lgt	prolipoprotein diacylglyceryl transferase
1653238	AGATAGCATT.ATCAAGCTTG	7.52e-13	2.44762	engA	GTP-binding protein EngA
915596	AGTTGGAAAA.GGTGGAGCTG	7.55e-13	2.00979	-	hypothetical protein
541106	AACAAAACAG.CTATTCGAAC	7.79e-13	0.0966145	murM	peptidoglycan pentaglycine interpeptide biosynthesis protein
1531555	ATGCGACAGC.CTGACGGAGG	8.09e-13	49.4864	clpX	ATP-dependent protease ATP-binding subunit ClpX
783514	AGATTTCATC.CTTTTCTTAC	8.44e-13	0.404241	-	cysteine desulfhydrase
1081754	ATTTTTTCTT.AGTTGTTCAA	8.62e-13	Inf	xseA	exodeoxyribonuclease VII large subunit
1294357	AGTTTATTAA.ACCTCTGACC	8.64e-13	0.0926891	-	ABC transporter ATP-binding protein
1695847	AAGGGTCAGT.CTAGGATTCC	8.75e-13	0.0356497	-	sodium:dicarboxylate symporter family protein
746266	AAAAATAATG.ATGGAAGTCA	8.81e-13	Inf	intergenic	n/a
1658888	ATCGTCATTG.ATTTATTGAA	8.81e-13	Inf	-	hypothetical protein
730127	AGTCTACGTT.GCAACAAGGA	8.81e-13	Inf	folD	bifunctional 5,10-methylene-tetrahydrofolate dehydrogenase/ 5,10-methylene-tetrahydrofolate cyclohydrolase
1640709	ACTAGCCTTA.CGCGGTCCCA	8.81e-13	Inf	recG	ATP-dependent DNA helicase RecG
1298979	ATCTCTTGAG.AAGTTGAAGC	8.81e-13	Inf	mecA	adaptor protein
747323	ACGAAGACCT.TAATGGCTTG	8.81e-13	Inf	-	ABC transporter ATP-binding protein
1452370	AAATAGGTAG.ATTTCTGCTA	9.43e-13	6.16185	-	hypothetical protein
1975082	ATGGCCGTTT.TTCTTGGCTA	9.44e-13	0.439794	pbp2A	penicillin-binding protein 2a
336759	CAAATACTTG.CCCATCTCAG	9.58e-13	Inf	-	RNA methylase family protein
2168609	CAAGGTCAAG.TTGCAGGTGG	1.04e-12	0.315354	hslO	Hsp33-like chaperonin
784569	AAATATTATT.CGAAGTTTAT	1.06e-12	0.601197	thiI	thiamine biosynthesis protein ThiI
2056484	AACATTGAAA.ATGTGGATGC	1.09e-12	3.18777	gpsA	NAD(P)H-dependent glycerol-3-phosphate dehydrogenase
62961	AGCGGGTAGC.CTTGGATGCG	1.11e-12	10.3084	purD	phosphoribosylamine--glycine ligase
2122697	AACCATTTTT.AAATTCATAA	1.11e-12	0.112207	-	fucosidase
766624	AAACGAATTA.ATTTTGACGT	1.12e-12	2.19609	dnaH	DNA polymerase III subunits gamma/tau
1603209	CACTCGAGAC.AATTCCCCAC	1.13e-12	6.77555	-	hypothetical protein
446910	ACTAGGCTAG.AAATTTAATA	1.24e-12	8.04077	-	type I restriction-modification system S protein
1677593	ATCCAACTTG.GGTCGTACAA	1.24e-12	9.22174	-	ribosomal RNA small subunit methyltransferase
2150520	AAAATCAAAA.AACCGCCGCA	1.24e-12	8.04077	-	ABC transporter permease
1612212	ACGATCCTTG.TCTATCTGTA	1.25e-12	8.39633	recR	recombination protein RecR
1451794	AAGGATACTG.TGTTTGACCT	1.26e-12	38.4782	-	hypothetical protein
1653833	AACAGAAGAA.TTATTGTAGA	1.28e-12	4.1771	nfsA	oxygen-insensitive NADPH nitroreductase
635863	AAATCCTCTT.GGTCTCTGGT	1.31e-12	5.79326	-	hypothetical protein
1892070	AGACCAAGGC.TTTGCCCTAT	1.34e-12	27.7003	-	hypothetical protein
219519	AAGATATTTG.CACGAATGAG	1.35e-12	9.22174	pflD	formate acetyltransferase
2194803	CAAATTCTGC.TCAACTGCTA	1.35e-12	2.59645	rpsB	30S ribosomal protein S2
462550	ATGATATTTA.TTGGCTCTGA	1.39e-12	6.50926	-	ABC transporter ATP-binding protein
1298318	ATTCCCTGCT.CAAGCAAGCG	1.43e-12	6.70303	hom	homoserine dehydrogenase
1884831	AATAAGCACA.AAACCCCAAC	1.49e-12	0.0680687	-	PAP2 superfamily membrane protein
2121585	AACTTCAAGT.CAAGTTTCAT	1.5e-12	0.0847433	-	fucosidase
1060702	ACGGTCTGAT.TTGGAACAAA	1.54e-12	Inf	-	ribonucleotide-diphosphate reductase subunit alpha
717262	ATGTGATATG.TTGGTTTTGA	1.54e-12	9.22174	-	DJ-1/PfpI family protein
434324	ACATCATTGA.TTGGATGAAA	1.57e-12	0.305451	-	Na+/Pi-cotransporter protein
545553	CAAGGAAGCC.GTGTGGATGA	1.57e-12	0.0977391	uvrC	excinuclease ABC subunit C
292233	AGACCTCTGC.ACCTTGTTAA	1.63e-12	9.01303	pbpX	penicillin binding protein 2x
1891220	AAAACAAAGA.TTGGTTAAAA	1.68e-12	36.0841	-	hypothetical protein
558616	AAAAGTCCAT.CGCTTATGAA	1.85e-12	1.82143	-	ABC transporter ATP-binding protein
1621983	ACGAAGGTAA.CCAGCTCTTG	1.87e-12	Inf	-	extracellular solute-binding lipoprotein
1689408	ACAAATGGAC.AATTTTTCTC	1.93e-12	2.18082	-	methyltransferase
1751916	AATTTTCTGG.GGTCTCGTCC	2.02e-12	8.63337	-	recombination factor protein RarA
994721	CATCTCCTGA.AAAAGGAAGG	2.03e-12	5.87318	-	ABC transporter ATP-binding protein
1994954	AATTGATGTT.CTTTGAATAA	2.05e-12	6.28664	-	L-ascorbate 6-phosphate lactonase
629853	CAGTACCTTG.TAGTTGACTG	2.08e-12	4.08894	lysS	lysyl-tRNA synthetase
1642305	ATTTGGAAGT.TTGAACAATG	2.12e-12	0.0824335	acpS	4'-phosphopantetheinyl transferase
2120672	AAGAACTAGG.TACCTCTCTA	2.2e-12	0.176694	-	alpha-1,2-mannosidase
634684	AAAAACTTGA.CTAGCTATCC	2.27e-12	3.39402	thiE	thiamine-phosphate pyrophosphorylase
1680304	AAAAGAGCAG.TGGTTCTCAT	2.27e-12	0.232951	priA	primosome assembly protein PriA
1462193	ATCATCTGTA.CCAATGCAGG	2.32e-12	8.04077	pclA	NADPH-dependent FMN reductase
1537615	AAGTTTTATA.AAGGTCTCCA	2.35e-12	Inf	metA	homoserine O-succinyltransferase
1799933	AGATGTACAA.GAATTCCAAA	2.43e-12	Inf	-	DegT/DnrJ/EryC1/StrS family amino sugar synthetase
1799996	ACTTTACAAC.GCAGAAGGTG	2.43e-12	Inf	-	DegT/DnrJ/EryC1/StrS family amino sugar synthetase
642069	ATTTCCACTT.CATCAGCTAG	2.48e-12	4.18838	intergenic	n/a
272950	AACCTTGGTT.TTTTCAGAAA	2.51e-12	0.367723	-	glycosylhydrolase
1900343	ATAAGATTGA.GAAGAATTTC	2.51e-12	0.982865	-	drug/sodium antiporter
276282	ATATCGACCA.ACCAATGTTG	2.53e-12	0.732607	-	hyaluronate lyase
2113959	CAACCTTTGA.CTTTACATGG	2.72e-12	0.206708	gcnA	N-acetyl-beta-D-glucosaminidase
1483681	AGCTATCAAG.CCATCATCGA	2.82e-12	0.130758	glmM	phosphoglucosamine mutase
1106703	AGTTTGAACG.AATGATATTG	2.84e-12	0.389397	uvrB	excinuclease ABC subunit B
268588	AACCGATCCG.AACTTGTATG	2.86e-12	1.5231	-	2-amino-4-hydroxy-6-hydroxymethyldihydropteridine pyrophosphokinase
780436	ATTTTCGCAG.CTTCAAATTA	2.9e-12	0.10126	-	DNA translocase FtsK
1622153	AGACAATTTG.TCAATAATGG	2.97e-12	137.439	-	extracellular solute-binding lipoprotein
572178	AAATGAAGAA.TGAATCAAAT	3.04e-12	0.96059	bgaA	surface anchored beta-galactosidase
1576812	ATCCAAAACA.CATGAATATG	3.21e-12	20.6422	-	transcriptional regulator protein
1569636	CAGGAAACTA.ATTCTAGCAG	3.31e-12	1.72942	-	hypothetical protein
1295889	ATGAGAAGGA.GTGTCACTCA	3.35e-12	6.61316	msrAB	peptide methionine sulfoxide reductase
707781	AATCTTGCAG.ACTCCCAGCA	3.42e-12	1.16675	pepN	lysyl-aminopeptidase
635193	CATAGCTTTT.AAAAAAGGAA	3.61e-12	4.86874	intergenic	n/a
611660	AGTCCAAAAG.GACACTTGGA	3.65e-12	2.41527	-	BipA family GTPase
611660	AGTCCAAAAG.GACACTTGGA	3.65e-12	2.41527	-	BipA family GTPase
1785403	ACGCACACCT.TTTCACGATC	3.66e-12	5.10027	-	LacI-family transcriptional regulator (catabolite control protein)
2127906	CAAGGAAACC.CCAACCATAA	3.67e-12	1.42416	-	C4-dicarboxylate anaerobic carrier protein
841471	AAGTTCTCTG.GGGCAGGACC	3.85e-12	1.48935	holB	DNA polymerase III subunit delta'
2120691	ACACTTTCGT.GTGGTCGGTA	3.89e-12	0.166027	-	alpha-1,2-mannosidase
477394	CATACTGGGG.TTTGCCTCTA	3.94e-12	10.4053	trmB	tRNA (guanine-N(7)-)-methyltransferase
1414864	ACTATACACC.GAGCAACAAA	3.96e-12	6.09093	intergenic	n/a
1830387	AGAAAGAAGA.GGACTGGACA	4.06e-12	0.206076	-	iron compound ABC transporter permease
1382428	ATTCCCAAGA.CCTGTCATGG	4.27e-12	5.93459	def	peptide deformylase
1921425	AGCGTCTCAA.GGTCGTTACA	4.3e-12	Inf	rpoC	DNA-directed RNA polymerase subunit beta'
1947970	AGCCCATCTG.TCTCGAAAAT	4.44e-12	0.975872	-	ABC transporter ATP-binding protein
1763650	AAAAAGCTAG.GATTCCCAAT	4.66e-12	4.64031	intergenic	n/a
168716	AAAATCCTAT.CGTATCATAT	4.66e-12	5.10027	ribD	riboflavin biosynthesis protein
1852990	AGCGTAACTT.ACTAGTGGAG	4.66e-12	5.10027	-	extracellular oligopeptide-binding protein
1837300	AAGAGTTTGG.ATTATTTTCA	4.66e-12	4.7558	-	deoxyribonucleotide triphosphate pyrophosphatase/hypothetical protein
1459029	AAGTTGCATA.ATAATAGCGT	4.68e-12	3.92634	asnC	asparaginyl-tRNA synthetase
34098	AGTCTGGCTG.ATACGCTCCA	4.71e-12	4.935	sms	DNA repair protein RadA
1893593	AAACACCCTA.CCTCAGCAAA	4.81e-12	104.208	intergenic	n/a
1007434	AGGAAATACA.TTGGTTTTCA	4.92e-12	7.56447	-	glycogen biosynthesis protein
539802	AAGGTACAAG.CGGGAATATC	5.22e-12	12.0678	-	esterase
2067906	AAACTACTTG.CCATCAAACA	5.32e-12	0.339551	-	cation transporting ATPase
2188725	CAAGAGTCAT.ATTCCTCAGA	5.42e-12	4.98672	comFC	late competence protein
1558235	AACCAATTAG.AGTTGAAGAA	5.48e-12	6.82925	cmk	cytidylate kinase
147948	AATCCTTTTG.CAGCATTTGC	5.55e-12	6.28664	-	transport protein
228741	AGCTTTTTCT.CAGTAATAAG	5.56e-12	1.89324	-	hypothetical protein
1841832	CAGCCTTGCG.AAGAAGAAAG	5.79e-12	1.70974	-	sugar phosphotransferase system (PTS), IIABC component
1742990	CATCTAGCAC.GTTTCGCCAC	5.85e-12	4.35077	prmA	ribosomal protein L11 methyltransferase
40111	ATTACCATAC.GATAATTTGG	5.86e-12	1.1692	polA	DNA polymerase I
1974247	AAAGCCCAGC.TGCTTCAACT	6e-12	0.474568	pbp2A	penicillin-binding protein 2a
1423142	ACAAACCAGA.AAAATGACTG	6.21e-12	5.37444	-	hypothetical protein
1297792	ACAAGGGAAT.CGCAATATCA	6.25e-12	1.27284	hom	homoserine dehydrogenase
1348216	CAGTTGACCT.CAAATCTTGG	6.29e-12	Inf	nagB	glucosamine-6-phosphate isomerase
338109	AGGCAGAGTT.TTACTATCAT	6.35e-12	23.9619	-	hypothetical protein
262254	CAAAAAAGTT.CTGAAAAAGG	6.46e-12	Inf	-	haloacid dehalogenase-like hydrolase
1689370	ACCAAGGAGA.AAAGAAACTC	6.47e-12	2.14775	-	methyltransferase
603254	AAGATTTTGA.TTGGTGGATT	6.48e-12	5.26896	thyA	thymidylate synthase
374877	AAGAATCTTA.GAAGAATTGG	6.69e-12	0	serS	seryl-tRNA synthetase
1859864	CATCAATGGC.CTAAGCAAAA	6.69e-12	Inf	msmE	multiple sugar-binding protein precursor
2091997	AAGCAAATTG.GCCTGTCAAT	6.69e-12	Inf	-	Major Facilitator Superfamily protein
299467	AGGCGTGGAT.GCGGCTACCG	6.69e-12	Inf	-	hypothetical protein
684977	AACCAATTGT.GGAGGAGGTT	6.69e-12	Inf	-	hypothetical protein
933099	AGATATCGGT.TTACTCGCGA	6.69e-12	Inf	-	hypothetical protein
1579251	AAATAAGGCG.CCATCATTAC	6.69e-12	4.64206	-	hypothetical protein
727671	AGCAGTTTTG.CAGAGGTCAA	6.69e-12	Inf	clpE	ATP-dependent Clp protease ATP-binding subunit
679704	AGATAAAGCG.CCTGGTGTAC	6.69e-12	Inf	-	ABC transporter ATP-binding protein
2038214	CAGGTAGAAC.AGTTTCGTCA	6.69e-12	Inf	-	ABC transporter ATP-binding protein
551865	CAACAGCTGA.TTCTTTAATG	6.83e-12	4.69381	brnQ	branched-chain amino acid transport system carrier protein
1611089	AGTCTGAAAA.CAAGAAGAAC	7.09e-12	2.87169	ddl	D-alanyl-alanine synthetase A
2019600	AGCACCATCT.GGCGAATGGG	7.5e-12	4.7558	-	pyrrolidone-carboxylate peptidase
273776	ATTGAGAGGG.GTTTGTTGGA	7.59e-12	0	-	glycosylhydrolase
100790	AGGATAGAGA.GATAGAAAAA	7.76e-12	0.524479	-	hypothetical protein
748376	ACATACAAGA.AATGTAGTTC	7.77e-12	3.50437	-	ABC transporter permease
1610726	ACCACTGGGT.AAACCTGGCA	7.85e-12	0.474833	ddl	D-alanyl-alanine synthetase A
1537084	ATTACTTTAA.GATGATGATG	7.93e-12	56.9561	metA	homoserine O-succinyltransferase
1738180	AAGGCTTTTT.AGTTTCAATT	8.26e-12	5.37444	intergenic	n/a
457364	CACCTGCAGT.ATAAATGGCA	8.35e-12	6.86938	dnaK	molecular chaperone DnaK
210584	AGCTCTTGAT.AGGTTGAGGA	8.35e-12	4.11592	-	ATP-binding component of ABC transporter
230228	AGAGGTCTAG.GACCATGACG	8.65e-12	2.23468	-	phosphatidate cytidylyltransferase
2197677	ATAGTAATAG.GATATTAGTG	8.87e-12	Inf	mreC	rod shape-determining protein MreC
2037479	ACTCTATTGA.ACAGTAGAAG	8.87e-12	8.83025	-	peptidase
2211417	ACAGTGAAAC.CATCAGAGCA	8.87e-12	0.117899	-	hypothetical protein
2211916	AAATCTATTA.GTTTCACGTG	8.87e-12	0.117899	-	hypothetical protein
2211916	AAATCTATTA.GTTTCACGTG	8.87e-12	0.117899	-	hypothetical protein
910025	ATCCTCAAGC.ATCAATGCAG	8.88e-12	0.996843	asd	aspartate-semialdehyde dehydrogenase
414597	AAAAAGAGGA.ATTAATATGG	8.92e-12	1.04238	intergenic	n/a
2070017	AATCAGTTCT.TTAATAACCA	9.02e-12	2.02112	intergenic	n/a
1813263	CAACCTGTGT.ATGGATGTGG	9.41e-12	0.711508	-	thioesterase superfamily protein
1944990	CAGTTGAAGC.ATCAAGCACG	9.65e-12	Inf	rpe	ribulose-phosphate 3-epimerase
415173	AGTCTGCACC.TAAAGAGCAA	9.78e-12	9.22174	pfl	formate acetyltransferase
1570302	ATTATAGCAT.TTTAAAACAA	1e-11	0.262884	intergenic	n/a
406857	CAACTGTCCT.AAACGCGAAC	1.01e-11	1.38757	glnQ2	glutamine ABC transporter,ATP-binding protein 2
427686	ACGAGAGTTT.GAAGATTTCA	1.11e-11	1.76813	-	SpoU rRNA methylase family protein
1005933	AACACTCTGG.CTCGATTATC	1.16e-11	7.56447	glgB	glycogen branching enzyme
1670945	AGCTTATTTG.ATAAAGACCG	1.21e-11	0.0944341	mvaS	3-hydroxy-3-methylglutaryl coenzyme A synthase
1597461	AAAAAGGAAA.GACTGTTTGA	1.24e-11	6.2651	-	hypothetical protein
590117	AGCTGGAATA.GAAATTAATG	1.33e-11	1.24181	-	sensor histidine kinase
1799073	AAAAAGACGC.AGTTTCCACA	1.34e-11	0.315785	intergenic	n/a
1004480	AAGTGAACAG.CTGAGCATTA	1.34e-11	5.96136	glgB	glycogen branching enzyme
1944131	AAGTGTCGGT.ACTTGCCCAG	1.38e-11	2.3873	thiN	thiamin pyrophosphokinase
758567	AACACCTTGG.ATTACGAAAG	1.41e-11	0.559148	-	extracellular oligopeptide-binding protein
1081802	CAGGCTCAGC.TTTTCAATGA	1.41e-11	Inf	xseA	exodeoxyribonuclease VII large subunit
2188369	AGGCAGCAGG.TTTGAGTATC	1.42e-11	0.222882	comFC	late competence protein
263586	AGTCTGCTGC.GGTATCGGTG	1.43e-11	Inf	-	permease
2174830	ATAAGATTAG.TTATGATAAA	1.47e-11	1.61714	-	two-component system, response regulator
1538004	ATAGACTATA.CTAGTTAGAG	1.49e-11	10.4347	intergenic	n/a
439754	ATCTGGTTGC.TTATTGAAAG	1.5e-11	5.47441	-	endo-beta-N-acetylglucosaminidase
273985	ATGAATAGTG.GATTTTTTGA	1.54e-11	Inf	intergenic	n/a
527691	AGTAAAACCA.GGCCACCTCA	1.56e-11	5.10027	-	two-component system, response regulator
242481	ACAAGGCTTG.GCCGATAAGG	1.56e-11	5.10027	-	surface-anchored pullulanase
1842507	AACCTGCAAG.AAGGCTGGGA	1.56e-11	5.01145	-	sugar phosphotransferase system (PTS), IIABC component
1834703	AGGGTGATGA.CTCTTGGACA	1.56e-11	5.01145	scpA	segregation and condensation protein A
1829530	AGCCGATAAT.CCGCTATAGA	1.56e-11	5.37444	-	iron compound ABC transporter permease
1051473	AGTCAAAGAA.GGGATTATAT	1.56e-11	5.10027	-	hypothetical protein
1380019	AAATCCCAAG.AATCATGGCT	1.56e-11	4.16437	-	haloacid dehalogenase-like hydrolase
1682239	AAGCAGAACA.TTCTGTGTGG	1.56e-11	5.37444	gmk	guanylate kinase
439952	AAGGTCAAGA.GTTGATCTCT	1.56e-11	5.47441	-	endo-beta-N-acetylglucosaminidase
752675	AAACCTGTCA.GACTTTGAAG	1.56e-11	5.10027	parE	DNA topoisomerase IV subunit B
753267	CATCCACAAC.GGGCGAGCTA	1.56e-11	5.37444	parE	DNA topoisomerase IV subunit B
1804798	ACATACCAAA.GCTGCAAGTA	1.56e-11	5.01145	-	ABC transporter ATP-binding protein/permease
1294471	AATAACCCGC.TCCCTTGCAA	1.56e-11	5.10027	-	ABC transporter ATP-binding protein
1005736	AATTGCTCTT.ATGGGTAGCG	1.62e-11	8.63337	glgB	glycogen branching enzyme
294146	AATGTCACAA.TCCAGCACTG	1.68e-11	Inf	mraY	phospho-N-acetylmuramoyl-pentapeptide-transferase
2211939	AAGAATATTA.ATATATGAGT	1.68e-11	0.342577	-	hypothetical protein
1071007	AATTAGATTA.AGTAAGAAAG	1.8e-11	0.830119	intergenic	n/a
398657	AAGGTCCAAC.TATGCTAAAG	1.86e-11	2.39668	-	phosphatase
142980	ACAGCTACAG.CCTCTGCTAA	1.9e-11	5.17793	-	acetyltransferase
1082112	AAAGAGCAAG.AAATGAATAG	1.94e-11	Inf	intergenic	n/a
326391	AGCAGCTGCA.GTTTATCCTC	1.94e-11	24.0453	-	cell wall surface anchored protein
2054128	AAGTGGAGAT.GGGTCTAAGG	1.96e-11	9.86884	pstB3	phosphate transporter ATP-binding protein
79076	AAGAGGAACT.AATGCTACAT	2.06e-11	5.01145	intergenic	n/a
1806220	AAAATCTATA.TCTGAATGAA	2.06e-11	4.7558	intergenic	n/a
1808776	AGGCCGGTGC.ACAGTCCAAG	2.06e-11	4.7558	xpt	xanthine phosphoribosyltransferase
1387571	AGTAGATGGC.AACGCTTGGC	2.06e-11	5.37444	-	GNAT family acetyltransferase
1016046	ACAAACGAGA.GCCTTGTCAA	2.06e-11	5.37444	addB	ATP-dependent exonuclease subunit B
2123216	AGCTGAGTCT.ACTTGGTAAC	2.1e-11	3.76852	-	fucosidase
1695265	AAAAGCCATT.ATGACATCAG	2.11e-11	0.0715378	-	mechanosensitive ion channel protein
1533197	ACCACGACCA.GCATATACCA	2.13e-11	Inf	dpr	Dps-like peroxide resistance protein Dpr
1347678	ACGCACTTCG.CGTTTCAAAC	2.2e-11	53.208	rpsU	30S ribosomal protein S21
80500	AATTTCCAGC.TTGTCAGGTG	2.22e-11	Inf	-	aldose 1-epimerase
436256	CAACAGATCC.CGGTTAATAG	2.23e-11	3.4253	-	endo-beta-N-acetylglucosaminidase
1878965	AGAAAATTTC.AATATCCAAG	2.24e-11	0.100061	groEL	chaperonin GroEL
794255	ACAGCAATGA.TTTGTGGAGC	2.25e-11	2.28806	-	type I restriction modification system restriction protein
543808	ACCCTACTCA.TAGTCTCATA	2.27e-11	0.13844	-	protease
784581	ACAAAACGTC.GAAATATTAT	2.33e-11	0.635569	thiI	thiamine biosynthesis protein ThiI
1995150	ACCGTACTTG.TTGGTAACTC	2.33e-11	8.49542	-	L-ascorbate 6-phosphate lactonase
866373	AAAATCCAGC.CAACCTTCTA	2.35e-11	0.505698	fbpS	fibronectin/fibrinogen-binding protein adherence and virulence protein A
461917	CACTTTCAAC.GTAAAGGACA	2.46e-11	4.64031	-	ABC transporter ATP-binding protein
555245	ACAGCAAGGG.GCTTAAGGCC	2.48e-11	5.52833	intergenic	n/a
112119	ACACAACAGT.GAAAAATTGG	2.5e-11	5.01145	-	peptidoglycan-binding protein
787510	ACCTGCAGGG.GGTTATTGTA	2.5e-11	6.02625	-	hypothetical protein
960734	ATTCAAGAGA.CCTTGTTTCG	2.5e-11	6.02625	dnaG	DNA primase
325690	AAAAAGCTCA.GAAAAATGGA	2.52e-11	11.1519	aliA	extracellular oligopeptide-binding protein
675486	ATTGTTAACG.AATTCCCAAG	2.53e-11	5.01145	holA	DNA polymerase III subunit delta
299912	AAGCGTATGG.GATTTTCCGA	2.56e-11	5.2865	-	hypothetical protein
2173294	AAGAATTTGG.GTTGAGAATA	2.65e-11	7.94005	-	isoprenylcysteine carboxyl methyltransferase (ICMT) family protein
749866	ATTGTCAAAA.ATAAGGTGCA	2.69e-11	6.86938	-	ABC transporter permease
1393408	CAAGTCGAAA.TTTGGAGGGC	2.72e-11	5.37444	-	ApbE family protein
1975650	ATTGCTTTAC.GTCATTTGAG	2.8e-11	0.325912	-	RNA pseudouridylate synthase
542188	ATCAGTCAAA.CTTGAATAAT	2.9e-11	0.637562	murN	peptidoglycan branched peptide synthesis protein
1754582	AGTGCATAGG.CCCCAAACAC	2.9e-11	1.40515	-	beta-fructofuranosidase
1384758	AAGACAGCCA.GGCTCGCCAA	2.92e-11	1.28308	-	hypothetical protein
335851	AGTGCGAGAG.TGGGCTACGA	3.13e-11	87.93	-	RNA methylase family protein
1696338	AAGACCAAGG.TTCCAAATGG	3.37e-11	3.28137	-	serine/threonine transporter SstT
1102260	ATGTTTATAA.GGAAATATCC	3.38e-11	3.74727	-	hypothetical protein
25363	ACCAACCTGG.AACTCTTCAT	3.44e-11	2.68858	purA	adenylosuccinate synthetase
1670847	ACTGGGCAGA.TTTGTTTCAT	3.46e-11	1.16939	mvaS	3-hydroxy-3-methylglutaryl coenzyme A synthase
537485	ATCAGTTTGC.AAATTGTACA	3.57e-11	1.54206	-	phosphoesterase
880594	AAAAAATGAG.CTGGTCAAAA	3.59e-11	0.485941	intergenic	n/a
930532	CATCATCTAA.AATTCTTCTC	3.6e-11	4.69381	intergenic	n/a
796202	ACCAAGAAGA.CAGTTTGCGA	3.6e-11	5.37444	-	type I restriction modification system restriction protein
523019	AATCCTGATA.TATAAAAGAT	3.6e-11	5.37444	-	hypothetical protein
1653844	AAAAAATCTT.AACAGAAGAA	3.63e-11	4.19522	nfsA	oxygen-insensitive NADPH nitroreductase
1653844	AAAAAATCTT.AACAGAAGAA	3.63e-11	4.19522	nfsA	oxygen-insensitive NADPH nitroreductase
1602468	ATACGCAAAT.TTTATCATGA	3.66e-11	8.77475	-	cell-division protein DivIVA
662635	CAGAAAGATT.TCAACTTTTA	3.68e-11	Inf	-	branched-chain amino acid transport ATP-binding protein
2001221	AAATGCTGTC.TGTCAGGATT	3.69e-11	0.441865	-	PTS system ascorbate-specific transporter subunit IIC
272056	AAATTGACCT.TATTTCTTTG	3.8e-11	2.98444	-	glycosylhydrolase
2012738	AAAAAGCCTA.GAAGTCTTCA	3.94e-11	2.00964	-	zinc-binding alcohol dehydrogenase
1848606	CAACGATTTC.CCTGCATACA	4.04e-11	0.105017	-	peptide ABC transporter ATP-binding protein
575765	CAACAGTAAC.GTTGAGTATG	4.07e-11	1.05965	bgaA	surface anchored beta-galactosidase
396034	ACCAAACAGG.GAGTACATGC	4.19e-11	2.41893	prfC	peptide chain release factor 3
264028	AGAAAAATAT.TGGAAAGAAT	4.22e-11	15.1187	-	CAAX amino terminal protease family membrane protein
339222	ATGATTGGCT.GTCCATTTAC	4.25e-11	0.806379	gnd	6-phosphogluconate dehydrogenase
780605	AAATCAAGAG.AAGCCAGCAA	4.36e-11	9.60039	-	DNA translocase FtsK
836329	CACCAGAAGG.TATACTGTGG	4.4e-11	0.3124	cbpE	choline binding protein E
1620780	ACTCAGTTGC.CCATCAACAC	4.43e-11	0.112207	-	transport system permease
371608	ACCTTGATAG.CGTCGCAACT	4.43e-11	6.02625	-	sodium:alanine symporter family protein
1348653	ATTTAATTTC.AAAAAAAGAG	4.46e-11	Inf	intergenic	n/a
914758	AATTTGAAAA.AATTGAGCTA	4.63e-11	5.37444	-	methyltransferase
571406	AAAATAATGC.CTCCTATAAA	4.83e-11	8.04077	intergenic	n/a
571746	ATATAAGGAG.GTTTTATGGG	4.83e-11	8.04077	intergenic	n/a
721261	ATTCTCATAT.CGGCATTATC	4.83e-11	9.22174	ezrA	septation ring formation regulator EzrA
1584743	AACCTTAAAA.GAAATTCCTC	4.87e-11	2.10119	-	metallo-beta-lactamase superfamily protein
2211708	AGAGTGGGAA.AGTCATAATC	4.93e-11	5.58947	-	hypothetical protein
392762	AAACAGTCAT.GGACTTGAAG	5.08e-11	0.811348	gatB	aspartyl/glutamyl-tRNA amidotransferase subunit B
1572627	ACTTGACTGA.TACCGCTTCC	5.36e-11	2.0445	thrS	threonyl-tRNA synthetase
1334618	CAAGACTGCA.CTATTTTCCA	5.48e-11	4.6237	pstB2	phosphate transporter ATP-binding protein
1147154	ACAAGTCAGT.GAAGGTGTGC	5.61e-11	Inf	carA	carbamoyl phosphate synthase small subunit
285700	AAACACGTAG.ATCAAGATGG	5.62e-11	2.05608	agaD	N-acetylgalactosamine-specific phosphotransferase system (PTS), IID component
1080695	ATCTTCCAGA.CAATTTCACC	5.62e-11	0.0944341	xseB	exodeoxyribonuclease VII small subunit
1049612	AGCAACCACA.GACCAGTAGC	5.83e-11	0.538525	pyrC	dihydroorotase
292563	AGGTAATAAT.CCGTCTGTCC	5.85e-11	3.55658	pbpX	penicillin binding protein 2x
883763	AGCGTCCTGA.GAAATCAACT	6e-11	0.415813	-	glycosyl hydrolase
883763	AGCGTCCTGA.GAAATCAACT	6e-11	0.415813	-	glycosyl hydrolase
880885	AAGTGAATCT.AAATAGTACA	6.28e-11	0.66754	intergenic	n/a
789055	ATCATTTCCA.GAAACATCTG	6.31e-11	5.10027	-	type I RM modification enzyme
1858207	CAAGTAAAGA.AAGACAGTGA	6.33e-11	0.0715378	msmG	multiple sugar-binding transport system permease protein
636304	AGTCCCCAAT.TTCTCTGAGC	6.55e-11	1.28891	-	ABC transporter ATP-binding protein
296790	AAACACGCAT.GCAGAATTGG	6.62e-11	18.6484	clpL	ATP-dependent protease ATP-binding subunit ClpL
407618	ACCGTACACT.GCTGCTATCT	6.66e-11	2.76934	-	glutamine ABC transporter, glutamine-binding protein/permease protein
1813236	CATTTCTGCC.TCTTGATTGG	6.84e-11	0.72646	-	thioesterase superfamily protein
962571	AAAATCTTCC.ATCGAGGCAG	6.88e-11	1.736	-	glycosyltransferase
262180	ACCGTGAACT.GGCTTAGACA	7.02e-11	Inf	-	haloacid dehalogenase-like hydrolase
736783	AAGACTAGCT.CTCAAACGCT	7.12e-11	6.91009	intergenic	n/a
585305	AAGTGTCTTT.TGGCAGGGAT	7.12e-11	6.91009	ccdA	cytochrome c-type biogenesis protein CcdA
1905689	AATGAGCGTA.CAATGACCAA	7.25e-11	5.52833	-	hypothetical protein
282665	AGGATTAAAA.TTCTTCTTCA	7.32e-11	Inf	-	N-acetylgalactosamine-specific phosphotransferase system (PTS), IIA component
282887	ATTGTTTTCA.CGGATGCAGA	7.32e-11	Inf	-	N-acetylgalactosamine-specific phosphotransferase system (PTS), IIA component
277732	ACTTCCTGAT.TGGAGCTGAT	7.32e-11	Inf	-	hyaluronate lyase
277841	CAAAAGAATC.CCCTCAGACA	7.32e-11	Inf	-	hyaluronate lyase
51413	ACCTTCTTAC.TGACTCTGCC	7.32e-11	Inf	-	bacteriocin transport accessory protein
2054514	ATCATGCTAT.AACCAAGGTC	7.91e-11	1.39195	-	phosphate transport system protein
1064903	CAGAGTGTCA.AAACGTCATG	8.02e-11	0.135467	lacG2	6-phospho-beta-galactosidase
881444	AATTGCAACC.TGGAAGCTAT	8.03e-11	0.483207	-	phosphoglycerate mutase family protein
591634	AGAAGAAAGT.CAAAGGAAGA	8.13e-11	4.64031	zmpB	zinc metalloproteinase ZmpB
1058902	ACCTGAGTAC.TCGATCAAGT	8.42e-11	Inf	nrdH	glutaredoxin-like protein
1536068	AAGTTTTGAT.CAACTGCTTC	8.95e-11	0.103737	tpiA	triosephosphate isomerase
39019	AGGTTTACTA.ATTCTCTGGC	9.09e-11	3.47871	intergenic	n/a
2057713	ACTTGATGGA.ATCACAGACG	9.24e-11	0.214166	hasC	UTP-glucose-1-phosphate uridylyltransferase
870958	AAGGCAAAGA.CCTCGAAATG	9.32e-11	0.454099	pmrA	multi-drug resistance efflux pump
2103229	ACTAGTAGAA.TAGTGTTAAA	9.42e-11	3.28238	-	PTS multi-domain regulator
333345	ATCTGCAAAG.AATTCCCTCC	9.73e-11	36.0193	pbp1A	penicillin-binding protein 1A
1623314	ACTTCAAATA.TGCAGATTAT	9.82e-11	0.118259	-	sugar phosphotransferase system (PTS), IIBC component
109818	CACGACAAAG.ATACATCTAC	9.93e-11	0.436117	-	5'-nucleotidase
1074737	AGCCTTATGT.AAGGCGCAAA	9.96e-11	Inf	lepA	GTP-binding protein LepA
1051325	ATCTAGGTAT.TATCAAAAAA	1.02e-10	5.2326	-	hypothetical protein
103814	AGTGAAACCA.AGTGAGCATG	1.05e-10	2.073	intergenic	n/a
1834338	AATTTGCAGA.ATTTTGAAGG	1.06e-10	1.79604	scpB	segregation and condensation protein B
434798	ATCTAATTGA.CTACAGGGAG	1.08e-10	1.81774	-	Na+/Pi-cotransporter protein
1656907	AAAAAGATGG.ACACGGGAAC	1.1e-10	1.64661	nrdR	NrdR family transcriptional regulator
1148605	AACTTTAAGA.CCTCAAAGTG	1.11e-10	2.59645	pyrB	aspartate carbamoyltransferase catalytic subunit
1696925	AAGAGGACAT.TGTAGAAGAG	1.15e-10	3.47797	-	serine/threonine transporter SstT
1089120	CAGGTGTCAT.ATTCGAACCA	1.15e-10	5.32728	gyrA	DNA gyrase subunit A
1645622	AATTCTACCT.TCTCTTGAAG	1.16e-10	Inf	secA	preprotein translocase subunit SecA
1148086	AATACTAGAA.TCTTTTTGTC	1.17e-10	Inf	carA	carbamoyl phosphate synthase small subunit
1836002	ACAAGCCCTG.TTTTCCTCTA	1.19e-10	3.94151	xerD	site-specific tyrosine recombinase XerD-like protein
718568	CAGGATTTGC.AGCCATATTC	1.2e-10	Inf	gyrB	DNA gyrase subunit B
736888	CAAGGTTGTT.GGGAATTAGC	1.22e-10	6.91009	intergenic	n/a
560112	AGACTCCCAA.ACACCAACCA	1.24e-10	0.398718	-	hypothetical protein
1600637	AGAAATTTGG.TGGGCTGATG	1.25e-10	4.08894	ileS	isoleucyl-tRNA synthetase
118044	ATGTGTCCAT.TCACCATGAA	1.27e-10	6.02732	intergenic	n/a
122716	ATGTGTCCAT.TCACCATGAA	1.27e-10	6.02732	intergenic	n/a
260141	AAGCTTCTTC.AACTTTTTTA	1.28e-10	2.29139	intergenic	n/a
873551	AGAGTATGAT.CAGTTGTATC	1.3e-10	0.107667	rnr	exoribonuclease R
1859091	AACCACCATG.CAATCGTAAT	1.31e-10	0.100061	msmF	multiple sugar-binding transport system permease protein
1679135	AGATGGAAGA.CTTATGAAGC	1.39e-10	2.02681	fmt	methionyl-tRNA formyltransferase
1814926	ATCCTCAATC.TCTCTAATCG	1.39e-10	0.836965	galT	galactose-1-phosphate uridylyltransferase
1843956	AAATCACCAT.GACCACTCAA	1.4e-10	0.105017	-	GntR family transcriptional regulator
1844011	AGACCCTTAT.TCGTTTCGAT	1.4e-10	0.100061	-	GntR family transcriptional regulator
272410	AAGCCCGTAT.CCATCAGCAG	1.42e-10	2.42262	-	glycosylhydrolase
439553	ATTTCTCTTG.CCATTCAGAG	1.45e-10	4.79669	-	endo-beta-N-acetylglucosaminidase
439673	AGGCCTTGTT.TTCTCAAGAA	1.45e-10	5.32728	-	endo-beta-N-acetylglucosaminidase
439876	CAAGCAAGTG.TGAAGAGAAG	1.45e-10	4.79669	-	endo-beta-N-acetylglucosaminidase
439909	AAAGACATGA.CATCTTCTCC	1.45e-10	4.79669	-	endo-beta-N-acetylglucosaminidase
440081	ATAGTCATGT.ATCTTTACAG	1.45e-10	4.39295	-	endo-beta-N-acetylglucosaminidase
1837772	ACAAACGGTA.GTAGAACCAT	1.45e-10	5.13435	-	deoxyribonucleotide triphosphate pyrophosphatase/hypothetical protein
2220628	AACTAGCACA.TCTATCAAAG	1.46e-10	4.91197	parB	chromosome partitioning protein ParB
296748	AAGCAGTTGA.GCAGAAGATT	1.49e-10	2.57281	clpL	ATP-dependent protease ATP-binding subunit ClpL
1948982	CAGAGTTTAT.GACAAGATGC	1.5e-10	0.512891	-	hypothetical protein
268138	ATACTTGCTC.GTAACCATTC	1.5e-10	28.462	-	2-amino-4-hydroxy-6-hydroxymethyldihydropteridine pyrophosphokinase
1858392	CATTCTATTG.TTCTAGGATC	1.52e-10	1.4393	msmG	multiple sugar-binding transport system permease protein
1103099	ATCCAACTAG.ACAAATAGAA	1.61e-10	2.29196	-	hypothetical protein
1737591	AGTTTGAGGG.TTTTGACTCG	1.61e-10	0.0847433	-	7-cyano-7-deazaguanine reductase
800735	AATACAAATG.ATAGAAAATA	1.63e-10	0.137106	intergenic	n/a
36318	CATGCTTATT.CTTTGTTGAG	1.64e-10	7.79999	intergenic	n/a
1058928	AGCTCGGTTT.AGCGCAGCTC	1.69e-10	Inf	nrdH	glutaredoxin-like protein
854720	ATCCGTACCC.TTCAACAGAA	1.75e-10	0.313523	comEC	competence protein
1696184	CAACGCCCTG.TTACTGCTAA	1.76e-10	2.45975	-	serine/threonine transporter SstT
794961	AGCTTTCTCT.ATCATCGTAG	1.77e-10	1.47948	-	type I restriction modification system restriction protein
1380410	ATGGGATGAC.CCATTGTCAA	1.79e-10	2.66726	-	haloacid dehalogenase-like hydrolase
1920172	CAAAGGAGAC.GGTATGGAAC	1.88e-10	Inf	intergenic	n/a
1082027	ATAAAGACCC.TACTTGGAAC	1.88e-10	Inf	xseA	exodeoxyribonuclease VII large subunit
895367	AGGAGTGAAT.CCACTACTTG	1.93e-10	1.55378	lmb	laminin binding protein
267419	AAGTTTATTC.AAAAAACCAC	1.98e-10	Inf	folE	GTP cyclohydrolase I
273214	ACCATTCACC.TCAGGGAACC	2.03e-10	Inf	-	glycosylhydrolase
94027	AATCTTAAAG.GGTTATTGCT	2.07e-10	Inf	intergenic	n/a
1059107	AACATCTTGA.GACGTGACTT	2.1e-10	Inf	-	ribonucleotide-diphosphate reductase subunit alpha
97929	AATTTAGCTG.TTATTTTTTG	2.11e-10	Inf	intergenic	n/a
1678628	ACCGCTTTAA.ATTTATGAAG	2.11e-10	Inf	fmt	methionyl-tRNA formyltransferase
656704	AAATAAATGG.TTAGAAAGAT	2.13e-10	0.561654	intergenic	n/a
542117	AAGTTTCATA.GGTTTTACAA	2.14e-10	0.492001	murN	peptidoglycan branched peptide synthesis protein
881149	ACATTCACTC.CAATACTTGG	2.15e-10	0.411343	-	phosphoglycerate mutase family protein
94811	AAGGGGTGTT.AATCATCTAT	2.15e-10	Inf	-	binding-protein-dependent transport system membrane protein
575702	CAGGACGGAT.GATTGCGCAA	2.16e-10	1.04443	bgaA	surface anchored beta-galactosidase
266035	CAGACCAGAT.AGCATCAATG	2.17e-10	12.8635	folC	folylpolyglutamate synthase
873496	AGCGTGAAGT.GAAGCCATGA	2.25e-10	0.507692	rnr	exoribonuclease R
778772	ACGATAAAGT.ACCAGAGTCA	2.26e-10	11.6018	fruA	fructose-specific phosphotransferase system (PTS), IIABC component
1077863	ATTTCAAATG.CAGAGATTGA	2.29e-10	0.103737	recN	DNA repair protein
1543562	AAAAACAGGT.GCTCTCAAGA	2.3e-10	3.68618	-	DEAD/DEAH box helicase
1537852	ATAAAAAATT.CCAGCTGTTG	2.33e-10	45.7911	metA	homoserine O-succinyltransferase
603281	ACTTCAACTG.GGCTTAACAG	2.35e-10	5.09943	thyA	thymidylate synthase
864071	CATTGGCTGT.ACAGGCACTA	2.39e-10	1.32314	lytB	endo-beta-N-acetylglucosaminidase
2018057	AGAGATGATA.GTGTTTGATA	2.43e-10	1.18053	tgt	queuine tRNA-ribosyltransferase
2018057	AGAGATGATA.GTGTTTGATA	2.43e-10	1.18053	tgt	queuine tRNA-ribosyltransferase
2115829	CATGGGAAAA.CCTGAAAATC	2.44e-10	0.411309	-	glycosyl hydrolase
1098929	AATTGCTCAA.TCGTTCAAAA	2.47e-10	3.00833	fhs1	formate--tetrahydrofolate ligase
662558	AAGGAACTCC.GACGAAATTA	2.47e-10	Inf	-	branched-chain amino acid transport ATP-binding protein
1557586	ATTGTTCATG.TTTCTCCTTA	2.54e-10	0.932054	intergenic	n/a
52011	ATTACTTGAG.ACATTTTACC	2.55e-10	Inf	intergenic	n/a
831300	AGAATTAGAG.TGATACAAGG	2.55e-10	Inf	intergenic	n/a
995297	AAGCTATGCT.GAGTGGGAAG	2.55e-10	Inf	-	ABC transporter ATP-binding protein
833903	CAGGCCAGGT.TTGGTCAATG	2.65e-10	4.41353	-	RNA pseudouridylate synthase
765232	AATCCTCAAT.TCTGAAGAAT	2.79e-10	7.79999	-	hypothetical protein
1621896	AATTCATCCA.TTTATCGCAG	2.9e-10	Inf	-	extracellular solute-binding lipoprotein
1844132	AAATAAAAGA.TGAGACACCA	2.93e-10	0.106327	intergenic	n/a
1832086	AAAAAATATC.TCGGAATGCC	2.93e-10	0.107667	-	siderophore uptake periplasmic binding protein
2089550	AACTAGAGAA.AAAATCAAAA	2.94e-10	0.912518	-	hypothetical protein
1449693	AAAAACTCCT.ATCTTCCATT	2.98e-10	5.69549	intergenic	n/a
1102354	CATTGTTCCA.GACTACAAAC	2.98e-10	0.709901	-	hypothetical protein
1018979	AGCAACTTCT.CTCGAAAACG	3e-10	6.85406	addA	ATP-dependent exonuclease subunit A
1018979	AGCAACTTCT.CTCGAAAACG	3e-10	6.85406	addA	ATP-dependent exonuclease subunit A
902655	ACAAGAACAT.GTAAAGACGA	3.09e-10	Inf	intergenic	n/a
513343	CAATAATATC.AAGTGAGGGG	3.09e-10	Inf	metF	5,10-methylenetetrahydrofolate reductase
1481423	CATCTGCTGC.CCTTGCTGAA	3.14e-10	0.762592	dapB	dihydrodipicolinate reductase
339375	ACAAGGCTGA.TTGATTGAAA	3.23e-10	25.3367	gnd	6-phosphogluconate dehydrogenase
2069485	ACTTGGCACG.CTTCCTATAA	3.31e-10	4.29358	-	ribosomal RNA large subunit methyltransferase A
1061736	AGTAAGATTT.GCGTGGACAG	3.36e-10	Inf	nrdF	ribonucleotide-diphosphate reductase subunit beta
1063410	AATCCTTTTT.AGCTATCTAA	3.41e-10	Inf	lacR1	lactose phosphotransferase system repressor 1
870534	AGGAAAAGGC.ATTCCAACAA	3.48e-10	10.3899	pmrA	multi-drug resistance efflux pump
1078894	ATAGTCAATT.AAAAATGAAT	3.54e-10	0.105017	-	hemolysin-like protein
884979	CATAAGTACC.TTTGTCAAAA	3.56e-10	4.2965	glmU	bifunctional N-acetylglucosamine-1-phosphate uridyltransferase/glucosamine-1-phosphate acetyltransferase
723944	ATGGGCCATT.AATCTTGGAA	3.57e-10	6.91009	-	MutT/NUDIX hydrolase family protein
661950	ACTGGTTGGA.TAATCGGTCC	3.57e-10	Inf	-	branched-chain amino acid transport ATP-binding protein
1581731	CAGTCAGACG.TTAAAGACGG	3.6e-10	0.52112	relA	GTP pyrophosphokinase
1920389	ACCACATGCT.TCAACGAAGA	3.65e-10	Inf	rpoC	DNA-directed RNA polymerase subunit beta'
280896	AAATCATTGT.GGTGATTTGT	3.66e-10	27.349	-	hypothetical protein
540571	ACATTTCCTA.TCTCTTTCCT	3.72e-10	4.64031	intergenic	n/a
664377	ATAATGAAAT.ATGTAAAAAA	3.89e-10	1.52283	intergenic	n/a
1084298	CATGACCAAT.TTCTTGGTTC	3.96e-10	Inf	truB	tRNA pseudouridine synthase B
1148169	AATCCGTACT.GCGAGTAGAA	4.01e-10	Inf	pyrB	aspartate carbamoyltransferase catalytic subunit
1759412	CATATTATCA.CTCCTTTCAA	4.02e-10	3.323	intergenic	n/a
1059431	ACGGTGAATA.TATCTTGAAA	4.03e-10	Inf	-	ribonucleotide-diphosphate reductase subunit alpha
2065611	ATTTTCCAAT.TCACGGAGGA	4.09e-10	1.78072	tyrS	tyrosyl-tRNA synthetase
1759805	CACTCATATA.TTGTTAAATG	4.11e-10	0.633247	-	Mga-like regulatory protein
615710	ACTGAGCATG.GTTTCAAAAA	4.28e-10	17.135	-	hypothetical protein
1836498	AGGAGTTTAG.CGATGATTGC	4.29e-10	0.107667	-	phosphoesterase
239230	AAAAAGGCTT.AAATTGAATG	4.35e-10	0.551691	-	surface-anchored pullulanase
976299	CATGAGTACG.ATGATGTCGC	4.35e-10	Inf	-	peptidase
895330	ATCATTCAAG.CACCAGATAC	4.35e-10	Inf	lmb	laminin binding protein
1348445	AACAATTTCC.TGTAAAATTC	4.35e-10	Inf	nagB	glucosamine-6-phosphate isomerase
1150109	AGAATTGGAG.GTTTGGCAGG	4.35e-10	Inf	nth	endonuclease III
975853	AAAAGTTGGC.AAGAAGATGC	4.35e-10	Inf	radC	DNA repair protein RadC
976015	AAGTCGCCAT.TGCTTGATTG	4.35e-10	3.00775	radC	DNA repair protein RadC
35436	AGAGTGTACG.GAGGATATGC	4.35e-10	Inf	-	carbonic anhydrase
626847	ATCCAGATGG.GAAAGAGTTC	4.35e-10	Inf	-	amino acid ABC transporter ATP-binding protein
1804561	ACAAAGTCAC.AGAGCCGTGA	4.35e-10	Inf	-	ABC transporter ATP-binding protein/permease
1293083	AAGAGAAGAT.AGACGATTAT	4.35e-10	Inf	-	ABC transporter ATP-binding protein
269476	ACATTTACAC.ACACACTGAT	4.35e-10	Inf	rplM	50S ribosomal protein L13
164756	AGAAAATACG.TCTACTATGA	4.47e-10	4.45437	mutL	DNA mismatch repair protein
1565204	ACCATCTGAT.TTCAGGCTCT	4.52e-10	3.75468	-	cation-transporting ATPase
1080203	ATGCCTTGAT.GCGCAGGCAG	4.68e-10	Inf	fps	geranyltranstransferase
634774	AAATTGACGC.GATGGCGTAC	4.7e-10	2.10566	thiE	thiamine-phosphate pyrophosphorylase
1921497	ACTGTGGAAC.GACCGTGGTC	4.85e-10	Inf	rpoC	DNA-directed RNA polymerase subunit beta'
1921917	ACAAACGTGT.GAACAAATCA	4.89e-10	Inf	rpoC	DNA-directed RNA polymerase subunit beta'
1579893	AGAGCAAGAG.CACTCAAAAG	4.92e-10	2.06319	-	hypothetical protein
1931470	ATGTAGTCCA.GACCGTATCG	4.96e-10	3.33824	murA1	UDP-N-acetylglucosamine 1-carboxyvinyltransferase
1482423	AGGCCACCAA.CGCTTAATTG	5.12e-10	0.54725	-	DegV family protein
1892442	ACTTTGATAA.CATAGTATAA	5.17e-10	1.96136	intergenic	n/a
1111376	AACGTCTAAA.TCAAACTGTA	5.24e-10	Inf	intergenic	n/a
1565	AGATAAAAAA.TAAAAGTTAT	5.24e-10	6.02732	intergenic	n/a
1806152	AATTATAAAC.AAAGAGAGTA	5.24e-10	Inf	intergenic	n/a
234062	AAAAATGTAA.TAGTTTTTAC	5.24e-10	Inf	intergenic	n/a
1486990	AGGCACCGCC.CCCATAGCGA	5.24e-10	4.91197	-	pyridine nucleotide-disulfide oxidoreductase family protein
1484032	ACAATTGGCT.AAAATACAAT	5.24e-10	5.28113	glmM	phosphoglucosamine mutase
1599314	AATCAAGGTA.AAGGCTGACA	5.24e-10	5.47441	ileS	isoleucyl-tRNA synthetase
488435	AATTTCTCCT.ATGACTGATA	5.24e-10	Inf	-	hypothetical protein
488446	AGGAGAAATT.GAACGTTTGG	5.24e-10	Inf	-	hypothetical protein
1084478	CATCTTCCAA.TTGTTGTTAG	5.24e-10	Inf	-	hypothetical protein
1485326	AGCATTGAAG.TTTACCCAAT	5.24e-10	4.91197	-	hypothetical protein
1331096	ACCTAGAAAT.GAGGTTACCG	5.24e-10	Inf	-	GntR family transcriptional regulator
1331108	AGGTTACCGA.GAACATGCCA	5.24e-10	Inf	-	GntR family transcriptional regulator
1331180	AAAACTACCT.TTCAACTACT	5.24e-10	Inf	-	GntR family transcriptional regulator
1711	AATCCATGAT.CATTTTTCAA	5.24e-10	4.91197	dnaN	DNA polymerase III subunit beta
990661	CAGTTAAAGG.TGATGAAGAA	5.24e-10	Inf	ribC	bifunctional riboflavin kinase/FMN adenylyltransferase
263592	CACCTGCACC.ATACCAGCAG	5.26e-10	6.44296	-	permease
1920696	ATCCAGGTGA.ACAGATCTTC	5.26e-10	Inf	rpoC	DNA-directed RNA polymerase subunit beta'
977361	AACTTGGTCG.CGTGGTTTTG	5.3e-10	3.37678	rex	redox-sensing transcriptional repressor Rex
1806359	ATGCTGATAT.ATTGCTATCC	5.45e-10	0.471689	exoA	exodeoxyribonuclease
1081781	ATGGGGTTGG.GCGCTTGCGA	5.46e-10	Inf	xseA	exodeoxyribonuclease VII large subunit
1783441	AGAGCTATAT.GTCTTTGACC	5.46e-10	2.14089	trpE	anthranilate synthase component I
1063904	AGAAACGTTA.GGTCTCTTCT	5.51e-10	Inf	lacG2	6-phospho-beta-galactosidase
1997601	ATTACTTCAA.TCCAACTTTA	5.55e-10	2.52853	intergenic	n/a
1861237	CACTAGCCCA.ACTTGTGGGA	5.57e-10	0.178592	aga	alpha-galactosidase
782513	AGCGTCGTTT.TCAGTTGGAT	5.6e-10	1.06594	-	DNA translocase FtsK
1081868	AAGGAATGAA.ATCAATGTGA	5.69e-10	Inf	xseA	exodeoxyribonuclease VII large subunit
1822610	AGGTTTATCA.GTGGCGCGTG	5.77e-10	0.324692	-	glycine/betaine ABC transporter
2173012	ACAAGGTCAA.CCAATCAACT	5.78e-10	10.5043	-	isoprenylcysteine carboxyl methyltransferase (ICMT) family protein
1056225	CAATTCATTT.TAAATTGCAG	5.83e-10	5.10027	intergenic	n/a
1350572	CAAGTTAATG.TTCATGGTAC	5.83e-10	5.01145	intergenic	n/a
240091	CAGATGACAT.CGTAACAACC	5.88e-10	3.9395	-	surface-anchored pullulanase
1948033	AGATAGATGG.GGAAGGGTTC	6.08e-10	1.08483	-	ABC transporter ATP-binding protein
971397	ACCGTCCGAA.AAGTCAAAAA	6.31e-10	Inf	-	methionine aminopeptidase
971756	ACCAATTTGT.ATTACGAAAG	6.31e-10	Inf	-	methionine aminopeptidase
1481644	AATTCTTTTA.CTCTGCAATT	6.47e-10	0.962927	dapB	dihydrodipicolinate reductase
1847519	AAGAATTGTT.AACAATCCAA	6.63e-10	3.24332	-	peptide ABC transporter ATP-binding protein
449574	ACCAGTGTGG.TTTCCAAAAG	6.78e-10	0.461665	-	type I restriction-modification system M protein
1780859	CACGAATCTT.GAGCAGAAGG	6.86e-10	4.86781	trpC	indole-3-glycerol-phosphate synthase
866211	AAATTATGGG.AAACACAGTA	6.98e-10	3.13714	fbpS	fibronectin/fibrinogen-binding protein adherence and virulence protein A
35686	AAGATAGAAA.TCCCATTAGT	7.01e-10	0.208017	intergenic	n/a
34755	ACAAAGACAA.CCAACTAATC	7.01e-10	0.204088	sms	DNA repair protein RadA
1803078	AACTAGCCGT.ACCGTTTTGC	7.14e-10	0.535382	-	ABC transporter ATP-binding protein/permease
277042	CAATGCGACA.CAACCATGGA	7.24e-10	Inf	-	hyaluronate lyase
277029	AACTAGATGA.GCCAATGCGA	7.24e-10	Inf	-	hyaluronate lyase
1837212	ACTTTCCTTA.TTGGGCTGGC	7.25e-10	27.7003	-	deoxyribonucleotide triphosphate pyrophosphatase/hypothetical protein
392639	CAGGAGTTCT.CCAGTTCTCA	7.25e-10	2.45188	gatB	aspartyl/glutamyl-tRNA amidotransferase subunit B
582844	AGGGATGGAG.TGGAAATGAT	7.34e-10	2.97026	-	sodium hydrogen exchange transporter
1087333	CACTGAATTT.ACAATCGCGA	7.37e-10	Inf	-	formate/nitrate transport protein
1059671	CACCAATACG.GAAAGTTGAA	7.4e-10	Inf	-	ribonucleotide-diphosphate reductase subunit alpha
1147038	ATGATGGAAG.TTTTAAACAA	7.49e-10	Inf	carA	carbamoyl phosphate synthase small subunit
1102422	AAGAAACTGT.TAGAGCAAAA	7.6e-10	Inf	intergenic	n/a
1920034	CAGAAGAGTT.ATTGACCAGC	7.8e-10	Inf	ndk	nucleoside diphosphate kinase
1690516	ATATTGAGAA.TCTGAAGCTC	7.92e-10	3.74107	-	isochorismatase
1081940	AGGATGACCA.GCAGTTATTC	7.99e-10	Inf	xseA	exodeoxyribonuclease VII large subunit
1453975	AATAGTGGGA.GGGAGCCAAA	8.12e-10	0.639725	-	hypothetical protein
482715	ACGAATCAGA.GTGACCCTTG	8.18e-10	1.91602	infB	translation initiation factor IF-2
2123019	CAAAGCCATC.TGGTGCTTGA	8.71e-10	5.19172	-	fucosidase
1289985	AAAGAAAAAT.ACGAAAAATT	8.94e-10	0.614378	intergenic	n/a
2125929	AGTGGCGCAC.TGTTCTCATC	9.04e-10	5.32728	arcB	ornithine carbamoyltransferase
1444742	ATTCAACCCT.GTCCTGATAC	9.11e-10	0.138613	-	ABC transporter ATP-binding protein
326710	ACAAGGATGG.TGGTTCTGGG	9.23e-10	0.313767	-	cell wall surface anchored protein
1041376	CATCTTCTTT.GAGATGATCG	9.25e-10	Inf	-	lipoate-protein ligase A
1041388	ACCTCAACTA.ACGATCATCT	9.25e-10	Inf	-	lipoate-protein ligase A
1081106	CAGAAATCCG.GTTCGCAAAC	9.57e-10	Inf	xseA	exodeoxyribonuclease VII large subunit
1458477	ACTTTGGTGT.CCAACATTTG	9.59e-10	5.7059	asnC	asparaginyl-tRNA synthetase
1381546	AATGCTCCTG.TGAAGTTATG	9.69e-10	1.33879	intergenic	n/a
2033984	AATATTTACA.GATTCTGTAT	9.69e-10	4.70219	intergenic	n/a
986293	ATGAAACTAC.AAGAAAAAAC	9.81e-10	0.57077	-	hypothetical protein
1824809	AATATCTGAA.GGTGGAGAAG	9.83e-10	Inf	-	hypothetical protein
1047397	ATAATCAAGG.CGAAAACTTA	9.92e-10	1.53679	-	multidrug resistance protein
1750043	AAAAGTTAAG.CCCATTTCTC	1.01e-09	0.167724	-	phage-like protein
973939	ACCAGTCTAT.TACGGTTGGC	1.02e-09	Inf	pcrA	ATP-dependent DNA helicase
1082571	AGGTCTTGCT.CTCCGTGTAT	1.03e-09	Inf	udk	uridine kinase
1602337	AACGTTCAAA.AATATCATTC	1.12e-09	8.59161	-	cell-division protein DivIVA
884838	ATCATAAACA.ATGGTCAACG	1.12e-09	0.395873	glmU	bifunctional N-acetylglucosamine-1-phosphate uridyltransferase/glucosamine-1-phosphate acetyltransferase
90003	CAATCATGCT.CAGGTACTAC	1.17e-09	3.53827	intergenic	n/a
487709	CAAAAAGTAG.TAATTCTGTA	1.17e-09	Inf	-	hypothetical protein
2124605	ATACCACCCA.TCTATGGCGG	1.18e-09	1.95877	arcA	arginine deiminase
1096703	ATTTCTAAAT.CCCAATTTGG	1.2e-09	6.86938	vicR	response regulator protein
1101982	ACGAGTTGGG.TTACACTTGG	1.21e-09	0.199601	-	hypothetical protein
767873	AGTCAATCTC.TCCAAAAGAG	1.21e-09	5.22433	sufC	FeS assembly ATPase SufC, ABC transporter ATP-binding protein
608392	AACACCACAA.AAATCCATTG	1.22e-09	2.32674	-	LysR family transcriptional regulator
436358	ATTCTAAAGC.AAAGACCATG	1.23e-09	3.2647	-	endo-beta-N-acetylglucosaminidase
1063862	AACGTTATCC.AAGAAATCAG	1.23e-09	0.919919	lacG2	6-phospho-beta-galactosidase
514530	ACGACTTTTG.GGGTCGTGAG	1.25e-09	0.105017	pnpA	polynucleotide phosphorylase/polyadenylase
275950	CACCAGTTCC.AACAATGCTC	1.27e-09	Inf	-	hyaluronate lyase
1798913	ATTGTCTCGC.GGAGATCTAA	1.3e-09	1.14601	intergenic	n/a
1633664	ATATCGGACA.GAAATTATTG	1.3e-09	0.188654	nanA	sialidase A (neuraminidase A)
664715	AGCTGGTCAT.ATCTTATCAA	1.3e-09	Inf	prfB	peptide chain release factor 2
1058838	AAATGACCAA.CGTTTCTTGG	1.3e-09	Inf	nrdH	glutaredoxin-like protein
984601	AAAACTTCCA.GCGATGATAT	1.33e-09	2.03143	intergenic	n/a
1067628	AATCACTTCT.GATATGGAAG	1.37e-09	Inf	lacT2	transcription antiterminator LacT 2
1067775	AGAGGAAAGA.ATTCTCAGGA	1.37e-09	Inf	lacT2	transcription antiterminator LacT 2
797395	AACTCGATCA.CAAACATCGT	1.38e-09	5.69182	intergenic	n/a
1694549	AGCGAACTAC.AAGAAAAACC	1.39e-09	3.36032	-	CorA-like Mg2+ transporter protein
533421	ATTGGACAGC.GTTCTCTGCG	1.44e-09	3.88034	-	amino acid ABC transporter permease
272322	AGTTGGAATA.AAACTTAATA	1.45e-09	1.22521	-	glycosylhydrolase
396019	AGCTTTATAA.AATTACCAAA	1.46e-09	3.76412	prfC	peptide chain release factor 3
1392217	ACATGGTATT.ATACATGCTG	1.48e-09	3.44362	nox	NADH oxidase
512482	AGGCAGGAAT.GCCCAGTCAA	1.48e-09	2.60005	metE	5-methyltetrahydropteroyltriglutamate--homocysteine methyltransferase
1453289	AAGAGATTGC.GGTTTGATGC	1.5e-09	19.2176	ppaC	manganese-dependent inorganic pyrophosphatase
1644066	CAGCATAAAT.CCATTAAACA	1.51e-09	0.163999	aroF1	phospho-2-dehydro-3-deoxyheptonate aldolase
803158	AATCTTCAAT.TTAGAATAAG	1.58e-09	1.57757	dnaE	DNA polymerase III DnaE
268394	ACCCGTCCCA.CTCTGACTCA	1.58e-09	13.7908	-	2-amino-4-hydroxy-6-hydroxymethyldihydropteridine pyrophosphokinase
292539	CAAGAATACT.TTCAAGGAAC	1.59e-09	38.0244	pbpX	penicillin binding protein 2x
1059012	CATAATCTTA.TACATCATCC	1.61e-09	Inf	intergenic	n/a
335908	AGACGTGAGA.CTATTATCGA	1.61e-09	2.40947	-	RNA methylase family protein
1061571	ACTGGAGAAA.CTATCTAACA	1.61e-09	Inf	nrdF	ribonucleotide-diphosphate reductase subunit beta
1630098	CAATCAATAA.GTCCTATATA	1.64e-09	0.171448	-	ABC transporter permease
1080818	AAGACCAAGT.ACGCTTTTGA	1.65e-09	Inf	xseA	exodeoxyribonuclease VII large subunit
1064165	AACCTTGAGG.TAGATAATCC	1.65e-09	Inf	lacG2	6-phospho-beta-galactosidase
1822207	CATGAAAGAA.CTCTTCTCAA	1.77e-09	34.8602	-	glycine/betaine ABC transporter
1087738	ACATTGTTTT.TTGAATGCCG	1.8e-09	Inf	-	formate/nitrate transport protein
617	AGGTCAGAGC.AAATCTTCAG	1.8e-09	5.28113	dnaA	chromosomal replication initiation protein
1860562	ACCTGTAGTT.CAAGAAGTCC	1.82e-09	1.59341	msmE	multiple sugar-binding protein precursor
1079942	AATTGATTGG.CTTGCTTTTC	1.82e-09	Inf	fps	geranyltranstransferase
1063847	AATCAGCTCA.TGGTACAAGA	1.82e-09	Inf	lacG2	6-phospho-beta-galactosidase
1063847	AATCAGCTCA.TGGTACAAGA	1.82e-09	Inf	lacG2	6-phospho-beta-galactosidase
1059395	ATAAATTTTA.AATCAATATG	1.85e-09	Inf	-	ribonucleotide-diphosphate reductase subunit alpha
2036440	AGAAGCGTCC.CCGATATCAT	1.85e-09	0.343374	pgi	glucose-6-phosphate isomerase
1815978	AAGCTGGGCA.GTGATTGACA	1.86e-09	2.95433	galK	galactokinase
639415	AAAATCGAGG.GTGTAGATAA	1.87e-09	2.0213	-	hypothetical protein
628856	CATAAATAAG.AAGAAATTCA	1.9e-09	3.74068	intergenic	n/a
1807055	AGTCAATTTC.AAGACAATCG	1.93e-09	Inf	exoA	exodeoxyribonuclease
464640	AAAAAGGATT.TTTCTTGAAA	2e-09	10.4053	blpS	regulatory protein BlpS
1640576	ATCAGGGACT.GACCTCTTGA	2e-09	0.153238	recG	ATP-dependent DNA helicase RecG
1350983	AACCAAGCCC.AAGTTCTTGT	2.02e-09	13.8389	intergenic	n/a
418301	AAGAAAAAAG.TTCATTTTAC	2.05e-09	1.99899	intergenic	n/a
1091862	ACCTTGTTGT.ATCACTGCAG	2.09e-09	0.135144	ldh	L-lactate dehydrogenase
1058814	ATTGGACACA.TTGTTTTTAG	2.1e-09	Inf	nrdH	glutaredoxin-like protein
1641143	AGTTAATGGT.ACGCGGTAGG	2.1e-09	0.140494	alr	alanine racemase
2132053	AACGTAAGGC.ATTGTGGATG	2.11e-09	4.96891	-	hypothetical protein
336409	ATCATAACTG.CTCAATACAG	2.12e-09	2.42262	-	RNA methylase family protein
1016903	AGTCAATGGT.CAATCAAATC	2.13e-09	3.92001	addB	ATP-dependent exonuclease subunit B
2125305	ATGACAAATT.AGTATTCCAA	2.14e-09	12.0678	arcB	ornithine carbamoyltransferase
1151229	ATCTGCCGTA.CCTGTTTACA	2.15e-09	1.50544	intergenic	n/a
1082364	ACATTGGTTT.ACCACACCTA	2.15e-09	Inf	udk	uridine kinase
1616131	AGAAAGCTTT.CTATTCCTTG	2.15e-09	Inf	-	ROK family protein
2122261	AGATACCTCA.CTCCCAGAGC	2.17e-09	1.24733	-	fucosidase
1148454	AGTTTGTAAC.ATTGATGAAA	2.17e-09	Inf	pyrB	aspartate carbamoyltransferase catalytic subunit
165845	AGTTGTGTTT.ACCACTCTGC	2.19e-09	1.25595	intergenic	n/a
1125543	CAGCCAAAGA.CGTAAGCGTA	2.26e-09	0.0995242	intergenic	n/a
1634458	ATCTCACTTA.ATGGCTCGCA	2.27e-09	1.20454	nanA	sialidase A (neuraminidase A)
984326	CAGGAAATAT.GGTTACAAGA	2.27e-09	1.49837	eutD	phosphotransacetylase
1097334	AATGGCATGT.CAGATTGTAG	2.3e-09	3.00833	mutY	A/G-specific adenine glycosylase
1905628	ATAAGTTTAG.AGGAAAATAG	2.31e-09	38.4782	intergenic	n/a
1697237	AAGCTAGAAC.CCGATAGCCA	2.36e-09	2.78737	-	hypothetical protein
1697237	AAGCTAGAAC.CCGATAGCCA	2.36e-09	2.78737	-	hypothetical protein
1147196	ATTTGCCAGA.CACTTGATTA	2.37e-09	Inf	carA	carbamoyl phosphate synthase small subunit
1022898	CAAGTAAAAA.GGTTTGATAC	2.39e-09	0.197466	-	hypothetical protein
1645292	AACAAGATGA.AAACTAGAGG	2.4e-09	1.26747	secA	preprotein translocase subunit SecA
1688868	AGATCTCATA.GTCCTCTCCT	2.43e-09	0.188607	-	methyltransferase
1085029	CAAGGTCTCT.CGCGTGGGTC	2.46e-09	Inf	-	hypothetical protein
2104484	AGCGACCTTG.TTTTTATCCA	2.51e-09	0.565749	-	PTS multi-domain regulator
33696	AAGACCAAGA.CCACAGTTGG	2.52e-09	0.220645	intergenic	n/a
975264	AAATGGAAGA.CGCTTGACTG	2.6e-09	0.223344	pcrA	ATP-dependent DNA helicase
1454512	AGGTCATCTG.GATGATTTGA	2.62e-09	21.0575	-	hypothetical protein
1384008	CAGAATCCCA.ATAAAGCTGA	2.66e-09	0.215529	-	thioredoxin reductase
419479	AAGTCGTCTT.TTTTCATATT	2.69e-09	3.07792	intergenic	n/a
1457294	AATTTGTAGG.GCTGAATAGT	2.72e-09	6.78419	ssb	single-stranded DNA-binding protein
561558	ATCAAAAATA.TAGCAATAAA	2.75e-09	0.10126	intergenic	n/a
1847632	AGAGCTCGGC.TGACCTATCT	2.75e-09	0.437908	-	peptide ABC transporter ATP-binding protein
1990810	AGTCAACTTG.TCTTGATCCA	2.89e-09	0.611842	adhE	bifunctional acetaldehyde-CoA/alcohol dehydrogenase
726690	ACTTGACCTT.AATTTTGTGG	3.04e-09	3.46929	clpE	ATP-dependent Clp protease ATP-binding subunit
664538	ATTTTTGGAA.GATAATATTG	3.21e-09	Inf	prfB	peptide chain release factor 2
1932296	AAAAGTTCGT.TATTAGTAGC	3.22e-09	1.81049	-	hypothetical protein
1802322	CAAAGACACG.CCTGCAGAAA	3.22e-09	1.23425	-	ABC transporter ATP-binding protein/permease
1838015	ACCAATTTGT.CAAAACTTTG	3.26e-09	Inf	glr	glutamate racemase
1487443	ACAGCAAACA.GAATCCAGCC	3.33e-09	0.45748	-	pyridine nucleotide-disulfide oxidoreductase family protein
1453157	ATGGTTTGGC.ATGTTGAAAG	3.37e-09	10.2134	ppaC	manganese-dependent inorganic pyrophosphatase
377410	ATAGGAAGAG.GGCCAAGGCG	3.37e-09	Inf	-	aspartate kinase
1590324	ACGAATGGCA.CTATTAGCAC	3.42e-09	4.41353	tpx	thiol peroxidase
840983	ACCAATTCCC.AATGCGTTCT	3.44e-09	1.29169	holB	DNA polymerase III subunit delta'
1642540	AACTATCATT.TCATCAAAAG	3.47e-09	0.154187	intergenic	n/a
1671150	AAGACCTCTT.CAAAAGCATT	3.48e-09	1.83885	mvaS	3-hydroxy-3-methylglutaryl coenzyme A synthase
1537150	ACTCTTTTGC.AAGGTATCAC	3.58e-09	Inf	metA	homoserine O-succinyltransferase
626336	AAAACAGTTA.GAGTGGTTTG	3.63e-09	5.47441	intergenic	n/a
259357	ATCGTATCAT.GTTGCTTCAG	3.65e-09	3.1052	manL	mannose-specific phosphotransferase system (PTS), IIAB component
1920345	AGGAAGAAGG.AATGAAGAAA	3.77e-09	Inf	rpoC	DNA-directed RNA polymerase subunit beta'
158544	AAATCCAGCC.CGTCTAATTC	3.8e-09	6.16185	-	response regulator protein
1920879	AACCTTCTGT.AGAGCAGCAC	3.86e-09	Inf	rpoC	DNA-directed RNA polymerase subunit beta'
202165	CAATCGGTAA.ATGGAAATCA	3.89e-09	Inf	secY	preprotein translocase subunit SecY
558673	ATCCCGTGCG.ACTCTTTCAC	3.89e-09	0.190789	-	ABC transporter ATP-binding protein
547781	AAATTGCAAC.TTGGCGCCAA	3.95e-09	14.2047	-	nitroreductase family protein
163970	ATAGAAGGCA.GGCTTCACCA	3.96e-09	4.45437	mutL	DNA mismatch repair protein
2068172	AACGATGGAA.TCTTGGACTG	4.04e-09	7.94005	-	cation transporting ATPase
238876	AAGCTGAACT.CCAAATACAG	4.06e-09	4.95704	-	surface-anchored pullulanase
1147922	ATCCTTTGGT.GGAAATTATG	4.14e-09	Inf	carA	carbamoyl phosphate synthase small subunit
574535	AACAAGCCAG.CGTGAACGCT	4.2e-09	1.98218	bgaA	surface anchored beta-galactosidase
267961	ACAATTCTCC.TAATGGACAG	4.29e-09	Inf	-	2-amino-4-hydroxy-6-hydroxymethyldihydropteridine pyrophosphokinase
1453735	ACAATAAAGA.AATAAACAAA	4.34e-09	17.4173	intergenic	n/a
2065881	CAACTGGTAA.AAATTTGGTA	4.37e-09	1.28734	tyrS	tyrosyl-tRNA synthetase
639400	AGATAAACCA.CTAAGCTTAG	4.41e-09	1.53417	-	hypothetical protein
856514	ATCAAGTCCA.CCTTTCTAGA	4.44e-09	0.10775	comEC	competence protein
1643216	AGACTGGTTT.ACAACGGCAG	4.55e-09	0.155508	aroF	phospho-2-dehydro-3-deoxyheptonate aldolase
1348078	AGATTGAAGA.GTCCCAACCC	4.7e-09	6.91009	nagB	glucosamine-6-phosphate isomerase
1126147	CAAGCAGCGT.TTCCCTCGAA	4.71e-09	0.458564	-	hypothetical protein
2124862	ACTATGACAA.TTCACTATTC	4.71e-09	5.5238	arcA	arginine deiminase
1862011	ATTCCTCAGG.GCTAACTTCC	4.82e-09	0.344011	aga	alpha-galactosidase
663336	AAAACAATCC.CTGGATTGTT	4.87e-09	4.30199	intergenic	n/a
1383093	CACCTTCAGT.ATCTCAGAGA	4.87e-09	2.34346	-	SpoU rRNA methylase family protein
1449159	ATGCCATGAG.CAAATTGCTG	4.88e-09	6.50926	-	polysaccharide biosynthesis protein
2060729	ATGCCCAAAC.CAACAAAAAA	4.99e-09	0.530049	-	transferase
528736	AGCGGGTGAC.CGTCGGATGA	5.07e-09	0.17151	-	two-component system, sensor histidine kinase
1005836	AGCTGAGAAG.GAAATACTTC	5.17e-09	2.2471	glgB	glycogen branching enzyme
589562	ACACGCCAAG.ACCGTCCAAT	5.24e-09	3.06698	-	sensor histidine kinase
568078	AAAAGATACC.TTATAAAACC	5.33e-09	Inf	-	surface-anchored serine protease
1383054	AAAAGAAGGT.TCCATTTCTT	5.34e-09	3.46068	-	SpoU rRNA methylase family protein
1933467	ATGCCAAGAA.GTCACAATCA	5.36e-09	1.75567	-	hypothetical protein
402281	AGCTTCCAAG.TTGGAGCGAT	5.45e-09	2.10065	ilvC	ketol-acid reductoisomerase
1785292	ATAATTTTGG.TAGTCAAGTG	5.47e-09	5.96136	-	LacI-family transcriptional regulator (catabolite control protein)
476007	AAGAAAGATT.CAATGAAAAG	5.48e-09	0.255276	pncP	ABC transporter ATP-binding protein
1905444	CAAAAGGATT.CAGATTTCTC	5.61e-09	Inf	-	P-loop hydrolase
1749294	AGACTTCTTG.TTCCATTCCA	5.79e-09	0.607317	-	hypothetical protein
272335	ACTTAATACC.AATCCAGAAC	5.88e-09	1.67961	-	glycosylhydrolase
636769	ACCGCAAGAG.AGAATCGAGA	5.91e-09	1.30775	-	ABC transporter ATP-binding protein
1858028	CAAACCAAAG.TATTAGCCAA	5.94e-09	4.79669	msmG	multiple sugar-binding transport system permease protein
1601593	ATTTGACGTT.CCCACGTTAC	6e-09	0.830866	intergenic	n/a
40658	ATCTCTTGAG.CAGTTTTTCA	6.09e-09	3.51329	polA	DNA polymerase I
362096	ACTAATGCAG.CAATTATAGA	6.17e-09	2.23	intergenic	n/a
1989604	CAACTGAGTT.CGTCCGTAAG	6.35e-09	4.21663	adhE	bifunctional acetaldehyde-CoA/alcohol dehydrogenase
1585740	AGCCTGTAGA.TATAAGGAAT	6.36e-09	0.680541	pepO	endopeptidase O
2208213	ACGTGAACTG.GTCCTATTCG	6.52e-09	Inf	trsA	tryptophanyl-tRNA synthetase II
622682	AAAAAATCGA.AAACCTTCAA	6.52e-09	Inf	-	hypothetical protein
1977489	ACCTTCTACG.TTTGGATACG	6.57e-09	Inf	plr	glyceraldehyde-3-phosphate dehydrogenase, plasmin receptor
872560	CAAGGGCAGA.CCCTCGGTCA	6.58e-09	5.27646	rnr	exoribonuclease R
1302014	AGCGTCAAGG.ATAACTGACT	6.64e-09	0.234402	-	hypothetical protein
703350	CATAAAATTT.TTAACTCTTC	6.73e-09	1.73236	-	NUDIX family protein
297846	AAAAGAAGGA.CCAGCTGAAA	6.85e-09	Inf	intergenic	n/a
1481811	AACAGGAATA.CCTGCCATTC	6.88e-09	4.82806	dapB	dihydrodipicolinate reductase
1923849	CAATCAATTA.CGTACCTTGA	6.99e-09	2.77925	rpoC	DNA-directed RNA polymerase subunit beta'
1808389	ATATCTTGGG.GATAACATCC	7.29e-09	2.68858	xpt	xanthine phosphoribosyltransferase
144921	AAAAACATAA.TGGAGGATAT	7.37e-09	2.1022	intergenic	n/a
1639504	ATATCCGTCT.TCTCTCCTTG	7.45e-09	0.292371	recG	ATP-dependent DNA helicase RecG
1071678	ATCTTCTAAA.GATCTCCTTC	7.64e-09	0.601634	intergenic	n/a
198972	AATCCTTCTG.TACACCAACA	7.74e-09	Inf	rplF	50S ribosomal protein L6
1652449	ATAATAAAAT.ATAGAAAACG	7.8e-09	1.89876	intergenic	n/a
426469	AAAGGAGAGA.GGATGCAAGC	7.81e-09	1.2265	-	ABC transporter ATP-binding protein
426469	AAAGGAGAGA.GGATGCAAGC	7.81e-09	1.2265	-	ABC transporter ATP-binding protein
461639	CAAAAGATTG.GATAGTGTTC	7.92e-09	9.22174	-	HIT-family nucleotide-binding protein
509484	ATTAAGTACA.CCCAAGTAAA	7.93e-09	45.7911	intergenic	n/a
797355	AAATTTATCA.CCACTTAACA	7.96e-09	3.43502	intergenic	n/a
1562675	AAAAATCGCA.CACTCCTTAC	8.19e-09	1.72427	-	NIF3 (NGG1p interacting factor 3) family protein
1823483	AGGTCAAAAG.GACAACTGCA	8.26e-09	0.0724888	-	glycine/betaine ABC transporter
1816020	ACTGGACCAA.TATCCAAAAG	8.3e-09	2.23363	galK	galactokinase
671675	AAACTTGATT.CCAATTTCTC	8.37e-09	0.142246	-	helicase
1646096	AAGAAGAATT.CGTGAAATCT	8.38e-09	0.505928	secA	preprotein translocase subunit SecA
396267	ATACTTGTCC.CAAACCAGCG	8.39e-09	4.79669	prfC	peptide chain release factor 3
1828492	AGCCCCAGCA.CATTAAAGTA	8.44e-09	0.166827	-	UDP-glucose 4-epimerase
2178147	ACAAGTGCCA.GACTCTAGAT	8.67e-09	3.00308	clpC	stress response-related Clp ATPase
325492	AAGCTTGGGC.GCAGCGTATT	8.68e-09	Inf	aliA	extracellular oligopeptide-binding protein
298918	AACCAAATGG.GAACAGTCAA	8.81e-09	0.317906	luxS	S-ribosylhomocysteinase
1905523	ATCATTCTTT.CTAATAGATG	8.89e-09	Inf	-	P-loop hydrolase
539	CAAAGGTATA.TTTTCTTTTA	9.18e-09	4.54539	dnaA	chromosomal replication initiation protein
511731	CAAGGTTCAG.AGCTCTTGCA	9.18e-09	Inf	metE	5-methyltetrahydropteroyltriglutamate--homocysteine methyltransferase
1920558	ACAAGAAACT.TTTGTTTCAA	9.28e-09	Inf	rpoC	DNA-directed RNA polymerase subunit beta'
873231	CAATACATCT.CATAAGGTTC	9.41e-09	0.220342	rnr	exoribonuclease R
1147546	AGTTCACGTA.GATTGAGTGC	9.43e-09	Inf	carA	carbamoyl phosphate synthase small subunit
210091	AAGGAAGTGA.AGTAGCGGTA	9.53e-09	0.277342	-	ABC transporter permease
479362	ATCCAAACGT.GATGCTATCG	9.61e-09	0.226025	nusA	transcription elongation factor NusA
1632167	AACAATCGAT.ACCATCGATA	9.63e-09	1.57204	-	hypothetical protein
1828079	ATAATCTCTC.ACAGGAAATC	9.66e-09	0.135467	-	UDP-glucose 4-epimerase
858316	ACTTTTGAAA.AGGATATAAG	9.71e-09	3.76852	-	hypothetical protein
1906919	ACTACCTAGT.TCAAAGGAAA	9.75e-09	91.5644	-	transcriptional regulator
487099	AGGATATCCA.CCCTACCGTG	9.89e-09	Inf	-	hypothetical protein
909020	AGACTAGGGA.TAAGAGGCAT	9.9e-09	0.833307	intergenic	n/a
2002621	AAGTTTTAGA.ATTCCAACCG	1.01e-08	3.17562	-	hypothetical protein
1350604	ATACTGATGG.TCCATGGCAA	1.02e-08	2.07672	intergenic	n/a
428812	AACCAACATG.CCAAGGTTAA	1.03e-08	4.31955	-	hypothetical protein
1065035	CAGTTGACCT.AAGCTAGCAG	1.06e-08	Inf	lacG2	6-phospho-beta-galactosidase
274069	AAACAGACCC.AAACAAATTG	1.08e-08	Inf	-	glutathione peroxidase
1084088	AAAAGCTTGT.GATGAAGCGA	1.09e-08	Inf	truB	tRNA pseudouridine synthase B
1663394	ATATAGGTCA.ACCGTAGGTA	1.1e-08	0.682026	-	hypothetical protein
856286	AGTAGGGGAG.ACTTGCCCAT	1.11e-08	4.45983	comEC	competence protein
1049930	AATGAGGGGA.GCTAGAATGG	1.15e-08	0.443369	mutX	mutator MutX protein (7,8-dihydro-8-oxoguanine-triphosphatase)
35400	AGGGCAAGAA.TCCTGGTCTG	1.15e-08	2.78402	-	carbonic anhydrase
1451409	AAGCAACAGG.GCTGTCAAAG	1.16e-08	4.58412	-	CsbD-like protein
641422	ATCTCAAAGG.GGTGCTAAAG	1.19e-08	4.41353	thiD	phosphomethylpyrimidine kinase
1392470	CATGTTATTA.AATACCATAA	1.2e-08	1.18075	intergenic	n/a
207567	AGTCGACAGA.GAAGCCCCAT	1.2e-08	2.8519	-	hypothetical protein
796421	ATGAGATGGC.AGGAGATTTG	1.21e-08	0.17321	-	type I restriction modification system restriction protein
717692	AAAGACATCT.GATAGAGCAT	1.22e-08	1.0945	-	DJ-1/PfpI family protein
1528184	AGACATAGGC.ATTTCTGCCT	1.24e-08	8.01981	-	hypothetical protein
646970	ACTCAGCATT.GAGAAGACAA	1.26e-08	Inf	spxB	pyruvate oxidase
2211110	ATTGATGAAA.CCATCTCCTA	1.26e-08	Inf	-	hypothetical protein
1082493	AGCGTCTGCG.GATTTGATGG	1.29e-08	Inf	udk	uridine kinase
796763	ACGATCTTCG.TCTTACAATG	1.29e-08	Inf	-	type I restriction modification system restriction protein
1592594	AGGTTTAAAT.CCTTTTCATC	1.29e-08	Inf	-	ABC transporter permease
104950	ATTGCTGAAT.ATAGCTGTGG	1.31e-08	4.70219	-	glycosyl transferase
1527867	AACTCATTTT.TCACCTGTAT	1.32e-08	34.1578	-	hypothetical protein
2078586	CATTCTCAAA.ATGTTTAACG	1.33e-08	0.387423	malC	maltose/maltodextrin ABC transport system permease protein
2015561	AATGACCACC.TCTTAGGTAA	1.35e-08	26.0237	-	acyltransferase family protein
299398	ATAGCGCGGG.AGCATCAGGA	1.37e-08	0.113348	-	hypothetical protein
2104652	AAGGAAGAGA.ATGTTTGATT	1.42e-08	0.116399	intergenic	n/a
1779875	AAATAAATCA.CTGCCACCTG	1.43e-08	3.89904	trpF	N-(5'-phosphoribosyl)anthranilate isomerase
657937	ACATGATTCA.CAACCAATGG	1.43e-08	1.5156	clpP	ATP-dependent Clp protease proteolytic subunit
1549613	CATAGACAAC.TGTCCCAGCG	1.43e-08	0.107667	-	aminotransferase
33600	AGAGATATAG.AAGAGGTTTG	1.45e-08	0.218447	intergenic	n/a
780404	CAATTCCTAA.GAAATCAACA	1.45e-08	0.623677	-	DNA translocase FtsK
1125619	AGTAGGGCAA.CGATACATCC	1.46e-08	1.58171	intergenic	n/a
291253	ATGAACTGGG.GCGGCAGATG	1.47e-08	0.420489	mraW	S-adenosyl-methyltransferase MraW
1052171	ATTTTGGACA.GAAAAAGACG	1.48e-08	0.347936	-	haloacid dehalogenase-like hydrolase
1085872	CAGAAAAAGA.CTAGAAGCAG	1.49e-08	Inf	intergenic	n/a
1086241	AATTGCTTCG.GATACAGGTG	1.49e-08	Inf	intergenic	n/a
1086613	CAGCTATCAA.GACAATACCA	1.49e-08	Inf	intergenic	n/a
1326507	ATAAAGGGGA.CTCGATGTAG	1.49e-08	Inf	potB	spermidine/putrescine ABC transporter permease
1082647	AATCTGCTCG.TCATCAAGTC	1.53e-08	Inf	udk	uridine kinase
2181398	ATTGTCTGCC.CCTGCCCTGC	1.53e-08	0.164965	-	hypothetical protein
2181398	ATTGTCTGCC.CCTGCCCTGC	1.53e-08	0.164965	-	hypothetical protein
562057	ACTACCTCAT.AGGGGCATAG	1.56e-08	0.209066	-	surface-anchored serine protease
33929	ACTCTTCTCC.ACAAGTCTCA	1.57e-08	0.226097	sms	DNA repair protein RadA
717558	ATGGTCACTA.GTCAAGGAAA	1.57e-08	0.233637	-	DJ-1/PfpI family protein
1303891	CATAATCATC.TTTACAAGCA	1.58e-08	0.186561	-	glycosyl transferase
260927	AAGGATGTGG.ACTTGCGAAT	1.58e-08	Inf	adhP	alcohol dehydrogenase
2013656	CAGTTATTCG.AAGCCAACAG	1.6e-08	3.323	-	zinc-binding alcohol dehydrogenase
362419	CAAGACCAGC.TCTTTTACAG	1.6e-08	0.0797448	tig	trigger factor
1822559	ATCTCAAACC.ATGTCTTATC	1.6e-08	0.35234	-	glycine/betaine ABC transporter
2149914	CAAGGCAGTT.CCAAAATCCA	1.62e-08	1.12142	adcA	zinc-binding protein AdcA precursor
2085787	CAAGAACTTG.CAACTGGTCC	1.62e-08	4.8173	aspS	aspartyl-tRNA synthetase
1697156	CAGATAGGCT.AAGAGAGCGA	1.63e-08	6.23513	-	hypothetical protein
266582	AAAGCTATGG.CATCCCAGCA	1.63e-08	Inf	folC	folylpolyglutamate synthase
266582	AAAGCTATGG.CATCCCAGCA	1.63e-08	Inf	folC	folylpolyglutamate synthase
2015527	ATAATCCTGA.AATTACAAGG	1.66e-08	146.233	-	acyltransferase family protein
758232	ATAGAAAAAG.GGCTCTTAAC	1.67e-08	0.147749	intergenic	n/a
1741008	CAATCTGGCG.TCAAACATGA	1.68e-08	0.405324	-	oligopeptidase
1530970	ATGATGATGT.GAGTTGGAAT	1.7e-08	15.4388	clpX	ATP-dependent protease ATP-binding subunit ClpX
1343585	CAGGGATGCA.TCGATTGAAC	1.75e-08	0.650231	-	acyl-ACP thioesterase
515141	AGAATTGATT.CCTTCCAAGA	1.76e-08	0.142246	pnpA	polynucleotide phosphorylase/polyadenylase
110722	AACACAATGC.AAAATGGGCT	1.78e-08	0.484742	sdhA	L-serine dehydratase, alpha chain
1596173	AAGGCACTTG.GACGACTTCT	1.78e-08	0.970835	-	hypothetical protein
1752957	ACCACTTTTT.AAAAAAAATC	1.8e-08	1.84807	intergenic	n/a
182462	CAAGTTCAAA.AAGGGGGTCA	1.81e-08	0.810737	intergenic	n/a
1457817	ATACGAAATC.AAGATTTCCG	1.87e-08	6.50926	rpsF	30S ribosomal protein S6
325108	CAGTTGACCA.ACAGCAACTA	1.89e-08	0.443666	aliA	extracellular oligopeptide-binding protein
1905456	ATCCTTTTGC.AGTCCTTTAG	1.9e-08	Inf	-	P-loop hydrolase
1633518	AGCTGGCTCT.TACCATTAAC	1.93e-08	0.373791	nanA	sialidase A (neuraminidase A)
1147631	ACAATATCAA.CAGGTTTCTA	1.93e-08	Inf	carA	carbamoyl phosphate synthase small subunit
1560016	ATGATGGATC.AGTGATGGGA	1.97e-08	0.253255	-	membrane glycosyl transferase
2071400	AGGGTGAGTC.ACATGTCTAT	2e-08	0.415578	intergenic	n/a
336577	ATTTCCACCA.GCGAGCATCA	2.01e-08	0.13811	-	RNA methylase family protein
92542	ACGGTGTAGG.GAAAAACAAT	2.03e-08	8.04077	rpsD	30S ribosomal protein S4
1920645	CATCTTTGTT.GCATCTGTAA	2.05e-08	Inf	rpoC	DNA-directed RNA polymerase subunit beta'
337878	AGGCTATCAG.CTTGGTAAGA	2.16e-08	39.4185	-	hypothetical protein
1874025	AATTTCAGAC.CGAAAATTTA	2.17e-08	2.27741	-	RNA methyltransferase
1304999	CAGTCATATT.TTCATTATTC	2.18e-08	1.2138	-	LicD-family phosphotransferase
1613740	AAGCTGGTCT.CCAGCGGAAG	2.27e-08	0	penA	penicillin-binding protein 2b
1895299	CATATAGAAG.TTAGAAACAG	2.27e-08	1.69741	-	hypothetical protein
1476012	AACGTAGGTC.GCTGGTACCA	2.27e-08	4.08601	-	cation transporting ATPase
346580	AAAAGGCTGG.CTAGCAGTCT	2.3e-08	4.24996	mvaD	mevalonate diphosphate decarboxylase
2177247	ATATCTTGAA.CCAGCCTTGG	2.31e-08	Inf	clpC	stress response-related Clp ATPase
2124709	CAGTAGGTAT.TCTCAACGTA	2.35e-08	3.24332	arcA	arginine deiminase
1774487	AACAATGGAT.GGACCAAGGA	2.36e-08	7.1667	-	GNAT family acetyltransferase
269167	ATATTTTTCG.TAACTTCTCA	2.37e-08	Inf	intergenic	n/a
617381	ACCTTTTCAA.TGTTGAAAAT	2.37e-08	Inf	murD	UDP-N-acetylmuramoyl-L-alanyl-D-glutamate synthetase
481572	AAACAATTGA.CTCCTCATGG	2.37e-08	Inf	infB	translation initiation factor IF-2
1972843	CAGAATAAGT.TGTAAAACAA	2.37e-08	Inf	nusG	transcription antitermination protein NusG
1527791	ATTATCTGCC.TTATCAAAAT	2.37e-08	Inf	-	hypothetical protein
778486	ACAGCAAAAA.GCTGCTGTCA	2.37e-08	Inf	fruA	fructose-specific phosphotransferase system (PTS), IIABC component
1920679	CATGAGGGTA.CCATGAGAAG	2.37e-08	Inf	rpoC	DNA-directed RNA polymerase subunit beta'
1148771	ACACAGACAT.CACTCCTAAA	2.37e-08	Inf	pyrB	aspartate carbamoyltransferase catalytic subunit
406938	AAACCATCCC.AACTTTTCAC	2.43e-08	1.29992	glnQ2	glutamine ABC transporter,ATP-binding protein 2
2096657	ATTTTCTCAT.ATTCTGACAA	2.44e-08	0.302636	intergenic	n/a
697052	AGATGAGTCC.TTGTATTTGC	2.44e-08	1.43476	-	permease
261628	AAAATGCCAA.CCAGAGCTAC	2.44e-08	Inf	-	haloacid dehalogenase-like hydrolase
2182066	AGCTAGAACC.TCTTTCAGCC	2.47e-08	0.852444	cbpD	choline binding protein D
1082872	ACGGATAAAA.AACGGAGGAT	2.49e-08	Inf	intergenic	n/a
1082835	CAATCATTAT.GGAGTGACAG	2.49e-08	Inf	udk	uridine kinase
1484072	AGATTATGTA.ATCATCGGAA	2.49e-08	0.282717	glmM	phosphoglucosamine mutase
1623574	ATGGTGTTAG.TTCTTTATTG	2.51e-08	Inf	-	sugar phosphotransferase system (PTS), IIBC component
922002	CAACACTTAT.TGCTTATCGA	2.51e-08	3.38855	-	RNA methyltransferase
1787831	AAATCAAAAC.AGATTTATGT	2.52e-08	3.52228	-	inner membrane component of ABC transporter
2119000	AACGTCAGAT.ACCTTGGTAC	2.56e-08	2.75628	-	hypothetical protein
1018625	ACACTTCTGG.CAGAATATCC	2.57e-08	0.746134	addA	ATP-dependent exonuclease subunit A
798585	CAACTGCTAG.ATTTGGGCAA	2.59e-08	4.8173	pepXP	x-prolyl-dipeptidyl aminopeptidase
798670	AGGTGGAGAT.TTTAGTCACA	2.59e-08	4.8173	pepXP	x-prolyl-dipeptidyl aminopeptidase
2089273	AAAAGAGCTT.GAGCTCGCGA	2.66e-08	5.42264	-	DNA-binding protein
1614997	AACAAACACA.GACTTGATTG	2.67e-08	Inf	-	transcription regulator
1331390	CAATCAAGAG.CGATTCATCC	2.68e-08	17.4173	-	GntR family transcriptional regulator
1454632	CAGTGGGGCT.TTTGCTAGCA	2.74e-08	17.4173	-	hypothetical protein
136608	AGTTGAGACC.CCAATCTGTG	2.75e-08	Inf	-	transposase
1647053	CAAATGCTTC.TAAAGCAATG	2.76e-08	3.06134	secA	preprotein translocase subunit SecA
297453	AAGATGCGGA.AAACCAGAAT	2.77e-08	23.2162	clpL	ATP-dependent protease ATP-binding subunit ClpL
481245	AAAATCGTGA.GATTATGATC	2.79e-08	Inf	infB	translation initiation factor IF-2
1936537	CAGCCATAAG.GGACTAATTC	2.79e-08	Inf	-	SpoU rRNA Methylase family protein
1327322	ACGGCAAACG.TTTGAAGCGG	2.79e-08	Inf	potA	spermidine/putrescine ABC transporter ATP-binding protein
664814	CACCCCAGTC.TGCGCCTCAG	2.79e-08	Inf	prfB	peptide chain release factor 2
664970	CACCCATTTC.GACTTGAGGA	2.79e-08	Inf	prfB	peptide chain release factor 2
665105	AAGATGATAT.AAGATGGATA	2.79e-08	Inf	prfB	peptide chain release factor 2
665399	AGCTAGTTCG.TGATCTTTTA	2.79e-08	Inf	prfB	peptide chain release factor 2
920464	AATATCAACC.TAACTTTGAT	2.79e-08	Inf	-	hypothetical protein
674185	ACCGAACTTT.TTCTTATCTC	2.79e-08	Inf	pyrD	dihydroorotate dehydrogenase 1A
828494	AATCCATAGC.ATGGTCAAGG	2.79e-08	Inf	-	agmatine deiminase
1652495	AAATAAAAAA.TAGAATCTGG	2.87e-08	3.78777	intergenic	n/a
1319295	CATCGAAGGT.AAACTAGTCC	2.91e-08	Inf	-	cytoplasmic alpha-amylase
1882649	AAAAAGGCTT.AGGACAAATG	2.93e-08	2.48245	intergenic	n/a
261556	ATAAGTCTTG.AGGGTTTTGG	2.93e-08	26.5906	-	haloacid dehalogenase-like hydrolase
1125294	AAAAGCAGGT.AACAATTGGC	2.97e-08	3.9395	intergenic	n/a
1125294	AAAAGCAGGT.AACAATTGGC	2.97e-08	3.9395	intergenic	n/a
2085127	ATTCGTTTTG.TTGTTTCATC	3.01e-08	1.9664	-	hypothetical protein
2080597	ATACAAATGA.CTAGTCATCA	3.03e-08	0.315729	malA	maltodextrose utilization protein MalA
23656	AAAGTTGACA.AATAGAAACA	3.04e-08	0.305993	intergenic	n/a
290845	AACGTGCCTG.AAATGACGGA	3.04e-08	11.4832	mraW	S-adenosyl-methyltransferase MraW
435338	CAGCTTGTTG.AAACCGTCTC	3.09e-08	2.25313	-	Na+/Pi-cotransporter protein
2167300	AGCATTGACC.GAAGACGTTG	3.13e-08	8.69604	-	DNA-binding protein
101502	ACGCTTACAT.TGCTACTATG	3.19e-08	0.195333	intergenic	n/a
1556935	AAAGGAAATT.TCTAGGGTAT	3.23e-08	4.05144	-	hypothetical protein
99465	AAAATGTTTT.GCCATAACTG	3.25e-08	2.58803	-	hypothetical protein
673278	ATCAATATCT.TACGTCCCAT	3.29e-08	Inf	metK	S-adenosylmethionine synthetase
687828	ATACTAAAAT.GGCAAAGGGA	3.29e-08	Inf	-	hypothetical protein
671122	AATTGCAAGT.TTTTGGAAGA	3.29e-08	Inf	-	helicase
1920402	ACCGTAACCT.GAACCACATG	3.29e-08	Inf	rpoC	DNA-directed RNA polymerase subunit beta'
783838	AGGAAATAGT.GGCTTGTCTG	3.29e-08	0.654787	-	cysteine desulfhydrase
662959	ATCAAGCTAA.TTGAAGAAGG	3.29e-08	Inf	-	branched-chain amino acid transport ATP-binding protein
283803	AATCCCAATA.GACACATGAT	3.38e-08	1.90003	ugl	unsaturated glucuronyl hydrolase
613899	AAAGTTGATA.TAATATGAAT	3.38e-08	3.91792	-	hypothetical protein
486619	AGCCTGTACA.CTAGATACGG	3.42e-08	0	-	hypothetical protein
1147496	CAGCCGTTGT.GAATAAGGAA	3.47e-08	Inf	carA	carbamoyl phosphate synthase small subunit
1527219	AAACCCGTAA.GACCTCAATC	3.53e-08	Inf	-	hypothetical protein
662141	CAGTTTTAGA.AATGTTTTGA	3.54e-08	0.414586	-	branched-chain amino acid transport ATP-binding protein
347285	CAGTCATTTG.TCGCCAGAAG	3.6e-08	4.24996	mvaK2	phosphomevalonate kinase
909305	AAGATATTAC.ATTGAAGAAA	3.61e-08	0.686946	asd	aspartate-semialdehyde dehydrogenase
1586092	AAAGATAAGG.CAAAGCAGCT	3.67e-08	4.91296	pepO	endopeptidase O
487320	AAGCAAGAAC.GATAAGCATC	3.74e-08	Inf	-	hypothetical protein
1953400	AATAGGAATA.TCTATCAATG	3.77e-08	4.41491	intergenic	n/a
1905903	AAATCGCGCA.GTATTTTTTC	3.77e-08	45.7911	-	hypothetical protein
481681	AGATGAATTG.TTGAGCGTCC	3.87e-08	Inf	infB	translation initiation factor IF-2
664698	AGCGCAGTTA.CCGAACTTGA	3.87e-08	Inf	prfB	peptide chain release factor 2
1148361	CAAAAGAAGA.TACCATGCCC	3.87e-08	Inf	pyrB	aspartate carbamoyltransferase catalytic subunit
572763	CAGCAAAATC.TCAATACGGA	3.89e-08	0.0913254	bgaA	surface anchored beta-galactosidase
525882	ACGCATTTGC.TATGTTACAA	4.2e-08	3.95203	-	ABC transporter permease
2001208	CAAACCAAAG.TAAATCCTGA	4.22e-08	0.423242	-	PTS system ascorbate-specific transporter subunit IIC
34113	AATCAATAAT.AGAAAGTCTG	4.31e-08	0.313859	sms	DNA repair protein RadA
1389410	ACTGTTGCTA.AATTTCTACA	4.35e-08	0.881237	-	glutamine amidotransferase subunit PdxT
1569400	ACAGGCATGC.AACCTGTCAC	4.44e-08	Inf	intergenic	n/a
1796257	ATAGTTGGAG.TGGCAGAGAA	4.48e-08	5.23595	-	sortase-sorted surface anchored protein
1056567	CAACATCTGT.CTTCGTACAC	4.51e-08	4.45983	pstI	phosphoenolpyruvate-protein phosphotransferase
273196	ACCATACATC.ACTTTTGCAG	4.56e-08	1.81371	-	glycosylhydrolase
954665	ATGCAACCAG.CTTTCTGATA	4.63e-08	2.91299	ppc	phosphoenolpyruvate carboxylase
1107944	AGAGAGAATT.CCTCAGCAAT	4.65e-08	0.313325	-	CAAX amino terminal protease family protein
1351259	ACAGTAACCT.TTCGGTAACA	4.69e-08	0.521979	intergenic	n/a
271696	AGGATAGAAC.ACACAACTTA	4.75e-08	2.32586	-	glycosylhydrolase
1544972	AGGCGATACT.TATAAAATGA	4.77e-08	Inf	-	major facilitator superfamily protein
334184	AAAAGATGAT.AATGCTACCA	4.79e-08	Inf	recU	Holliday junction-specific endonuclease
162420	AGAAAATAGG.ACCTCATAAT	4.8e-08	2.90849	intergenic	n/a
1080988	ATTTGGCTAC.TAAGAGCTTG	4.8e-08	Inf	xseA	exodeoxyribonuclease VII large subunit
2097317	AATATGCCCA.ATCGTATCAT	4.88e-08	2.19418	ilvD	dihydroxy-acid dehydratase
365548	AGAAAATCGT.GATACCTATG	4.94e-08	2.09273	-	hypothetical protein
1148298	CAGCAATCCT.ATGCACCCAG	4.95e-08	Inf	pyrB	aspartate carbamoyltransferase catalytic subunit
1604227	AAAATGATGT.CCTATACGAA	5e-08	7.56668	-	hypothetical protein
484328	AATGGTAATT.CCATAGCAAG	5.13e-08	6.4044	-	hypothetical protein
1147736	CATGCTTACG.ATAATCTTGG	5.22e-08	13.8389	carA	carbamoyl phosphate synthase small subunit
1164169	CATGATTGTA.AATACTCCAA	5.23e-08	2.03287	-	camphor resistance protein CrcB
2106363	ACGTAAAATC.CTAAAGCTGC	5.23e-08	0.458256	rpmF	50S ribosomal protein L32
1932209	AATAATCCTC.AAGCGCTTCT	5.24e-08	0	-	hypothetical protein
832745	ATGACTTCTT.CCACCAACTA	5.26e-08	1.67117	-	LysR family transcriptional regulator
665315	AGGTAGATTC.CTCAAAGGTG	5.36e-08	Inf	prfB	peptide chain release factor 2
1600588	AGAACTCAAC.ACATCGTAAC	5.36e-08	Inf	ileS	isoleucyl-tRNA synthetase
661740	AGGCCAAAGC.TAAATAATCA	5.36e-08	Inf	-	branched-chain amino acid transport system permease protein
334040	CAGAATAGTC.GTCGTTGAAG	5.38e-08	Inf	recU	Holliday junction-specific endonuclease
1538699	AGAAATTGGG.TTTATTGCGA	5.39e-08	4.41353	-	methyltransferase
543929	AGGATAAAAA.GGCACCATTA	5.44e-08	0.325318	uvrC	excinuclease ABC subunit C
2094870	AAATTGAGTT.ATAGATTCCC	5.45e-08	0.292388	-	DNA-binding protein
291268	CAGATGAGTC.ATCCAGCAGG	5.46e-08	3.93266	mraW	S-adenosyl-methyltransferase MraW
1762405	ATGGATTGAA.CAGTTTTTTG	5.62e-08	10.3084	-	hypothetical protein
1318983	AGACGTGACT.ATCCCCAGAT	5.62e-08	12.0678	-	cytoplasmic alpha-amylase
1137271	ACCAAAATCT.CACCTTGCTC	5.69e-08	1.7813	-	kinase
571388	AGAGTACGCA.CAAAAGCAAA	5.72e-08	0.0933769	-	sugar phosphotransferase system (PTS),galactitol-specific family, IIC component
1063391	ATTCTAAACT.AGTGATTCAA	5.73e-08	Inf	lacR1	lactose phosphotransferase system repressor 1
1797759	CATCATGAAT.CCATCACCTA	5.8e-08	4.39295	-	sortase-sorted surface anchored protein
2126841	AAAATGATCC.GCTTTTGTTA	5.9e-08	1.03956	arcC	carbamate kinase
1658919	ATCTTAGTTC.AATTTCTATG	6.16e-08	0.606006	-	hypothetical protein
561440	AAAATAGATA.GTAGAAGATA	6.17e-08	Inf	intergenic	n/a
1061431	AAAGAGATTT.AAATGGAAAC	6.3e-08	26.5906	intergenic	n/a
1059140	ATAACGAAAT.AACCGTCCTG	6.3e-08	26.5906	-	ribonucleotide-diphosphate reductase subunit alpha
338872	AGAACATCCG.AACCAATTCG	6.4e-08	1.80472	gnd	6-phosphogluconate dehydrogenase
275712	AAGGAAAGGT.GCTGATAGCC	6.43e-08	2.28762	-	hyaluronate lyase
1592940	ATGCCATTCG.CTGTACTCCA	6.48e-08	1.67204	-	ABC transporter permease
1905805	AAATCAGAAG.GAGACAATGG	6.56e-08	Inf	-	hypothetical protein
1905835	CAACACTTCT.TTCTTAAGAA	6.56e-08	Inf	-	hypothetical protein
614024	AGGAACCGAC.CGTGAGGTAT	6.59e-08	3.52498	-	hypothetical protein
2048533	AAAACCAGGA.CAACAAGACA	6.84e-08	0	-	hypothetical protein
782573	CAGCTGGACC.ATGACACCTG	6.84e-08	1.04838	-	DNA translocase FtsK
1623450	ATAAGTCCAA.TGGAATCTGA	6.9e-08	0.419202	-	sugar phosphotransferase system (PTS), IIBC component
1949485	ATCCCTGCCA.GGTCAATCCA	6.9e-08	1.19817	-	hypothetical protein
1847841	AAAGTTCAAA.TATTATCCGT	6.91e-08	0.246595	-	peptide ABC transporter ATP-binding protein
1808214	ATATTTCCCG.TGTAGTGGTA	6.93e-08	1.69994	intergenic	n/a
1046915	AGAGCGCCCC.CTCACAATCA	7.05e-08	2.38156	-	multidrug resistance protein
2064490	AACAGCAGGT.GTTGGGGATG	7.08e-08	3.16995	pbp1B	penicillin-binding protein 1B
836369	AGTGGATGTT.CGATCGAGAA	7.08e-08	0.505928	cbpE	choline binding protein E
156130	ATTGCACCAA.AGATACAAAC	7.09e-08	1.61266	-	hypothetical protein
1597247	AAGCGATTGA.GCTGGTAAAT	7.1e-08	3.94151	gpmA	phosphoglyceromutase
1595276	AATGGTTGGT.GGTTCATACT	7.1e-08	6.82923	-	hypothetical protein
864668	ACCTTTCTGC.AAGACATTTG	7.13e-08	0.951662	lytB	endo-beta-N-acetylglucosaminidase
520137	AAGCTAAAGG.AGCGTGAGAT	7.24e-08	1.18032	-	leucine-rich protein
1825997	AAAGATAGGG.AAGGTGAAAT	7.35e-08	1.16896	intergenic	n/a
1056510	AAGAGTACGC.AACCGTGCCC	7.4e-08	4.27895	pstI	phosphoenolpyruvate-protein phosphotransferase
1835777	CAGCTTGTTT.GCTAATTCCA	7.41e-08	4.6237	xerD	site-specific tyrosine recombinase XerD-like protein
299279	ATTGGTAGTA.GGGTCAAAGG	7.44e-08	76.1043	-	hypothetical protein
870439	AGTAAGAAAA.TGTACGAATG	7.49e-08	4.91296	pmrA	multi-drug resistance efflux pump
1749306	AGGAATTTGT.ATGGAATGGA	7.49e-08	0.646845	-	hypothetical protein
297588	AGGTTTGGTT.ACTTCAGCCA	7.61e-08	3.22006	clpL	ATP-dependent protease ATP-binding subunit ClpL
581012	CATCTCCTGT.ATTCGATGGA	7.63e-08	1.5267	intergenic	n/a
1330878	AAGCAAGTAC.AAGAGGTCGT	7.7e-08	28.462	-	GntR family transcriptional regulator
1528295	CACTTTCAAG.ATGGTCTGCA	7.84e-08	30.3469	-	hypothetical protein
1069085	ACATCGAACG.ATCGGTTCTG	7.95e-08	0.82232	lacD2	tagatose 1,6-diphosphate aldolase
279325	CACTTGAAGC.GGTAGTGAAA	8.11e-08	Inf	kgdA	keto-hydroxyglutarate-aldolase/keto-deoxy-phosphogluconate aldolase
1087195	AAGTATCTTC.TTTTTATTGA	8.12e-08	Inf	-	formate/nitrate transport protein
1330852	CAAGGGAGGT.TGGAATGAAG	8.36e-08	Inf	intergenic	n/a
1749762	AATAGATACT.CCATCTTACC	8.41e-08	4.05144	intergenic	n/a
1530001	AACAGACAGA.CAAGTCTTGA	8.62e-08	8.83025	-	endoribonuclease L-PSP family protein
794471	CAGATAATTG.TCAATATGGA	8.74e-08	1.89695	-	type I restriction modification system restriction protein
461239	AAGCTATCAA.GACGATGTGG	9.39e-08	1.46086	-	hypothetical protein
1422266	AGGCATAAAC.GGAATACCAA	9.43e-08	3.33991	-	hypothetical protein
1829083	AAATCTACAT.AAAGGACGGG	9.67e-08	3.39395	intergenic	n/a
2057470	AAGATATTCT.GTTGTCACTG	9.69e-08	10.8139	hasC	UTP-glucose-1-phosphate uridylyltransferase
397017	CACATGCCAT.GTTGATTAAC	9.73e-08	0.377587	-	glycosyl transferase
752119	AATCTCTGCT.AAATTGTCAC	9.82e-08	2.68321	intergenic	n/a
1822544	CAGCATAGGT.TTTTGATAAG	9.85e-08	0.312417	-	glycine/betaine ABC transporter
2089714	AAAAAGTTTA.GATTTTTGTC	1e-07	6.61316	-	hypothetical protein
907134	CAGAGGCAAT.ACAACACCGA	1.01e-07	1.39106	mscL	large-conductance mechanosensitive channel
703486	ATATTCAAGA.ATTACAGAAG	1.02e-07	0.593025	-	NUDIX family protein
1952361	CAGAACCTCG.GTCTCATAGG	1.03e-07	2.41295	-	hypothetical protein
1796476	AATATTGTAA.GGAGAATGGG	1.04e-07	4.12856	-	sortase-sorted surface anchored protein
274786	AATAAAAATC.TGATAAAACA	1.04e-07	Inf	-	hyaluronate lyase
2175861	AGGGAGATTT.GTGGCAGGCA	1.06e-07	Inf	clpC	stress response-related Clp ATPase
779707	ACTTCCTAGG.GGTCTTGGAG	1.06e-07	1.92812	fruA	fructose-specific phosphotransferase system (PTS), IIABC component
1948831	ACCTGTGGGA.GTAGTGTTTC	1.08e-07	0.529249	-	hypothetical protein
2191808	CATCAGATGA.GCTCTTGCAC	1.08e-07	4.5228	cysM	cysteine synthase
2046555	CACGTGACTT.GCTGCAGCCC	1.08e-07	5.01363	argS	arginyl-tRNA synthetase
506562	CAGACAAGGC.CCTTACTATG	1.09e-07	3.57756	pheT	phenylalanyl-tRNA synthetase subunit beta
239964	ACATCTCCAG.GCTGTCAGCT	1.11e-07	Inf	-	surface-anchored pullulanase
1588197	AGATGAAGGA.AGGGCTACAC	1.12e-07	0.246595	mtsC	metal cation ABC transporter membrane protein
520647	AAAGATAGAG.TGAGAAAAAG	1.12e-07	4.45437	-	leucine-rich protein
126495	AAAAAGAGTA.TGGGACCGCG	1.13e-07	42.1217	mnmA	tRNA-specific 2-thiouridylase MnmA
237561	CACGAATCTT.AGTACAAGCA	1.14e-07	1.60037	intergenic	n/a
1683922	ACAAAATGGC.AAGGACATCT	1.14e-07	1.38065	-	hypothetical protein
1807135	AGAAGGACCG.GACTGTTCGA	1.16e-07	0.286368	intergenic	n/a
336799	CAAATTTATC.TGACTAGTGA	1.17e-07	Inf	-	RNA methylase family protein
1099320	CAGTCAGAGC.TCTTTAGCCA	1.17e-07	2.58083	fhs1	formate--tetrahydrofolate ligase
1642672	CAACCAAAGA.CTCTGGTTGG	1.18e-07	1.24305	aroF	phospho-2-dehydro-3-deoxyheptonate aldolase
339345	AGTTGAAGGC.GCTGGTTTTG	1.18e-07	0.392106	gnd	6-phosphogluconate dehydrogenase
1898028	ATAATGGAAT.TCTTTCAAAT	1.24e-07	1.55082	intergenic	n/a
703286	ACAGTAAATC.CGTCTCTTCC	1.24e-07	0.423477	-	NUDIX family protein
1539239	CAGTTATCTT.CAACCAAAAC	1.26e-07	0.233876	-	methyltransferase
1136744	AGGTTAATTC.TTCTACATTG	1.26e-07	0.614603	-	LicB-family membrane protein
290193	AAAGAAAAGA.ACAGTTACGT	1.26e-07	0.587503	-	hypothetical protein
670680	AGGTGCAAGA.AAGTTGATTC	1.26e-07	1.34031	-	helicase
1060418	ATAGTTCACA.ATCGTAGCTG	1.28e-07	22.8884	-	ribonucleotide-diphosphate reductase subunit alpha
409062	ACTTTAAGGG.CAAATCGTGG	1.3e-07	0.980421	-	hypothetical protein
6255	AATCTGTAAA.TTAATAGAGG	1.35e-07	0.147121	trcF	transcription-repair coupling factor
1604604	AAATAATCAA.GTATTGAATG	1.36e-07	5.81691	-	hypothetical protein
1626266	AGATTGTCGC.AGATGGTAGA	1.39e-07	27.7003	-	oxidoreductase
339756	AGTCACGTTG.GCTTGGATCA	1.43e-07	34.1578	gnd	6-phosphogluconate dehydrogenase
333758	AAATCAAGGC.GGTGCCTTCC	1.45e-07	Inf	recU	Holliday junction-specific endonuclease
1455129	ACATTTCAGA.ATTCGGACAG	1.46e-07	2.56965	-	hypothetical protein
1375298	ATTCAAAAAG.GCTGATGGTG	1.47e-07	4.46139	guaA	GMP synthase
246446	AAAATAGTAG.AGAATAATGT	1.5e-07	26.5906	intergenic	n/a
2104017	ACCGAAAAGG.AAACTTTTAA	1.5e-07	1.48183	-	PTS multi-domain regulator
246337	AAGAAGAAAT.ATTAAGAAAA	1.5e-07	13.27	fus	elongation factor G
170977	AAAGAGGACT.TATAGAGAAT	1.52e-07	9.17354	-	protease
1557043	AGAGACTTGG.CTTTGCCAAT	1.53e-07	1.46458	-	hypothetical protein
406896	AAAATCTCAA.GTTCTTGAAA	1.59e-07	1.29372	glnQ2	glutamine ABC transporter,ATP-binding protein 2
435867	ACAAGCTCTG.ATTAGCTCCG	1.6e-07	0.247692	-	endo-beta-N-acetylglucosaminidase
590432	CAACTTTCGT.CCTTTTTGGG	1.61e-07	0.710704	-	sensor histidine kinase
266038	ACCAGATTAG.ATCAATGGGG	1.61e-07	27.7003	folC	folylpolyglutamate synthase
1826251	AAGAGAAGAA.CCAAGTACAG	1.63e-07	0.0828752	-	hypothetical protein
1486595	CATATTTTTG.TCAATGTAAA	1.64e-07	Inf	intergenic	n/a
1580642	ATTTTATGAT.GATGAGAAAG	1.67e-07	0.607317	intergenic	n/a
2201806	AAACATAATA.GTCACAAAAA	1.68e-07	34.8602	-	hypothetical protein
2175155	AATACGCTTG.CAAGCAGTAC	1.73e-07	34.8602	-	two-component system, response regulator
1530049	CAGTTTCAGG.GATAGGGGAA	1.73e-07	31.2676	-	endoribonuclease L-PSP family protein
966136	ATAAGATGGA.ATGCCTGAGA	1.74e-07	2.66609	obgE	GTPase ObgE
540427	CAATTGGTAG.GTTGTTAAAA	1.77e-07	11.9196	-	esterase
1931893	AGTATGTCAG.AAGATGCGCG	1.78e-07	2.43571	murA1	UDP-N-acetylglucosamine 1-carboxyvinyltransferase
1988269	AATTGTTTAT.AGTCTAGAAG	1.84e-07	2.95433	intergenic	n/a
2081779	CACAAATTGA.GCTATCATCA	1.91e-07	3.86653	malR	maltose operon transcriptional repressor
268813	ACCAAGGAAA.ATTACCTTCC	1.91e-07	16.4702	-	hypothetical protein
1610822	AAACAGCCTT.CGTGCCATTG	1.92e-07	8.69604	ddl	D-alanyl-alanine synthetase A
614228	AGGAGCCTGA.AAAAGGAGAT	1.94e-07	4.19001	-	hypothetical protein
719589	AAACCAGATT.TTTACGTGTG	1.97e-07	Inf	gyrB	DNA gyrase subunit B
1578478	CAGAGACAGT.TGTTCCAAGA	1.98e-07	2.6117	scaR	metal-dependent transcriptional regulator
2104920	AATATAAAGA.ACCAAGTACG	1.98e-07	1.1744	-	hypothetical protein
1674885	ATGACTTGAG.AAGGCAACTC	1.99e-07	0.156454	stk1	serine/threonine-protein kinase
339234	CAAGGTCAAG.GATGATTGGC	2e-07	24.7328	gnd	6-phosphogluconate dehydrogenase
280825	ATTCTTGGAA.TATTTGCCAG	2.04e-07	0.363307	-	hypothetical protein
2068179	AGACTTCCAT.GTTAGTTCCT	2.04e-07	0.357913	-	cation transporting ATPase
429363	ATCCCTTCTC.TCCACCAGAT	2.06e-07	0.656981	-	PAP2 superfamily protein
957904	CATACTGGAC.CATGGAGCTC	2.09e-07	2.41669	-	ABC transporter permease
2115005	CACCTGGAAC.CTCATAGCAA	2.19e-07	1.88573	-	ROK family protein
282199	AAGAAAACTG.TCAATTGAGA	2.23e-07	24.7328	idnO	gluconate 5-dehydrogenase
176778	AAGCCATTGC.CAGAAGCTCA	2.23e-07	0.179667	uvrA	excinuclease ABC subunit A
296274	CAAAGAAGAG.ATAATATTCC	2.24e-07	60.731	clpL	ATP-dependent protease ATP-binding subunit ClpL
37813	ACGGTACTCA.GTAATTATTG	2.26e-07	3.38572	intergenic	n/a
368684	AAGGAAATAA.GATGAATAAG	2.26e-07	3.38572	intergenic	n/a
609969	ATGAAATAGC.AAGACCAATC	2.26e-07	4.6237	intergenic	n/a
632616	AACTAAACAA.CCTATCCAGT	2.26e-07	3.38572	intergenic	n/a
859006	AAGTTTTCTA.CTCTTGTCAA	2.26e-07	3.38572	intergenic	n/a
90035	AACTTGTCAT.GTGTCAGCAG	2.26e-07	3.38572	intergenic	n/a
955980	AAAAATGATA.AATTTAACCA	2.26e-07	3.38572	intergenic	n/a
1068538	AGAAAGTCCT.CTAGTTTAGG	2.26e-07	3.38572	intergenic	n/a
111787	AATTGTGGAT.AAAACCTTTC	2.26e-07	3.38572	intergenic	n/a
1124888	AATATTTAAA.ATCATTAGTA	2.26e-07	3.38572	intergenic	n/a
126219	AGCACACACG.CCTTCAATCG	2.26e-07	3.38572	intergenic	n/a
1167059	AAATGAATTC.ACTTGGACCA	2.26e-07	3.38572	intergenic	n/a
137296	ATCGACTGTT.CGTAGCTGCC	2.26e-07	3.38572	intergenic	n/a
138510	ACATTGAGTA.AATCAACATA	2.26e-07	3.38572	intergenic	n/a
138666	AAGGTTAAGA.AGTGATAACA	2.26e-07	3.38572	intergenic	n/a
1414093	AAGTCACCGT.TTCAGTATAA	2.26e-07	3.38572	intergenic	n/a
1452728	AACTCCTTTC.ATATAAGGCA	2.26e-07	3.38572	intergenic	n/a
1583467	AATTATCAAG.AATTTTGAAT	2.26e-07	3.38572	intergenic	n/a
1636319	ATTTAAATGA.AAAAATGAAC	2.26e-07	3.38572	intergenic	n/a
1681788	AGAATGTACT.ACAAGGAGGA	2.26e-07	3.38572	intergenic	n/a
2190957	AGATCAAAGT.ATTAATTTTC	2.26e-07	3.38572	intergenic	n/a
798496	AATTCACAGA.ATTTTCCAAC	2.26e-07	3.38572	pepXP	x-prolyl-dipeptidyl aminopeptidase
1436787	CATTGACAAT.TTCTCAGTGA	2.26e-07	3.38572	murC	UDP-N-acetylmuramate--L-alanine ligase
1436844	CACGCACCAA.TTCAAATCAA	2.26e-07	3.38572	murC	UDP-N-acetylmuramate--L-alanine ligase
229976	CATAAGGTGT.CGTAAAATAA	2.26e-07	3.38572	uppS	UDP pyrophosphate synthase
528488	AGAGGAAGAC.GTCCTTGACT	2.26e-07	3.38572	-	two-component system, sensor histidine kinase
5377	AGTTGGTGAA.AATATGATCA	2.26e-07	3.38572	trcF	transcription-repair coupling factor
2025536	ATGGTTCAAC.ATTGCCTTTA	2.26e-07	3.38572	-	threonine synthase
1384337	AAATCACCAT.GTCTTCGACA	2.26e-07	3.38572	-	thioredoxin reductase
1457565	ACTCTTAAAT.TACGGTTTAC	2.26e-07	3.38572	ssb	single-stranded DNA-binding protein
366327	AGTTGACATC.ACTGTGAAGG	2.26e-07	3.38572	spi	signal peptidase I
366453	ACGAGCCTTA.CTAGCAGACT	2.26e-07	3.38572	spi	signal peptidase I
366468	ATGACAAAGA.ACGGACGAGC	2.26e-07	3.38572	spi	signal peptidase I
590345	AACGTGGGGG.GTTGGTCTTC	2.26e-07	3.38572	-	sensor histidine kinase
90505	AGTCCATCAT.GGCTACCAAG	2.26e-07	3.38572	-	response regulator protein
233694	AATACCGTTA.GCTTGGGGAA	2.26e-07	3.38572	proS	prolyl-tRNA synthetase
233721	ATGGTGCCAA.TCTTTAGGGA	2.26e-07	3.38572	proS	prolyl-tRNA synthetase
233856	ACGAACGTGT.GGTGTTAAAT	2.26e-07	3.38572	proS	prolyl-tRNA synthetase
1654612	ATGACGAAAC.TGGGAAGCCA	2.26e-07	3.38572	dnaI	primosomal protein DnaI
1448358	CAATGGTTGT.GAAATCAAAG	2.26e-07	3.38572	-	polysaccharide biosynthesis protein
1448703	CACTTTTGAC.GAAAACTATG	2.26e-07	3.38572	-	polysaccharide biosynthesis protein
1448760	ATAAAATCAC.ATGATTTTGA	2.26e-07	3.38572	-	polysaccharide biosynthesis protein
1141037	ACTCAGTGGA.TGATAAAGAA	2.26e-07	3.38572	-	polysaccharide biosynthesis flippase
515423	ATTAAACGTC.CACTTCTGCG	2.26e-07	3.38572	pnpA	polynucleotide phosphorylase/polyadenylase
1382451	ACCGCGGAGT.CCATTTTTTC	2.26e-07	3.38572	def	peptide deformylase
1741125	AAAATACGGC.GCAGCAGCCT	2.26e-07	3.38572	-	oligopeptidase
1453601	ATACGGAAGC.GTTGCCCTTG	2.26e-07	3.38572	ppaC	manganese-dependent inorganic pyrophosphatase
2078178	CACGCACACT.AAAGACATGA	2.26e-07	3.38572	malC	maltose/maltodextrin ABC transport system permease protein
238254	ATTTTAAAAA.TTGATTCAGG	2.26e-07	3.38572	-	luciferase-like monooxygenase
111118	ACAGTTGCGA.TGTCAACTTC	2.26e-07	3.38572	sdhB	L-serine dehydratase, beta chain
12061	CAAGATGTGA.TCAAGATATC	2.26e-07	3.38572	hpt	hypoxanthine-guanine phosphoribosyltransferase
337353	AAATGACTGA.GAAGTGGAAG	2.26e-07	2.17841	-	hypothetical protein
364011	ATAGCTCCTA.ATCCCCATTA	2.26e-07	3.38572	-	hypothetical protein
364363	AAGAATCAAC.ATCGTCACCC	2.26e-07	3.38572	-	hypothetical protein
365365	AGTCTTGAAT.TGAAAGGCTA	2.26e-07	3.38572	-	hypothetical protein
365701	AAGACTATAC.TTTTGGGGGC	2.26e-07	3.38572	-	hypothetical protein
365701	AAGACTATAC.TTTTGGGGGC	2.26e-07	3.38572	-	hypothetical protein
367875	AAATGCCTAG.GCAGATGATG	2.26e-07	3.38572	-	hypothetical protein
723653	ATCTGTATTC.CTGCAGAATA	2.26e-07	3.38572	-	hypothetical protein
1150942	AACGTTTGTT.AAAGTTCAAA	2.26e-07	3.38572	-	hypothetical protein
1422488	ATCTTGGTAG.TTTCTAGCCA	2.26e-07	3.38572	-	hypothetical protein
1451709	AACAAAAAAG.CGTCATATAC	2.26e-07	3.38572	-	hypothetical protein
1453818	AATAACTGAG.AAATTTCTAT	2.26e-07	3.38572	-	hypothetical protein
1453958	AAGCGTGCTC.TGTATATTTG	2.26e-07	3.38572	-	hypothetical protein
155867	ACAAAGTCTA.AAATCTACCC	2.26e-07	3.38572	-	hypothetical protein
1569983	AGATTTATTT.AGTTGACAAA	2.26e-07	3.38572	-	hypothetical protein
1683647	ATACATCCAG.TCGTATCGAA	2.26e-07	3.38572	-	hypothetical protein
1933149	ACTTGAGTTC.ATATCCTTAC	2.26e-07	3.38572	-	hypothetical protein
1956459	AACGAAGTGG.CGTTGGGATT	2.26e-07	3.38572	-	hypothetical protein
2006692	CACTTGCTAG.TTGCAAGATG	2.26e-07	3.38572	-	hypothetical protein
2009317	AAGAAGTCTT.AGGGTAGCTA	2.26e-07	3.38572	-	hypothetical protein
2009412	AAGATAGCTA.AGCGACTACT	2.26e-07	3.38572	-	hypothetical protein
2012396	AGCAAGTTTT.TAGTATTTGA	2.26e-07	3.38572	-	hypothetical protein
207073	AACTCCACAC.CAGTCTCTCA	2.26e-07	3.38572	-	hypothetical protein
73395	AATCTTGTAG.AATCAGATCG	2.26e-07	3.38572	-	GntR family transcriptional regulator
1435588	ATTTCTGACC.AGTCCGAGTC	2.26e-07	3.38572	-	GNAT family acetyltransferase
1551107	AATATCTAGG.GCTATTTTAT	2.26e-07	3.38572	-	GNAT family acetyltransferase
964096	ACTAGGGATT.AAGATGGTGA	2.26e-07	3.38572	-	glycosyltransferase
2165233	AGTCTTCTTT.CTTGTTCCAC	2.26e-07	3.38572	glpK	glycerol kinase
2165311	ATGTCGTTCC.GCCTTTACAG	2.26e-07	3.38572	glpK	glycerol kinase
2165641	ACGGTGGAGA.GTGCCAATCT	2.26e-07	3.38572	glpK	glycerol kinase
1429981	AAGCTTGGAT.CAGGAAATAA	2.26e-07	3.38572	atpB	F0F1 ATP synthase subunit A
1447327	ATGACCAAAC.GTTCAATATA	2.26e-07	3.38572	-	extracellular oligopeptide-binding protein
1581103	ATTATCCAAC.GGTTAAAAAA	2.26e-07	3.38572	-	D-tyrosyl-tRNA(Tyr) deacylase
1131717	AAACCATGAT.GTTGCCCAAC	2.26e-07	3.38572	topA	DNA topoisomerase I
413646	ACAGTAGAAC.TCTTCATCAA	2.26e-07	3.38572	dinB	DNA polymerase IV
40373	ACCAAGTAAG.CTGACCATAA	2.26e-07	3.38572	polA	DNA polymerase I
369243	CATTTCTGCT.GCAACAATTC	2.26e-07	3.38572	mutS2	DNA mismatch repair protein
370065	AAAATGCCAG.ATGGAGTTTG	2.26e-07	24.1583	mutS2	DNA mismatch repair protein
370509	AAAAATTGGC.CCTGAAAAAG	2.26e-07	3.38572	mutS2	DNA mismatch repair protein
370947	AAAGAAACAA.CATGTCAAGA	2.26e-07	3.38572	mutS2	DNA mismatch repair protein
910449	CATCGTGGGT.AAAGTTGGAC	2.26e-07	3.38572	dapA	dihydrodipicolinate synthase
1837693	AAGAGCAGGG.CCCATGACGT	2.26e-07	3.38572	-	deoxyribonucleotide triphosphate pyrophosphatase/hypothetical protein
2152607	AGTATAATGA.TTGCAGTTGG	2.26e-07	3.38572	dltD	D-alanyl-lipoteichoic acid biosynthesis protein
1442910	AAAGTCTTAT.ACTTATCCAA	2.26e-07	3.38572	-	cystathionine gamma-synthase
1443072	AAGAAGTGGT.GCCTTTTTGA	2.26e-07	3.38572	-	cystathionine gamma-synthase
1443137	AGACCACGAA.CAACTGGTAG	2.26e-07	3.38572	-	cystathionine gamma-synthase
1443705	ATACGCGCAC.AAAAATCCAA	2.26e-07	3.38572	-	cystathionine gamma-synthase
432895	CAATATCAAT.TGATCACGCA	2.26e-07	3.38572	pyrG	CTP synthetase
2011151	AGCTAATTTT.TCCGTCTCAG	2.26e-07	3.38572	-	competence protein
2011967	ATATGAGGGT.GGAGACGAGC	2.26e-07	3.38572	-	competence protein
633199	ATCTTTAGAA.CCCAGTCTAA	2.26e-07	3.38572	-	coenzyme
2220869	AATCCTTTCT.TACGAGAGAT	2.26e-07	3.38572	parB	chromosome partitioning protein ParB
328477	AGTACGACTC.ACCTTCCATC	2.26e-07	3.38572	-	cell wall surface anchored protein
1787245	ATAAAACAAT.CTGACAACTA	2.26e-07	3.38572	-	cation transporter
95009	AGTGGCAACG.ATTCGCAACG	2.26e-07	3.38572	-	binding-protein-dependent transport system membrane protein
95255	AGTTTGATAG.ATAACCAGAA	2.26e-07	3.38572	-	binding-protein-dependent transport system membrane protein
235074	AAAAATGTTC.GGTAAGAGTG	2.26e-07	3.38572	-	beta-glucosidase
76101	ATCTCAAGGA.GGTGCCAACC	2.26e-07	3.38572	-	beta-galactosidase
1754717	ATAAACATCT.GTTAATACTC	2.26e-07	3.38572	-	beta-fructofuranosidase
974946	ATCTTCAGTC.CACGACTAAG	2.26e-07	3.38572	pcrA	ATP-dependent DNA helicase
1437871	AAGAAGTTCA.TCTATCCCTA	2.26e-07	3.38572	-	ATP-binding protein
1148862	AACTTGGATT.GAACGACTTG	2.26e-07	3.38572	pyrB	aspartate carbamoyltransferase catalytic subunit
1442207	AAGTGTTGGA.AAGATTGGCC	2.26e-07	3.38572	-	aminotransferase
1435203	ATTTGCAGGA.TGCGAACTAC	2.26e-07	3.38572	-	aminodeoxychorismate lyase
1628927	ATAAATAGCT.TTGCTACAAT	2.26e-07	3.38572	-	ABC transporter permease
1291736	ACCGTTTGTC.ACCATTCAGG	2.26e-07	3.38572	-	ABC transporter ATP-binding protein
988702	ACATCTATCC.GGTGTAAACG	2.26e-07	3.38572	rpmA	50S ribosomal protein L27
1127002	ACTATAGCTA.GAGGAAGTGG	2.26e-07	0.0632046	leuB	3-isopropylmalate dehydrogenase
817904	ACATCTGACG.TCTGTCTTCT	2.35e-07	0.959479	-	ABC transporter ATP-binding protein
1057056	AGACTGGAGA.GCTATGTTCC	2.36e-07	3.93304	pstI	phosphoenolpyruvate-protein phosphotransferase
2064067	CATCGGGCAC.GTTACAGGAA	2.44e-07	0.21992	pbp1B	penicillin-binding protein 1B
2015515	ATTACAAGGA.GACTGGGACA	2.45e-07	137.439	-	acyltransferase family protein
1355223	ATAACCAAGC.ACTCCAAATA	2.47e-07	4.48705	-	nicotinate phosphoribosyltransferase
1107291	CATGTGCTAT.CCTATTTTAG	2.51e-07	0.460243	intergenic	n/a
1739169	AAATAGGTTC.TAGATCACTC	2.54e-07	2.9781	-	hypothetical protein
767136	AATTTCTAAA.AGTAAAATTG	2.56e-07	36.8849	intergenic	n/a
573317	ATGGACGTTT.TTTGAAAAAG	2.56e-07	0.372701	bgaA	surface anchored beta-galactosidase
2163527	ACAATGGTCT.TTGACTCTTG	2.56e-07	0.954336	glpO	alpha-glycerophosphate oxidase
189590	AAGGCGTGCG.AACTCTCTCT	2.58e-07	1.27577	nrdG	anaerobic ribonucleoside-triphosphate reductase activating protein
908366	AGCCAGGTAA.AACTACCTAG	2.61e-07	1.87886	intergenic	n/a
678644	ATTTCAATCG.GTCTTTGAGA	2.64e-07	2.76752	-	VanZ like family protein
1886941	ATTACTATGG.CTTGCAAGTG	2.64e-07	0.231234	-	ABC transporter ATP-binding protein/permease
1351833	AAGTTGGAAT.TTTGTATCTA	2.67e-07	0.0561952	intergenic	n/a
747055	AGTTATCCGT.GTGGGAAATC	2.68e-07	4.55779	-	ABC transporter ATP-binding protein
1452364	AAATCCTACC.ATTTTTGAAA	2.7e-07	20.6422	-	hypothetical protein
300131	ATGGCATCAA.TCTGGCTACG	2.75e-07	0.770243	-	hypothetical protein
1604749	CAGCGGAAGC.TTGCTTCCGC	2.81e-07	6.50926	-	hypothetical protein
1374851	ACTTACCACC.AGCATGTCCA	2.91e-07	6.16185	guaA	GMP synthase
2126694	AGAACCCTGC.TTCCCACTCG	2.91e-07	3.99988	arcC	carbamate kinase
1895076	AGAGAAATCG.ATCTACAAAT	2.92e-07	Inf	-	hypothetical protein
1589150	AAAATCAAAT.AGCCTCAGAA	2.96e-07	0.251602	mtsA	metal ABC transporter substrate-binding lipoprotein precursor
1591171	AGTAATAGCA.CGACCTTTAG	2.96e-07	0.246595	-	ABC transporter permease
1750795	ATTTTTCTAA.GAGTAGTAAA	2.98e-07	1.47241	-	hypothetical protein
1300625	AAACTAGTAT.TACTAAACAA	2.99e-07	6.28183	intergenic	n/a
661371	AGAAGTAAAC.ATTTGCCAAG	2.99e-07	8.04077	-	branched-chain amino acid transport system permease protein
1386201	AAGCCAAAGG.ATTCCGTAGT	3.02e-07	5.1495	-	ABC transporter permease
1105341	CAAAGTCAAG.ACTTCGACGG	3.06e-07	0.218812	uvrB	excinuclease ABC subunit B
1056938	AGCAGTCTTT.ATGAAGAAAA	3.07e-07	3.56818	pstI	phosphoenolpyruvate-protein phosphotransferase
1824249	CACTGCGCTA.ACAGAAAAGG	3.09e-07	Inf	-	glycine/betaine ABC transporter ATP-binding protein
855243	CAAGCCCAAT.GCAAGAGAAG	3.1e-07	2.91367	comEC	competence protein
109	ATTTTTCACA.CTTGTGGAAA	3.12e-07	4.18145	intergenic	n/a
1574567	AAGGGCAAGT.TTGAATTTGA	3.15e-07	2.87169	-	response regulator protein
654925	ATTCGAGAGT.CCAGTTTCAC	3.18e-07	1.0818	-	fatty-acid binding protein
1059872	ATATCATCGC.TTCCTTTCAA	3.23e-07	21.0575	-	ribonucleotide-diphosphate reductase subunit alpha
1059947	AGAATTTATC.GGTACTACAA	3.23e-07	21.0575	-	ribonucleotide-diphosphate reductase subunit alpha
1452691	AGGAGTGAAG.ATGTTAGAAA	3.24e-07	Inf	intergenic	n/a
327490	CAAACAATAC.CATGTCAGCG	3.28e-07	1.28921	-	cell wall surface anchored protein
577271	ATGATATTGA.AAAAACTCTC	3.34e-07	5.5238	bgaA	surface anchored beta-galactosidase
1047211	AGGAAGGTTA.GGTGAAGGCC	3.34e-07	0.663806	-	multidrug resistance protein
2211870	ATAAAGGGAA.TAGTCCAACA	3.42e-07	1.01815	-	hypothetical protein
241164	ACTTTGTCAG.GTCATTCTTG	3.46e-07	3.4268	-	surface-anchored pullulanase
2085207	AGGCAACTGA.CCAATGACAC	3.46e-07	0.305451	aspS	aspartyl-tRNA synthetase
267925	AGTCTGTAGC.GCCTTGGTCA	3.51e-07	16.4702	-	2-amino-4-hydroxy-6-hydroxymethyldihydropteridine pyrophosphokinase
2060591	ACTAGACGAG.TTTACACCAG	3.58e-07	0.521795	-	peptidase
512519	AACAGTAGCG.CAGACACACA	3.64e-07	2.51446	metE	5-methyltetrahydropteroyltriglutamate--homocysteine methyltransferase
104736	CATAATTTTC.AGACTTTCCC	3.65e-07	3.28238	-	glycosyl transferase
1050001	ACCAGTCTAA.TCTGGTGTAA	3.68e-07	0.273572	mutX	mutator MutX protein (7,8-dihydro-8-oxoguanine-triphosphatase)
345036	AGATAATTTT.ATAGGGGAAC	3.68e-07	3.1052	mvaK1	mevalonate kinase
486632	ACTTGACCTT.TGCCGTATCT	3.74e-07	0	-	hypothetical protein
1374533	AAGTTCGTGC.CTTGGTACAG	3.74e-07	8.09703	guaA	GMP synthase
1356366	ATCTTCAGCC.AAAATCAGTA	3.76e-07	Inf	intergenic	n/a
1388142	ATATAGTTTT.ATAACTAGAT	3.76e-07	3.38572	intergenic	n/a
1096040	AGCAACTGGG.TTGGTTAAGG	3.76e-07	3.38572	vicK	sensor histidine kinase
1833331	ATCCCGTCGT.TTAATAAAAA	3.76e-07	3.38572	rluB	ribosomal large subunit pseudouridine synthase B
1310353	AAGCGAACAG.CTTGCCAGCC	3.76e-07	3.38572	tyrA	prephenate dehydrogenase
1142644	ATGAGCGTTT.CTGAAGATTA	3.76e-07	3.38572	-	phosphotransferase LicD2
347100	AGTTTGGTCT.GGTTCTAGTG	3.76e-07	3.38572	mvaK2	phosphomevalonate kinase
347112	CAACGACGCT.CCACTAGAAC	3.76e-07	3.38572	mvaK2	phosphomevalonate kinase
347255	CAAATCCTCT.CCACAATACA	3.76e-07	3.38572	mvaK2	phosphomevalonate kinase
285342	CAAAGATAGT.CCTACAATTG	3.76e-07	3.38572	agaW	N-acetylgalactosamine-specific phosphotransferase system (PTS), IIC component
345310	AGATCAGCCT.ATAGTAGTCA	3.76e-07	3.38572	mvaK1	mevalonate kinase
345321	AGGCTGATCT.CCTCATGATG	3.76e-07	3.38572	mvaK1	mevalonate kinase
345841	CATGTCTGAA.AGCTCCTTTC	3.76e-07	3.38572	mvaK1	mevalonate kinase
345855	ACAGGCTCTC.ATCCATGTCT	3.76e-07	3.38572	mvaK1	mevalonate kinase
698564	ATTTCAGGGT.AACGACATTC	3.76e-07	3.38572	metG	methionyl-tRNA synthetase
347936	AAAGGAAAGT.CCACTTTCGA	3.76e-07	3.38572	fni	isopentenyl pyrophosphate isomerase
299315	ACAAGAATGT.CTTCGTAAAC	3.76e-07	3.38572	-	hypothetical protein
349400	AAGTCAGTCT.AGCGTTAACT	3.76e-07	3.38572	-	hypothetical protein
684205	AACGATTGTC.ACTCTGTCCC	3.76e-07	3.38572	-	hypothetical protein
1329841	CAAAATCTGC.AAGAGACAAA	3.76e-07	3.38572	-	hypothetical protein
2027114	ATCCTGTTGC.AGTTTAGAAG	3.76e-07	3.38572	-	hypothetical protein
276723	ACCTATCTGC.TTTAACAAGA	3.76e-07	3.38572	-	hyaluronate lyase
2166334	AAGAAAAATA.ATCATGGCCA	3.76e-07	Inf	glpK	glycerol kinase
1332610	AATCAAAGAC.TCTTTTCTCT	3.76e-07	3.38572	-	extracellular amino acid-binding protein
1921446	AGATGATCGA.TCTCTCGAAG	3.76e-07	3.38572	rpoC	DNA-directed RNA polymerase subunit beta'
235017	ACTACTATCA.CCTTTGCGTG	3.76e-07	3.38572	-	beta-glucosidase
49681	AAAATATCAT.AATCTGCAAA	3.76e-07	3.38572	-	bacteriocin transport/processing ATP-binding protein
727064	ACAATTTCAT.GATTTCATCG	3.76e-07	3.38572	clpE	ATP-dependent Clp protease ATP-binding subunit
371033	CAGTATTCTG.ACTTTATAAA	3.77e-07	Inf	intergenic	n/a
610021	AAGATATTAA.AATCTTTTCT	3.77e-07	Inf	intergenic	n/a
1439498	ATCTCCTCAC.ACTTGCTTTC	3.77e-07	Inf	-	SNF-family helicase
1093743	ATCGAGTTAT.GTACAAATTG	3.77e-07	7.1667	-	plasmid addiction system, toxin protein
1483213	CACAAGTAAA.CATATCGATG	3.84e-07	1.61377	-	hypothetical protein
1990876	CATCTACGTG.TTTTCAGCAA	3.85e-07	3.66592	adhE	bifunctional acetaldehyde-CoA/alcohol dehydrogenase
1549166	CATTGTCCCC.TAGGTATTCA	3.96e-07	72.2193	-	aminotransferase
1549313	ACTTTGAACA.AGTATCATTG	3.96e-07	72.2193	-	aminotransferase
711000	CAACCAATAT.AAGTATGCTG	3.97e-07	0.573312	ciaH	sensor histidine kinase
39448	ACTATGAGCT.GCTCAGTATG	4.03e-07	3.30362	polA	DNA polymerase I
1588458	ACAAGAGGAT.GCTGCCCCCA	4.04e-07	0.254174	mtsC	metal cation ABC transporter membrane protein
1107615	AGAGCCATGG.AACTCCGAAT	4.04e-07	0.640159	-	CAAX amino terminal protease family protein
1052070	AGCCTCATTG.GCGTGATTAT	4.05e-07	0.346544	-	haloacid dehalogenase-like hydrolase
1616857	AGAACTCTTC.ATGCCAGTTC	4.07e-07	11.7468	nanH	N-acetylneuraminate lyase
1593600	ACCTGATCAG.ATTCAAGGCA	4.11e-07	0.989705	-	ABC transporter ATP-binding protein
1919371	AATACTGAAA.AACATCTTTC	4.17e-07	Inf	intergenic	n/a
2001096	CAGCCATTGC.GTCTACGCTG	4.17e-07	6.86938	-	PTS system ascorbate-specific transporter subunit IIC
325835	CATTTAGAAT.TTTCTTTACA	4.19e-07	0	intergenic	n/a
683518	ACTTGGTGTT.TTTATAAAAT	4.19e-07	66.7473	intergenic	n/a
923336	AAGCCTAATT.ATTAAAAGTA	4.19e-07	137.439	intergenic	n/a
1014867	ATAGTTCAAT.ATTCTATCAA	4.19e-07	0	intergenic	n/a
799581	AATGGAGACT.CCAGCAAATC	4.19e-07	0	pepXP	x-prolyl-dipeptidyl aminopeptidase
6152	ATTCTGCAGT.TAGCAATTCA	4.19e-07	0	trcF	transcription-repair coupling factor
569203	ATGACTTTTC.CGCGTGATCA	4.19e-07	0	-	sugar phosphotransferase system (PTS),IIA component
1073596	ATGACTTTTC.CGCGTGATCA	4.19e-07	0	-	sugar phosphotransferase system (PTS), IIA component
733518	AAGAATTGGA.CATGTCGTTG	4.19e-07	129.796	rpiA	ribose-5-phosphate isomerase A
2184769	ACGATGGGCA.ACTTAAAAAA	4.19e-07	0	dnaC	replicative DNA helicase
54558	ACTGAAAAAC.AAATCTTGTC	4.19e-07	0	-	phosphoribosylformylglycinamidine synthase protein
1472546	ATCGTGACAG.AAGTGGCAGG	4.19e-07	0	fms	peptide deformylase
331630	ACTATTATTT.TGCTTGGAGT	4.19e-07	0	pbp1A	penicillin-binding protein 1A
1857734	AACTACGCAG.CCAATATTTC	4.19e-07	0	msmG	multiple sugar-binding transport system permease protein
1858036	AACTCGGTTT.GCTAATACCT	4.19e-07	0	msmG	multiple sugar-binding transport system permease protein
1858526	ACAAGATTAC.GCAATGGCAT	4.19e-07	0	msmF	multiple sugar-binding transport system permease protein
520681	AAGACTCGTG.ACTTGAAGCC	4.19e-07	0	-	leucine-rich protein
2188262	AAAAGTGGAG.CACTATTCCT	4.19e-07	0	comFC	late competence protein
638306	AATAACTCCT.TATAAAAATA	4.19e-07	0	-	hypothetical protein
682762	ATTTCCTAAT.GTTGAACCAA	4.19e-07	133.091	-	hypothetical protein
735034	AAAGAAAGTC.CTAGCTTTTC	4.19e-07	137.439	-	hypothetical protein
811643	AAGTTAAGCC.ATGACAAGTG	4.19e-07	0.562375	-	hypothetical protein
1084475	ACAACAAATT.GAAGATGTCT	4.19e-07	0	-	hypothetical protein
1537293	ACGGCACACG.AGATTTCTAA	4.19e-07	0	metA	homoserine O-succinyltransferase
39349	CACCCTTATA.TCCGCATACA	4.19e-07	0	polA	DNA polymerase I
674334	AATCCGGTCT.TTGTCTCAAA	4.19e-07	0	pyrD	dihydroorotate dehydrogenase 1A
1044051	ATATCAACTT.ATAGTTGAGG	4.19e-07	141.819	acoC	dihydrolipoamide acetyltransferase
1044171	ACGTTATCAG.GACTTCTTCC	4.19e-07	0	acoC	dihydrolipoamide acetyltransferase
1980872	ATTTAATAAT.ATTAGCGCCA	4.19e-07	0	-	dicarboxylate carrier protein
666273	ACTGAACTGA.AGCAGCTACT	4.19e-07	0	ftsX	cell division protein
1984644	AAAGGGAAAA.AGGCCGTACA	4.19e-07	0	-	beta-glucosidase
394443	AGATTGTTGA.ATGGTTGAAT	4.19e-07	0	gatC	aspartyl/glutamyl-tRNA amidotransferase subunit C
377221	ATCAAGTTAT.ACAAGATTGA	4.19e-07	0	-	aspartate kinase
1630951	ATCAATCGAA.CAATCAATTG	4.19e-07	0	-	ABC transporter substrate-binding protein
1063943	AGAAGACATC.ATTAATGACC	4.19e-07	137.439	lacG2	6-phospho-beta-galactosidase
1569265	AAGTTGCTGT.CTTACTTGGG	4.19e-07	0	rpsO	30S ribosomal protein S15
273085	ATTATTTCTA.CCAGAGAATG	4.21e-07	2.12378	-	glycosylhydrolase
1146024	AAACAACCAA.GCATTGTCAG	4.24e-07	Inf	carB	carbamoyl phosphate synthase large subunit
1412296	AATGGACGGT.TGTTGCCACA	4.27e-07	Inf	gla	glycerol facilitator-aquaporin
248117	AGTATAAACG.CATGGTTTGG	4.27e-07	28.462	polC	DNA polymerase III PolC
248297	CAGATTCTTA.AAAAAAGCTC	4.27e-07	28.462	polC	DNA polymerase III PolC
561533	AACAACTACC.GAAACACGAA	4.3e-07	1.50238	intergenic	n/a
1559165	ACATGGAAAT.TGCTAAACTA	4.31e-07	0.349605	intergenic	n/a
617366	AGCCACTGTT.TACCATTTTC	4.31e-07	0.333886	murD	UDP-N-acetylmuramoyl-L-alanyl-D-glutamate synthetase
464895	AGCTGATGGG.CCCCTTCTCA	4.32e-07	7.79999	blpR	response regulator protein BlpR
1398684	ATTGGCAACT.GCCCTGTGAC	4.36e-07	1.51388	glyQ	glycyl-tRNA synthetase subunit alpha
156698	AAGCTCGTAT.GAGGGAATCT	4.46e-07	0.355902	-	histidine sensor kinase
2174090	AGTTGAAAAC.CCTTTAGCCA	4.47e-07	3.75168	-	two-component system, sensor histidine kinase
1691114	ACTTGCTTTC.CAACATCTAC	4.5e-07	3.37747	-	hypothetical protein
512467	AGTCAAGGTA.TCTTCGTACC	4.61e-07	2.46768	metE	5-methyltetrahydropteroyltriglutamate--homocysteine methyltransferase
1561649	ATTTCTCTCC.TTCTTTGGGC	4.62e-07	0.382888	-	FAD dependent oxidoreductase
1610921	ACTTGGCATC.TAGTCATAAA	4.69e-07	9.60039	ddl	D-alanyl-alanine synthetase A
1610592	AATGAAAGAG.GGGTAGAAGC	4.72e-07	7.79999	intergenic	n/a
1065527	AACAGATAAG.TCGGTATTAA	4.75e-07	4.79669	lacE2	lactose-specific phosphotransferase system (PTS), IIBC component 2
1146087	CAATCGAACG.TCAATCAAAC	4.77e-07	3.74661	carB	carbamoyl phosphate synthase large subunit
149661	AGAAAATAAC.GCTAATAAAA	4.77e-07	5.57383	-	AzlD-like membrane transport protein
1905993	CAAAAATACG.TGCAGCAAGA	4.83e-07	Inf	-	hypothetical protein
1906111	CACTATGGAC.TCTTGCTTAC	4.83e-07	Inf	-	hypothetical protein
1087276	ATATGCTTCG.CACTGGGGTG	4.83e-07	Inf	-	formate/nitrate transport protein
1087345	ACTTTGCTTC.TTCGCGATTG	4.83e-07	Inf	-	formate/nitrate transport protein
338769	AGTTGATACC.GAGTTTGCCA	4.88e-07	0.55052	gnd	6-phosphogluconate dehydrogenase
546772	ACGGAACCCT.GAAAAACTCA	4.95e-07	1.67215	-	extracellular solute-binding protein
2122381	AAGCAAGAGT.GAGTTCCTCG	4.97e-07	38.4782	-	fucosidase
877910	AGTAGTTATA.TAGAAGTGTG	5.06e-07	7.79999	pepB	oligopeptidase
100959	CAAGTAAGTT.GAAACAAGTA	5.2e-07	2.58684	-	hypothetical protein
543446	AGTTCTGGAT.GCTTCTAAAT	5.36e-07	4.70219	-	protease
208002	AGTTAGGAAT.GGTTTGCGAG	5.42e-07	0.509044	-	phosphoglycerate mutase family protein
871670	AAATATGAAA.ATAGAATAAA	5.43e-07	6.91009	rnr	exoribonuclease R
1981244	AAAAAGCGGA.AAACACCCTT	5.43e-07	6.91009	-	dicarboxylate carrier protein
2049599	AGTTGCTTTT.AGACCTTGCA	5.43e-07	38.4782	phoR	alkaline phosphatase synthesis sensor protein
665862	AATATCAAAA.ACGAGTGATG	5.51e-07	1.55254	ftsE	cell division ATP-binding protein
1675938	AAAATATCCT.TTGACACCAG	5.68e-07	1.15875	stk1	serine/threonine-protein kinase
1380222	CACCAAAGAG.TCAGATGTTA	5.77e-07	0	-	haloacid dehalogenase-like hydrolase
1378022	ATGAAACATC.CTTCCTTTAA	5.77e-07	0	-	beta-lactamase
1935162	CAGTTGAGAA.ATTTATAAGG	5.77e-07	0	asnA	asparagine synthetase AsnA
964197	AAGAGGAAGA.AAGGTTAAAC	5.78e-07	0	-	glycosyltransferase
324952	AGAAATTGGT.ACTTATGGGG	5.8e-07	2.62766	aliA	extracellular oligopeptide-binding protein
892843	ACAACAAATT.CTGTTGGAAA	5.84e-07	0.335356	-	redoxin family protein
1584283	CAAAGCAGTG.TTTGAACAGC	5.88e-07	Inf	intergenic	n/a
418642	ACAGACACTC.TAACAACTGC	5.89e-07	3.11718	intergenic	n/a
1140110	ATCATAAAGT.AGCTAATAAG	6e-07	Inf	intergenic	n/a
643026	AAGAGTATGT.GTGGAAATCA	6.03e-07	7.79999	-	hypothetical protein
1616485	AAGCGGCTGC.GCCTTGATTC	6.04e-07	2.09732	nanH	N-acetylneuraminate lyase
1656340	ATCAAAAGGG.GATGTTTATC	6.06e-07	0.347449	dnaB	replication initiation and membrane attachment protein
1602738	AATCAGATTA.ACTGTTCAAG	6.19e-07	7.95057	-	hypothetical protein
400980	ACCAAAATGA.CGTCAGTTAG	6.19e-07	0.190531	alsS	acetolactate synthase catalytic subunit
345079	AAAAGAGGCA.GGAAATGGCA	6.26e-07	10.2134	mvaK1	mevalonate kinase
299406	ACAGAAAATC.TGATGCTGCC	6.26e-07	3.38572	-	hypothetical protein
615865	AGAAACACGA.ATTCTTTCTG	6.26e-07	3.38572	-	hypothetical protein
1077566	AGGCGATTGC.ATCAAAATCA	6.26e-07	3.38572	recN	DNA repair protein
2011421	AACTAGCTCT.ACCACTGCAC	6.26e-07	3.38572	-	competence protein
1671678	CAGCCTTACT.TGGTCAATTC	6.26e-07	3.38572	mvaS	3-hydroxy-3-methylglutaryl coenzyme A synthase
1347536	ATGAAAGGCT.GAGAAATCTA	6.29e-07	5.98912	intergenic	n/a
1797255	AAACGATGAA.GATGGGCAAA	6.47e-07	Inf	-	sortase-sorted surface anchored protein
918052	AAAATTGAAC.TGTGTATTCA	6.5e-07	5.52833	-	hypothetical protein
1630632	ATGAAAATGG.CCAAGTGTAC	6.53e-07	0.312289	-	ABC transporter substrate-binding protein
658941	CACCAGATGT.GCAGGTCCTA	6.55e-07	0.720789	-	branched-chain amino acid ABC transporter, amino acid-binding protein
866533	CACTAATTCG.TTCGCAATTC	6.58e-07	60.3366	fbpS	fibronectin/fibrinogen-binding protein adherence and virulence protein A
2149888	CAGATACCTT.GTTTATGAAA	6.75e-07	0.296338	adcA	zinc-binding protein AdcA precursor
1824831	ATGAACATGA.CAAAGACCAG	6.87e-07	6.91009	-	hypothetical protein
2206390	AGTTCTTTTA.AATGTTGTCA	7.01e-07	0.23116	intergenic	n/a
1534158	ATGTTGAGAA.TGGGAATATG	7.02e-07	1.82521	-	exported choline-binding glycosyl hydrolase
1559963	AATATAATGG.CTGCCGGATT	7.08e-07	0.295798	-	membrane glycosyl transferase
1056711	CATCAATCCT.CGCTTGATTA	7.17e-07	3.56818	pstI	phosphoenolpyruvate-protein phosphotransferase
1449624	ACCAGCAGGC.CAGATGTTAC	7.21e-07	4.79669	-	polysaccharide biosynthesis protein
2053759	ACGATTTGGT.CCTTCTTGCC	7.23e-07	0.775328	pstB3	phosphate transporter ATP-binding protein
915493	AACTTTTTAG.AAACATCTTC	7.23e-07	1.66613	-	methyltransferase
1303006	CAGTACCTAG.AAAATCGATA	7.33e-07	Inf	-	glycosyl transferase
1146228	AGCCAATTGT.GCTGCAAAGG	7.5e-07	Inf	carB	carbamoyl phosphate synthase large subunit
1064834	ACTCAAATGG.GACTTCTTAA	7.58e-07	48.8301	lacG2	6-phospho-beta-galactosidase
2006874	AGCTCCGAGT.ATTTGTTGAC	7.64e-07	0.61578	-	hypothetical protein
1561667	AATCACTGGT.TAGGCACGGA	7.66e-07	0.37345	-	FAD dependent oxidoreductase
573956	ACTTTGGTAT.GTAGATACAG	7.67e-07	3.88761	bgaA	surface anchored beta-galactosidase
663019	AAGATGCAGC.ACTCTTTCAG	7.9e-07	0.363958	-	branched-chain amino acid transport ATP-binding protein
171593	ATTTTACTAT.CTGATAGCTA	7.92e-07	Inf	-	protease
435999	ACCACCTCAC.TGCTTTTTCC	7.95e-07	2.24056	-	endo-beta-N-acetylglucosaminidase
2113121	CAGCTATCGC.ATGACCTAGA	8.12e-07	1.33852	gcnA	N-acetyl-beta-D-glucosaminidase
1024454	AACAGTACAA.CTATTCAGGA	8.12e-07	Inf	zmpA	IgA-protease
1382251	CAGACATTTT.TCTCCTTATA	8.28e-07	0	intergenic	n/a
1784628	AAACAAGGCA.AGATGTAAAG	8.28e-07	0	intergenic	n/a
211552	ACGAACAGGA.GGTTAGTAGT	8.28e-07	0	intergenic	n/a
785659	ACCTCAAGCC.AAAAAGATGA	8.28e-07	0	thiI	thiamine biosynthesis protein ThiI
541792	AAAAACATAG.AAGTAAGTAT	8.28e-07	0	murM	peptidoglycan pentaglycine interpeptide biosynthesis protein
2056554	ATGGTCCAAG.TTTGTGCAAC	8.28e-07	0	gpsA	NAD(P)H-dependent glycerol-3-phosphate dehydrogenase
209096	AAATCCACTT.CAAATAGACC	8.28e-07	0	-	inner membrane component of ABC transporter
209469	ATCCAATTGA.CCTAAAAAAA	8.28e-07	0	-	inner membrane component of ABC transporter
184970	ATAAGGAGAA.CGTGAACCTC	8.28e-07	0	-	hypothetical protein
276383	ATCGATAAAG.TAAAATGCAA	8.28e-07	0	-	hyaluronate lyase
1799669	AATCTTCACG.CACCTCTACA	8.28e-07	Inf	-	DegT/DnrJ/EryC1/StrS family amino sugar synthetase
211102	AAAAGCAACG.TGTCTCGGAC	8.28e-07	2.26135	-	ATP-binding component of ABC transporter
1827114	AGGACGGATG.CAAAACTTTC	8.31e-07	Inf	pepA	glutamyl-aminopeptidase
2146640	ATGTTCAAAT.TTAACCCAAT	8.33e-07	0.236562	intergenic	n/a
288890	AATTAGAGGT.GGCTGAATAA	8.36e-07	150.681	-	LacI family transcriptional regulator
1288939	CAAGACCAGT.ATTTCACGTA	8.36e-07	2.76752	rplL	50S ribosomal protein L7/L12
2146470	AAAATAAACT.GTAATGGAAG	8.38e-07	9.48792	fucK	fuculokinase
1796046	AATGAGGATA.TGTAGGTTCA	8.41e-07	3.18488	-	hypothetical protein
1821626	ACCATACGAC.GTAACCACCT	8.46e-07	6.91009	-	nicotinamide mononucleotide transporter
1305342	ACCAGCAAGC.CAAGCCTCCA	8.46e-07	Inf	-	cell envelope-related transcriptional attenuator domain protein
1528715	ATGGTGGTTC.TCAGGTGAAC	8.53e-07	31.2676	-	hypothetical protein
273803	AATTAGTTTT.GCTAGTAAAT	8.57e-07	4.41353	-	glycosylhydrolase
1953815	ATAGTTTTCG.ATTTTCAATC	8.61e-07	2.7357	intergenic	n/a
261106	ACTTGTAGAA.TTGAATACTG	8.66e-07	28.462	adhP	alcohol dehydrogenase
302925	ATAGGATTGT.CTCAGGTGAG	8.68e-07	Inf	intergenic	n/a
725181	ATAGGATTGT.CTCAGGTGAG	8.68e-07	Inf	intergenic	n/a
1978879	ATAGGATTGT.CTCAGGTGAG	8.68e-07	Inf	intergenic	n/a
22570	ATAGGATTGT.CTCAGGTGAG	8.68e-07	Inf	intergenic	n/a
1596992	CACGGTCCAT.TTTGGAGGCA	8.74e-07	1.32227	gpmA	phosphoglyceromutase
202477	AAAGATTCAT.ATTTGATCTC	9.04e-07	43.0279	intergenic	n/a
625484	AAAATCCAGT.CCTTTTAAGA	9.09e-07	0.416178	intergenic	n/a
1355672	AGGTAAATGA.ATAAGTAATG	9.27e-07	0.722006	-	hypothetical protein
1661329	AAATCGGTCT.GATGGTCAGG	9.31e-07	0.282717	-	ABC transporter ATP-binding protein
1608329	ATCGTGAAAA.AAGGTTTACC	9.32e-07	9.3686	-	hypothetical protein
876572	AAAGCTTCTC.ATCTGGCGTT	9.44e-07	0.527855	pepB	oligopeptidase
1303665	AATTTAGAAG.ATAATCTGGA	9.49e-07	0.666979	-	glycosyl transferase
1044363	AACTTATAAA.ACACAAACGT	9.49e-07	0.191112	acoC	dihydrolipoamide acetyltransferase
636910	AAGGGATTTG.AACACTTCCC	9.57e-07	Inf	-	ABC transporter ATP-binding protein
228052	ACTCCATATG.CCTGTAATCC	9.62e-07	0.869412	ruvB	Holliday junction DNA helicase RuvB
834380	AACAGGCTGT.ACTGCTAAAG	9.71e-07	2.77911	-	RNA pseudouridylate synthase
1352704	ACATAGGTCA.ATTCTCAGCG	9.71e-07	3.15556	-	GNAT family acetyltransferase
543438	AGAGGCTTAT.TAGAAGCAAT	9.78e-07	Inf	-	protease
622957	ACCACTATAA.CTCCAATATA	9.81e-07	0.92288	-	hypothetical protein
1346153	ATACTTGGGA.TTTCTAGATA	9.84e-07	2.1057	lgt	prolipoprotein diacylglyceryl transferase
337617	CAAACTGGCT.TTTTTCAAAG	9.86e-07	Inf	-	hypothetical protein
1403140	AGCATATCGC.GATAAATTGA	1e-06	3.79823	-	hypothetical protein
667554	ACAAGTGGTG.AAAGGTTGGG	1e-06	1.62677	-	glucose-specific phosphotransferase system (PTS), IIABC component
960940	ATCTGTTGCT.TCCCTTTTTG	1.01e-06	0	rpoD	RNA polymerase sigma factor RpoD
1943356	AGGCTTCTTC.AAGCGGTAAT	1.01e-06	0.997355	-	RmuC family protein
511714	ATGCTATCCG.AATGGTCAAG	1.01e-06	0.384503	metE	5-methyltetrahydropteroyltriglutamate--homocysteine methyltransferase
2054129	AAAGTGGAGA.AGGGTCTAAG	1.02e-06	7.03567	pstB3	phosphate transporter ATP-binding protein
337506	CAATTTCCTT.GTCGAACGAG	1.03e-06	0.410942	-	hypothetical protein
1068361	CAAAAAATGA.CACAAATGAA	1.04e-06	Inf	intergenic	n/a
1632666	ATTTTTTGCA.AAGATACTAG	1.04e-06	3.38572	intergenic	n/a
107664	AGATTGGAGA.TTCCGCACTC	1.04e-06	Inf	-	polysaccharide biosynthesis protein
337366	AGGTTTTGCT.CTCTTCCACT	1.04e-06	3.38572	-	hypothetical protein
423812	ATAGGCCTTG.CAAAGGAACC	1.04e-06	3.38572	-	hypothetical protein
1126037	CAATCGTTCA.CCTAGAGAGG	1.04e-06	0.0619241	-	hypothetical protein
1544663	CAATTTCTGC.AGCAAATCAG	1.05e-06	2.12093	-	DEAD/DEAH box helicase
786869	AACGTGCAGT.GCTTTTCTCT	1.06e-06	1.06248	-	hypothetical protein
1549184	ATGGAAACAT.CTCATGCTCA	1.06e-06	Inf	-	aminotransferase
328795	ATAACGGTAG.ACCTATAAAT	1.07e-06	0	-	cell wall surface anchored protein
401109	ACTCCTGGTT.GTCATTTGGA	1.07e-06	1.45835	alsS	acetolactate synthase catalytic subunit
586074	AGGCAAGTCC.TGACTAGTGA	1.08e-06	5.47441	-	redoxin
468444	AAAAGATTAG.ATTCATGACA	1.08e-06	2.59889	blpB	ABC transporter
483454	ATTTCCGTAC.GATCGTGTGG	1.1e-06	2.35385	rbfA	ribosome-binding factor A
407112	AAGACATTTC.CTCACTGTCC	1.1e-06	1.4393	glnQ2	glutamine ABC transporter,ATP-binding protein 2
433886	CACAAGCTGG.GTCAACTTTA	1.11e-06	1.13834	-	Na+/Pi-cotransporter protein
1940623	AGGCAAGAGC.GTCAACCAAG	1.12e-06	2.6177	-	pyridoxal-dependent decarboxylase
249309	CAGTCCTTAT.GGGCATATCA	1.12e-06	22.8884	polC	DNA polymerase III PolC
1400348	AGTGGTAAAA.TCCTTCTGCC	1.13e-06	Inf	-	aldo/keto reductase family protein
1978425	AGCCAGCATT.TAGAAAGTGC	1.14e-06	0.753559	-	puttaive FtsX-family transport protein
848962	ATTATTTTCT.GTAGGTAAAC	1.15e-06	6.02625	-	hypothetical protein
1622174	AAAAGCAACT.GCTGGATTAA	1.15e-06	Inf	-	extracellular solute-binding lipoprotein
488309	AGGAGATTGG.TTGTGATTGG	1.19e-06	Inf	intergenic	n/a
584682	AGCAAGTAAA.CCAAAATCAT	1.19e-06	5.49771	-	ribonuclease BN-like family protein
484309	AGCCCTCCAG.TAATCCTGCC	1.19e-06	0.706002	-	hypothetical protein
380615	AATAAGCAGA.TATTAGTAGA	1.23e-06	1.95725	intergenic	n/a
380615	AATAAGCAGA.TATTAGTAGA	1.23e-06	1.95725	intergenic	n/a
2046117	AACAATTTGG.ATGTTGATTG	1.23e-06	4.6237	argS	arginyl-tRNA synthetase
1648737	CAAGTAAAAT.ACAGAGAGCC	1.25e-06	18.9525	-	hypothetical protein
618644	ACTAACAGAG.GCTACAATAT	1.26e-06	Inf	murG	UDP diphospho-muramoyl pentapeptide beta-N acetylglucosaminyl transferase
1374200	AAAAAATCTC.GTACGTATCG	1.26e-06	4.54539	guaA	GMP synthase
1375202	CAGGTACATC.GCTGACTGCC	1.26e-06	4.18145	guaA	GMP synthase
892331	ATTTGAAGAA.TTAGAAGTTC	1.26e-06	Inf	-	cytochrome c-type biogenesis protein
886798	AAACTGGCAT.TTGGTTTGAT	1.26e-06	8.20942	mtnN	5'-methylthioadenosine/S-adenosylhomocysteine nucleosidase
1617702	AAGAACCAAG.AAAGTTAAAA	1.27e-06	Inf	-	hypothetical protein
667195	AAGAGATGCG.AGAAGAAAAG	1.29e-06	1.5116	intergenic	n/a
337358	ACTGAAGAAG.GGAAGAGGAG	1.29e-06	Inf	-	hypothetical protein
1611834	ACAACTCTGT.CGATTTTCAA	1.31e-06	9.24442	recR	recombination protein RecR
173270	ATACTATGGA.CAGATATGGA	1.31e-06	0.319477	-	hypothetical protein
1128334	AGCAGCATTT.CAGCTCGCTC	1.32e-06	1.74501	intergenic	n/a
769458	AAGCGATTCG.AAGGATTTTC	1.34e-06	17.7655	csdB	cysteine desulfurase
2062100	CAAACACCCA.CATGGCAACC	1.35e-06	Inf	-	hypothetical protein
1643312	ATAAAGGATT.GTTCACCAGC	1.37e-06	3.6189	aroF	phospho-2-dehydro-3-deoxyheptonate aldolase
702066	ACGGCAAATT.TTCCCTGCAG	1.38e-06	Inf	-	oxidoreductase
419620	CACAAAGAAC.AGTACTTTCA	1.4e-06	9.86884	intergenic	n/a
1695723	ATAGTATAAA.GATAGACAAA	1.45e-06	Inf	intergenic	n/a
1825569	CATCGTTCTA.CTGTCAACTA	1.45e-06	0.0724486	intergenic	n/a
1691199	AATGGCAGAG.TTCTACCTGA	1.45e-06	1.2526	-	hypothetical protein
1374974	AGTCAACACC.CCTGATAGAC	1.45e-06	4.18145	guaA	GMP synthase
1442956	AACAGTCTCA.GGTCTTCTCT	1.45e-06	Inf	-	cystathionine gamma-synthase
1050364	ACTTGATTAT.GAATCAGCCC	1.47e-06	0.671235	ung	uracil-DNA glycosylase
337773	ACACACCATC.ACAATAGCTG	1.48e-06	Inf	-	hypothetical protein
1475790	ATATTGCTGG.ATGCTTCAAG	1.49e-06	4.01157	-	cation transporting ATPase
1074446	CAAAGTCCTT.TGAACGATAA	1.5e-06	0.831735	lepA	GTP-binding protein LepA
1640738	AGACAGCAAG.GTTGCTCCCA	1.5e-06	0.228996	recG	ATP-dependent DNA helicase RecG
1573026	AAGTAACCCT.ATCCCAGTAT	1.55e-06	0.690294	thrS	threonyl-tRNA synthetase
1675806	CAGTCGCCTT.GAACCACGCG	1.61e-06	1.71783	stk1	serine/threonine-protein kinase
1572300	AGACTTCTGG.CACTGGGATC	1.63e-06	0.766974	thrS	threonyl-tRNA synthetase
2016811	AAAAGCGTCT.CTAAAAAATC	1.63e-06	Inf	-	acyltransferase family protein
350954	AGCAAGAGGT.AGCAAGAAGG	1.64e-06	17.4173	-	response regulator protein
107496	CACTTTCAGT.TGGCCACTTA	1.64e-06	0	-	polysaccharide biosynthesis protein
638266	AAAGAAAAGC.GGTAGATTAA	1.64e-06	0	-	hypothetical protein
1156476	CAGGATTTCC.AGTCTACCAA	1.64e-06	125.447	gidB	16S rRNA methyltransferase GidB
2081597	CAAACGCATT.CCTTTATCGG	1.66e-06	Inf	malR	maltose operon transcriptional repressor
384750	AGAATGAAGC.AGACCTGTGC	1.67e-06	0.766596	fabE	acetyl-CoA carboxylase biotin carboxyl carrier protein subunit
1890052	AAGTGAAGGC.GTTATTTTAG	1.68e-06	Inf	ply	pneumolysin (thiol-activated cytolysin)
1577927	CAGGGACAGG.CGTAGAAGGA	1.68e-06	1.42433	-	metallophosphoesterase protein
1534611	CAGTCGCCAT.GCACCACTTC	1.71e-06	0.8093	-	exported choline-binding glycosyl hydrolase
1548657	AAGAAACCTT.CATATCGGTG	1.72e-06	Inf	-	Mur ligase family protein
1433254	CAAAGGCATC.GCACCAGCTG	1.73e-06	2.58593	greA	transcription elongation factor GreA
817072	AGAACAAAGG.GTAACATCAT	1.74e-06	3.38572	intergenic	n/a
189947	ACTGGAGCAT.AGATTTCTCT	1.75e-06	1.92299	nrdG	anaerobic ribonucleoside-triphosphate reductase activating protein
1118103	AAGAGGAGCA.AAAACTTCCT	1.77e-06	1.82967	smc	chromosome partition protein
966957	AGTCAAATAG.GATTCCCAAG	1.78e-06	1.92136	intergenic	n/a
573710	AGTAACTTCC.CGTGTACGGG	1.8e-06	1.83512	bgaA	surface anchored beta-galactosidase
2178078	ATGATTATCC.TATGAGATGG	1.8e-06	38.4782	clpC	stress response-related Clp ATPase
635011	CACAAATGCC.TTAGTTGCAA	1.85e-06	5.31292	thiE	thiamine-phosphate pyrophosphorylase
262626	AGAGAATATA.CTCATTGCAA	1.89e-06	8.7247	-	permease
1694532	AACCTCTTTG.CCTGTCTGAT	1.89e-06	0.28923	-	CorA-like Mg2+ transporter protein
24331	AACGTGCAAT.ACTTCTGCAT	1.91e-06	1.0816	purA	adenylosuccinate synthetase
1451604	AAATGAAGAT.GAAAGTATGA	1.93e-06	2.81392	-	hypothetical protein
2149117	CACTCAAGGT.CGGTCCTTGA	1.94e-06	0.28289	adcA	zinc-binding protein AdcA precursor
338009	ACTAGAAGTA.TCGCAGTGAA	1.94e-06	Inf	-	hypothetical protein
867207	AAATCGTGAC.TGATATCCAG	1.97e-06	0.984243	dgk	diacylglycerol kinase
271997	ATAAATCCTT.AGAATCATCC	1.98e-06	Inf	-	glycosylhydrolase
1486037	CATCCAAGGG.ATTCCTGTCG	1.99e-06	1.82897	-	hypothetical protein
1595900	AGTTATCTAG.TTGGGAAACG	1.99e-06	2.56361	-	hypothetical protein
1800425	ACTCCAGAGC.GCTGTCGCAG	1.99e-06	1.90689	-	DegT/DnrJ/EryC1/StrS family amino sugar synthetase
1952974	ACAACCTTGG.ATGTTTTAAC	2.02e-06	1.48034	-	TatD related DNase
1842336	AACCTGCCAA.ACAACTGATG	2.06e-06	2.25722	-	sugar phosphotransferase system (PTS), IIABC component
339810	AAGAAGGAAC.TTCCACTACT	2.16e-06	17.7087	gnd	6-phosphogluconate dehydrogenase
962731	ACATAGCGTT.CACAATTCCC	2.23e-06	0	-	glycosyltransferase
817083	AGATTTGTTT.ATGATGTTAC	2.25e-06	4.39295	intergenic	n/a
2103551	CAGGTATGGG.TTGTCAATAG	2.3e-06	4.8173	-	PTS multi-domain regulator
507768	CAGTTGATTT.TTCTATGCTA	2.3e-06	1.66736	pheT	phenylalanyl-tRNA synthetase subunit beta
1549669	AAAGACATTC.TATAATGAAC	2.3e-06	6.03627	-	aminotransferase
1098897	AATTGCCAAT.TGTATGGCTA	2.34e-06	0.859488	fhs1	formate--tetrahydrofolate ligase
248327	ATGCGACCAT.TATGTCAAGA	2.34e-06	Inf	polC	DNA polymerase III PolC
1459263	AGCGTTTGAT.ACATCAAACT	2.35e-06	17.4173	asnC	asparaginyl-tRNA synthetase
1940710	ACTCTTCTCT.TTGATAAATG	2.36e-06	0.0444468	-	pyridoxal-dependent decarboxylase
895850	CAGGAGAGAT.CCTGCAATAC	2.37e-06	1.37406	lmb	laminin binding protein
1013428	AACTTTTGAA.TTCATGGTTC	2.39e-06	3.30362	intergenic	n/a
1013376	AATCATTCTA.AACCTTAAAA	2.39e-06	3.08642	eno	phosphopyruvate hydratase
586352	CAGATTGCTC.CCCTTATGTC	2.42e-06	0.237201	-	redoxin
684896	AAAAGCAAAA.AAAGTGCTAG	2.42e-06	5.7059	-	hypothetical protein
1442960	AAGACCTTGA.ACTGTTCAAA	2.42e-06	5.7059	-	cystathionine gamma-synthase
1736948	CACCTGCAAC.TGTTTGACAA	2.44e-06	1.35786	-	thioredoxin
263268	CACCAACATG.TTATTAGCAA	2.44e-06	20.6422	-	permease
276368	AAGACCAAGA.TCCAATCGAT	2.44e-06	0.89319	-	hyaluronate lyase
1384983	AGAATTCTTC.CTAGTTACAA	2.44e-06	0.0437824	-	ABC transporter ATP-binding protein
1095803	AGGAAGAACG.GAACGAAGAC	2.45e-06	2.55856	vicK	sensor histidine kinase
1095200	AAGAAATTAT.AAACAACATA	2.46e-06	0.669591	vicK	sensor histidine kinase
811304	ACAGAAATTG.CTATTGGCAT	2.49e-06	1.62936	-	hypothetical protein
411794	AACCAAGACT.TCTCATCGCT	2.57e-06	17.4173	intergenic	n/a
824370	AACCAAGACT.TCTCATCGCT	2.57e-06	17.4173	intergenic	n/a
1789297	AGATATTAAT.TTTTGACCGA	2.57e-06	13.6363	-	iron ABC transporter ATP-binding protein
1529800	AAGTCGAAAT.GAAGTCATCG	2.57e-06	8.83025	-	endoribonuclease L-PSP family protein
339249	ACCTTGGTGT.CCATTGTCAC	2.57e-06	15.2405	gnd	6-phosphogluconate dehydrogenase
561477	ACAATATAAA.AACCGCTAAG	2.58e-06	Inf	intergenic	n/a
659247	ACACAGACTT.CAAGCAGCCC	2.59e-06	1.69574	-	branched-chain amino acid ABC transporter, amino acid-binding protein
338619	AAAAACCTCG.CGTATCATGC	2.6e-06	28.462	gnd	6-phosphogluconate dehydrogenase
1816560	CAGAGCCTAT.TGTTACAGAA	2.65e-06	Inf	galR	galactose operon repressor
181157	ATTAAAGTAT.GTTACTAATA	2.67e-06	1.47364	intergenic	n/a
1161744	AATAGGAGTC.CGCAAGAGAT	2.67e-06	2.4224	-	phosphohydrolase
1653926	ACTATGCTGG.GCGCGTGCGA	2.74e-06	4.15683	nfsA	oxygen-insensitive NADPH nitroreductase
1599134	AAGACTTCGT.CAATTGTCAG	2.74e-06	3.49255	ileS	isoleucyl-tRNA synthetase
288366	CAACGAGGCA.AATTTTTCAC	2.75e-06	68.9169	-	heparinase II/III-like protein
103635	AATTGTCCGG.CTATCTCAAA	2.76e-06	2.14394	intergenic	n/a
99171	CAGTAGCTGC.TGATCCAAGC	2.78e-06	1.82318	-	hypothetical protein
1047233	CAAAAATGAG.GCAGTCCATC	2.81e-06	0.562919	-	multidrug resistance protein
2067939	ATGTCTTGAT.TTATCTCAAG	2.84e-06	4.70219	-	cation transporting ATPase
93708	ACCTTGCTCT.TCAAACTATC	2.86e-06	0.269547	intergenic	n/a
1561682	CACGGATTCC.ACACGCTCAG	2.86e-06	0.376472	-	FAD dependent oxidoreductase
1927352	AAGCTCGTAT.CACGATGCTA	2.86e-06	0.368965	rpoB	DNA-directed RNA polymerase subunit beta
444742	ATAGTACACT.CATCTGCTAA	2.9e-06	Inf	intergenic	n/a
635158	AGAATCCAAG.ATAGATATCT	2.9e-06	Inf	intergenic	n/a
1350310	AAAAAGTGAA.AAGCCTAGTC	2.9e-06	Inf	intergenic	n/a
1570358	AAAACGAGGT.ATTATCATGC	2.9e-06	Inf	intergenic	n/a
1843390	CATTAAACTA.ACTAAAAACC	2.9e-06	Inf	intergenic	n/a
[truncated: 2,226 more rows]
