# Supplementary material for: Deciphering the distance to antibiotic resistance for the pneumococcus using genome sequencing data
Source: Sci Rep. 2017 Feb 16;7:42808. doi: 10.1038/srep42808 (PMC5311915; doi:10.1038/srep42808)
Supplement: Supplementary Table 5 [file srep42808-s6.xls]

## Sheet: erythromycin_adj
Supplementary Table S5. GWAS CMH statistical associations for erythromycin resistance. P-vales are Bonferroni-adjusted for multiple testing and corrected for population structure stratification
SNP position	P	Odds ratio	gene	product
1383510	8.87e-31	0.288532	-	SpoU rRNA methylase family protein
1383582	2.69e-30	0.301191	-	SpoU rRNA methylase family protein
301254	1.36e-25	0.0419081	dexB	glucan 1,6-alpha-glucosidase
391735	4.58e-25	0.0640393	gatB	aspartyl/glutamyl-tRNA amidotransferase subunit B
906406	1.33e-23	0.0708634	hemH	ferrochelatase
986650	1.33e-23	0.0630157	intergenic	n/a
1741683	3.01e-23	4.24925	-	oligopeptidase
903474	3.19e-23	0.0684487	intergenic	n/a
987093	4.43e-23	0.323931	-	hypothetical protein
885514	5.75e-23	0.112702	-	ADP-ribose pyrophosphatase
885609	6.69e-23	0.11083	-	ADP-ribose pyrophosphatase
1043673	2.05e-22	0.112702	acoC	dihydrolipoamide acetyltransferase
1043854	2.05e-22	0.114631	acoC	dihydrolipoamide acetyltransferase
1800425	1.73e-21	3.02557	-	DegT/DnrJ/EryC1/StrS family amino sugar synthetase
209442	2.08e-21	0.554052	-	inner membrane component of ABC transporter
1421187	3.44e-21	0.0640715	-	hypothetical protein
669935	5.72e-21	1.8884	-	endonuclease/exonuclease/phosphatase family protein
1985497	7.88e-21	0.747231	intergenic	n/a
1421096	3.33e-20	0.0586569	-	hypothetical protein
222466	4.32e-20	0.143899	intergenic	n/a
1378814	9.6e-20	0.0278457	-	hypothetical protein
905075	1.17e-19	0.349848	pepT	peptidase T
2034739	1.38e-19	0.274522	gltX	glutamyl-tRNA synthetase
1351205	3.46e-19	0.026247	intergenic	n/a
1358267	4.61e-19	0.0278457	intergenic	n/a
894301	4.64e-19	1.08737	-	amino acid permease
711000	9.87e-19	0.414864	ciaH	sensor histidine kinase
508321	1.48e-18	0.836693	intergenic	n/a
1782925	1.66e-18	6.07826	trpE	anthranilate synthase component I
512482	1.72e-18	2.72901	metE	5-methyltetrahydropteroyltriglutamate--homocysteine methyltransferase
1346844	2.2e-18	0.0290139	ptsK	HPr kinase/phosphorylase
1351282	2.2e-18	0.0272934	intergenic	n/a
1402932	5.44e-18	2.92479	-	hypothetical protein
2058103	5.51e-18	2.4552	hasC	UTP-glucose-1-phosphate uridylyltransferase
1145514	5.57e-18	3.32395	carB	carbamoyl phosphate synthase large subunit
915392	5.72e-18	0.47515	-	methyltransferase
132921	6.4e-18	1.66761	intergenic	n/a
511592	7.76e-18	Inf	metE	5-methyltetrahydropteroyltriglutamate--homocysteine methyltransferase
2198680	7.76e-18	Inf	-	cobalt transport protein
174038	7.76e-18	Inf	-	CorA-like Mg2+ transporter protein
1006760	7.76e-18	Inf	glgC	glucose-1-phosphate adenylyltransferase
1412486	7.76e-18	Inf	gla	glycerol facilitator-aquaporin
1435884	7.76e-18	Inf	-	GNAT family acetyltransferase
1657300	7.76e-18	Inf	-	GntR family transcriptional regulator
1537114	7.76e-18	Inf	metA	homoserine O-succinyltransferase
1390122	7.76e-18	Inf	-	pyridoxal biosynthesis lyase PdxS
1045075	7.76e-18	Inf	pdhB	pyruvate dehydrogenase E1 component,beta subunit
423888	7.76e-18	Inf	intergenic	n/a
211807	9.17e-18	1.76571	intergenic	n/a
1043953	9.61e-18	0.390297	acoC	dihydrolipoamide acetyltransferase
663951	1.32e-17	1.57593	-	hypothetical protein
2075093	2.06e-17	8.1711	malQ	4-alpha-glucanotransferase
327454	2.08e-17	0.0899454	-	cell wall surface anchored protein
1985521	2.08e-17	0.961542	licC	PTS system, lichenan-specific IIc component
2197296	2.13e-17	Inf	-	hypothetical protein
2064940	2.13e-17	Inf	pbp1B	penicillin-binding protein 1B
500589	2.14e-17	6.89929	-	beta-glucoside-specific phosphotransferase system (PTS), IIABC component
503508	2.56e-17	4.00265	-	6-phospho-beta-glucosidase
450731	2.64e-17	3.16174	-	type I restriction-modification system M protein
1166664	2.87e-17	0.0190527	rpmE2	50S ribosomal protein L31 type B
1165989	2.87e-17	0.0190527	-	hypothetical protein
2038097	3.06e-17	0.0839417	-	ABC transporter ATP-binding protein
2036853	3.06e-17	0.0839417	pgi	glucose-6-phosphate isomerase
2036536	3.06e-17	0.0839417	pgi	glucose-6-phosphate isomerase
634440	3.08e-17	0.811515	thiM	hydroxyethylthiazole kinase
669992	6.82e-17	3.59101	-	endonuclease/exonuclease/phosphatase family protein
683990	7.11e-17	0.479023	rpsP	30S ribosomal protein S16
291286	7.68e-17	64.3184	mraW	S-adenosyl-methyltransferase MraW
696850	8.79e-17	2.10166	-	permease
453749	1.12e-16	3.5782	-	hypothetical protein
454324	1.31e-16	0.100479	-	hypothetical protein
291982	1.34e-16	4.94476	pbpX	penicillin binding protein 2x
512467	1.45e-16	3.22998	metE	5-methyltetrahydropteroyltriglutamate--homocysteine methyltransferase
512519	1.45e-16	3.32796	metE	5-methyltetrahydropteroyltriglutamate--homocysteine methyltransferase
297653	2.24e-16	3.67279	clpL	ATP-dependent protease ATP-binding subunit ClpL
1344296	2.52e-16	1.55782	hemN	coproporphyrinogen III oxidase
550519	2.54e-16	0.141683	-	hypothetical protein
870534	2.56e-16	33.8051	pmrA	multi-drug resistance efflux pump
292017	2.89e-16	5.07214	pbpX	penicillin binding protein 2x
858754	3.03e-16	2.65805	-	hypothetical protein
704972	3.86e-16	1.08357	-	PEP-utilizing enzyme
2135585	3.89e-16	0.0822773	fucI	L-fucose isomerase
550732	4.53e-16	0	-	hypothetical protein
2076488	4.73e-16	1.96801	malX	maltose/maltodextrin-binding protein precursor
211621	5.12e-16	5.95096	intergenic	n/a
480231	5.17e-16	0.0839417	-	hypothetical protein
2069855	5.28e-16	2.30466	-	ribosomal RNA large subunit methyltransferase A
500776	6.1e-16	0.440514	-	beta-glucoside-specific phosphotransferase system (PTS), IIABC component
915280	6.24e-16	0.481147	-	methyltransferase
480895	7.16e-16	7.51024	infB	translation initiation factor IF-2
128367	7.25e-16	0.091265	gidA	tRNA uridine 5-carboxymethylaminomethyl modification enzyme GidA
908366	7.59e-16	2.847	intergenic	n/a
1387297	8.12e-16	0.33542	ogt	methylated-DNA--protein-cysteine methyltransferase
1453975	9.79e-16	0.53697	-	hypothetical protein
1897055	1e-15	0.427281	-	hypothetical protein
2073505	1.65e-15	3.71711	glgP	glycogen phosphorylase
663761	1.75e-15	0.399286	-	hypothetical protein
190364	1.78e-15	0.439404	-	phosphoribulokinase
10676	1.83e-15	0.482229	-	ATP-binding PP-loop family protein
100137	2.1e-15	8.1711	-	hypothetical protein
678325	2.15e-15	0.274525	-	VanZ like family protein
684917	2.53e-15	3.14685	-	hypothetical protein
483511	2.76e-15	5.68923	rbfA	ribosome-binding factor A
865683	3.13e-15	0.132564	fbpS	fibronectin/fibrinogen-binding protein adherence and virulence protein A
2053678	3.53e-15	0.373983	pstB3	phosphate transporter ATP-binding protein
1900998	3.56e-15	0	intergenic	n/a
1613422	4.06e-15	6.58286	penA	penicillin-binding protein 2b
1164795	4.55e-15	0.590682	-	hypothetical protein
2133266	4.68e-15	13.292	-	alcohol dehydrogenase
1560773	4.68e-15	4.58607	galE	UDP-glucose 4-epimerase
73044	4.68e-15	13.292	intergenic	n/a
583371	5.02e-15	2.01892	-	sodium hydrogen exchange transporter
858633	5.69e-15	5.93039	-	hypothetical protein
2039249	5.7e-15	0.724828	-	ABC transporter ATP-binding protein
291557	6.03e-15	6.48901	ftsL	cell division protein
469782	6.58e-15	0.114497	blpA1	bacteriocin transport/processing ATP-binding protein BlpA
2002234	6.6e-15	25.3167	-	PTS system ascorbate-specific transporter subunit IIC
1159238	6.94e-15	0	ffh	signal recognition particle protein
696917	7.91e-15	1.69564	-	permease
1450298	8.63e-15	0.137844	murE	UDP-N-acetylmuramoylalanyl-D-glutamate--L-lysine ligase
1045544	8.76e-15	0.250245	pdhB	pyruvate dehydrogenase E1 component,beta subunit
127699	9.28e-15	2.53804	-	MutT/NUDIX hydrolase family protein
135341	9.36e-15	0.233424	-	DNA-binding/iron metalloprotein/AP endonuclease
78474	1.03e-14	3.32247	intergenic	n/a
330047	1.08e-14	0.0696372	-	cell wall surface anchored protein
1168343	1.18e-14	1.63906	gdh	glutamate dehydrogenase
454097	1.22e-14	0.0893265	-	hypothetical protein
1669603	1.31e-14	4.50737	mvaA	3-hydroxy-3-methylglutaryl-coenzyme A reductase
673390	1.56e-14	11.6473	intergenic	n/a
514384	1.6e-14	4.00543	intergenic	n/a
1992541	1.67e-14	2.30796	tkt	transketolase
2185591	1.78e-14	1.76852	-	DHH family protein
480092	1.99e-14	7.2924	-	hypothetical protein
1122711	2.21e-14	6.84714	-	hypothetical protein
1587446	2.32e-14	0.433298	mtsB	metal cation ABC transporter ATP-binding protein
454476	2.67e-14	0.462428	intergenic	n/a
917635	2.84e-14	1.46261	glyA	serine hydroxymethyltransferase
206946	3.11e-14	0.481474	-	hypothetical protein
1566849	3.29e-14	Inf	-	acyltransferase
34098	3.29e-14	Inf	sms	DNA repair protein RadA
1579122	3.29e-14	Inf	-	hypothetical protein
1452370	3.29e-14	Inf	-	hypothetical protein
1849248	3.29e-14	Inf	-	peptide ABC transporter ATP-binding protein
1449693	3.29e-14	Inf	intergenic	n/a
906915	3.67e-14	2.02715	mscL	large-conductance mechanosensitive channel
908948	3.67e-14	2.65998	intergenic	n/a
211777	3.84e-14	1.75958	intergenic	n/a
139559	4.76e-14	0.091265	-	glycosyl transferase
363409	5.05e-14	2.10559	tig	trigger factor
871047	5.32e-14	7.97207	pmrA	multi-drug resistance efflux pump
885289	5.7e-14	0.215864	glmU	bifunctional N-acetylglucosamine-1-phosphate uridyltransferase/glucosamine-1-phosphate acetyltransferase
125789	5.75e-14	0.619652	intergenic	n/a
1400307	5.8e-14	0.228433	-	aldo/keto reductase family protein
236348	6.17e-14	0.379851	glmS	glucosamine--fructose-6-phosphate aminotransferase
210298	7.1e-14	1.78051	-	ABC transporter permease
511456	7.27e-14	Inf	metE	5-methyltetrahydropteroyltriglutamate--homocysteine methyltransferase
2035306	7.27e-14	0.426654	gltX	glutamyl-tRNA synthetase
136082	7.73e-14	5.77982	-	transposase
549937	8.27e-14	0.914936	-	uracil DNA glycosylase superfamily protein
1164940	8.28e-14	0.142809	-	hypothetical protein
679500	8.4e-14	0	-	ABC transporter ATP-binding protein
2173817	1.01e-13	7.72933	-	two-component system, sensor histidine kinase
1992568	1.04e-13	2.46292	tkt	transketolase
1120981	1.06e-13	1.61874	-	guanosine 5'-monophosphate oxidoreductase
628791	1.06e-13	Inf	-	L-lactate oxidase-related protein
467011	1.08e-13	0.0704102	blpC	peptide pheromone BlpC (bacteriocin-like peptide)
327613	1.13e-13	0.408134	-	cell wall surface anchored protein
610955	1.14e-13	0.904219	intergenic	n/a
2042912	1.15e-13	0.114492	mutS	DNA mismatch repair protein MutS
127101	1.16e-13	0.17042	mnmA	tRNA-specific 2-thiouridylase MnmA
1988156	1.19e-13	2.24265	intergenic	n/a
1924157	1.26e-13	14.9912	rpoB	DNA-directed RNA polymerase subunit beta
333372	1.27e-13	0.200842	pbp1A	penicillin-binding protein 1A
1612489	1.37e-13	9.71098	penA	penicillin-binding protein 2b
602882	1.43e-13	1.94338	thyA	thymidylate synthase
283271	1.53e-13	1.22097	ugl	unsaturated glucuronyl hydrolase
10616	1.57e-13	0.523055	-	ATP-binding PP-loop family protein
1389649	1.62e-13	0.212091	-	glutamine amidotransferase subunit PdxT
269921	1.7e-13	0	rpsI	30S ribosomal protein S9
2050480	1.78e-13	1.42427	phoR	alkaline phosphatase synthesis sensor protein
1164648	1.81e-13	0.590989	-	camphor resistance protein CrcB
1160238	1.83e-13	0.0894733	ffh	signal recognition particle protein
1981361	2.13e-13	12.4229	-	dicarboxylate carrier protein
1353038	2.28e-13	0.248192	intergenic	n/a
443189	2.38e-13	0.116894	glnA	glutamine synthetase
1164734	2.45e-13	0.425914	-	hypothetical protein
454190	2.45e-13	0.0932825	-	hypothetical protein
500027	2.47e-13	0	-	transcription antiterminator
267970	2.51e-13	0	-	2-amino-4-hydroxy-6-hydroxymethyldihydropteridine pyrophosphokinase
2129782	2.51e-13	0	-	hypothetical protein
1991629	2.54e-13	0.104745	-	hypothetical protein
1344536	2.79e-13	0.114497	hemN	coproporphyrinogen III oxidase
1106682	2.95e-13	1.88619	uvrB	excinuclease ABC subunit B
631521	3.06e-13	13.2089	lctO	L-lactate oxidase
1982954	3.14e-13	0	intergenic	n/a
1387255	3.18e-13	0.425723	ogt	methylated-DNA--protein-cysteine methyltransferase
1928562	3.38e-13	12.035	-	transport protein
857538	3.45e-13	0.365342	-	ABC transporter ATP-binding protein
135329	3.58e-13	0.269574	-	DNA-binding/iron metalloprotein/AP endonuclease
164425	3.96e-13	1.56849	mutL	DNA mismatch repair protein
284013	4.08e-13	0	ugl	unsaturated glucuronyl hydrolase
2033865	4.13e-13	0.626522	intergenic	n/a
2041271	4.19e-13	0.0953841	-	ABC transporter ATP-binding protein
1430398	4.19e-13	0.0583068	atpB	F0F1 ATP synthase subunit A
408520	4.19e-13	0.0583068	-	glutamine ABC transporter, glutamine-binding protein/permease protein
708162	4.23e-13	0	pepN	lysyl-aminopeptidase
716084	4.23e-13	0	-	peptidoglycan biosynthesis membrane protein
1898028	4.47e-13	1.8577	intergenic	n/a
917701	4.61e-13	1.42901	glyA	serine hydroxymethyltransferase
177680	4.76e-13	0.61054	-	metallopeptidase
483557	4.94e-13	1.98978	rbfA	ribosome-binding factor A
215968	5.26e-13	1.25972	-	sugar phosphotransferase system (PTS),lactose/cellobiose-specific family, IIA component
467200	5.52e-13	1.99505	blpB	ABC transporter
885876	5.91e-13	2.81985	-	ADP-ribose pyrophosphatase
678841	7.05e-13	0	-	ABC transporter ATP-binding protein
679148	7.05e-13	0	-	ABC transporter ATP-binding protein
658811	7.05e-13	0	-	branched-chain amino acid ABC transporter, amino acid-binding protein
675736	7.05e-13	0	holA	DNA polymerase III subunit delta
670139	7.05e-13	0	-	endonuclease/exonuclease/phosphatase family protein
670052	7.05e-13	0	-	endonuclease/exonuclease/phosphatase family protein
1995682	7.05e-13	0	-	L-ascorbate 6-phosphate lactonase
659771	7.05e-13	0	intergenic	n/a
270294	7.05e-13	0	intergenic	n/a
682957	7.05e-13	0	intergenic	n/a
325410	7.26e-13	0	aliA	extracellular oligopeptide-binding protein
1107090	7.28e-13	1.88619	uvrB	excinuclease ABC subunit B
131219	7.44e-13	0	-	metallo-beta-lactamase superfamily protein
1351615	7.51e-13	2.34868	intergenic	n/a
679762	7.88e-13	0	-	ABC transporter ATP-binding protein
480759	8.12e-13	0.184214	infB	translation initiation factor IF-2
1455314	9.21e-13	1.07505	-	cyclophilin type peptidyl-prolyl cis-trans isomerase protein
299963	9.62e-13	0	-	hypothetical protein
290493	9.68e-13	0	intergenic	n/a
299741	1.05e-12	0	-	hypothetical protein
876920	1.05e-12	19.8402	pepB	oligopeptidase
547053	1.1e-12	1.98871	-	extracellular solute-binding protein
537332	1.11e-12	14.434	-	phosphoesterase
1581731	1.15e-12	0.651122	relA	GTP pyrophosphokinase
2005519	1.16e-12	0	ackA	acetate kinase
328853	1.16e-12	0	-	cell wall surface anchored protein
328798	1.16e-12	0	-	cell wall surface anchored protein
1087792	1.16e-12	0	-	formate/nitrate transport protein
1973702	1.16e-12	0	pbp2A	penicillin-binding protein 2a
1890471	1.16e-12	0	ply	pneumolysin (thiol-activated cytolysin)
136432	1.16e-12	0	-	transposase
136830	1.16e-12	0	-	transposase
968404	1.16e-12	0	murZ	UDP-N-acetylglucosamine 1-carboxyvinyltransferase
1818360	1.16e-12	0	-	zinc-binding dehydrogenase
138376	1.16e-12	0	intergenic	n/a
967742	1.16e-12	0	intergenic	n/a
1806122	1.16e-12	0	intergenic	n/a
677290	1.2e-12	0	-	hypothetical protein
1141657	1.22e-12	0.382288	-	phosphotransferase LicD1
1780859	1.24e-12	21.6807	trpC	indole-3-glycerol-phosphate synthase
666621	1.36e-12	2.82295	ftsX	cell division protein
1592940	1.39e-12	2.08647	-	ABC transporter permease
708190	1.43e-12	1.90546	pepN	lysyl-aminopeptidase
864947	1.62e-12	0.097575	fbpS	fibronectin/fibrinogen-binding protein adherence and virulence protein A
922509	1.62e-12	1.2575	-	hypothetical protein
419479	1.64e-12	13.8199	intergenic	n/a
458276	1.69e-12	1.21792	dnaK	molecular chaperone DnaK
96461	1.96e-12	0	-	extracellular solute-binding protein
863271	1.97e-12	9.69479	lytB	endo-beta-N-acetylglucosaminidase
763086	1.99e-12	2.0352	rpsA	30S ribosomal protein S1
1953400	2.04e-12	9.69479	intergenic	n/a
1296452	2.05e-12	0	thrB	homoserine kinase
1123860	2.19e-12	4.1773	-	endonuclease
918317	2.19e-12	1.33834	-	hypothetical protein
543446	2.22e-12	20.758	-	protease
556922	2.22e-12	19.8402	intergenic	n/a
1056225	2.22e-12	19.8402	intergenic	n/a
675538	2.24e-12	12.2058	holA	DNA polymerase III subunit delta
1616396	2.25e-12	2.90971	-	ROK family protein
480738	2.34e-12	0.187949	infB	translation initiation factor IF-2
909242	2.4e-12	1.21353	asd	aspartate-semialdehyde dehydrogenase
236312	2.41e-12	0.381211	glmS	glucosamine--fructose-6-phosphate aminotransferase
917690	2.51e-12	1.38348	glyA	serine hydroxymethyltransferase
917669	2.51e-12	1.38348	glyA	serine hydroxymethyltransferase
2052392	2.57e-12	0.124671	-	ABC transporter permease
1056938	2.63e-12	6.94388	pstI	phosphoenolpyruvate-protein phosphotransferase
1056711	2.63e-12	6.67793	pstI	phosphoenolpyruvate-protein phosphotransferase
1056567	2.63e-12	6.94388	pstI	phosphoenolpyruvate-protein phosphotransferase
1056510	2.63e-12	6.67793	pstI	phosphoenolpyruvate-protein phosphotransferase
675053	2.77e-12	13.8199	holA	DNA polymerase III subunit delta
675486	2.77e-12	13.8199	holA	DNA polymerase III subunit delta
408848	2.88e-12	2.09524	intergenic	n/a
770478	2.9e-12	2.18585	csdB	cysteine desulfurase
142980	3.31e-12	21.6807	-	acetyltransferase
603095	3.39e-12	20.758	thyA	thymidylate synthase
603134	3.39e-12	20.758	thyA	thymidylate synthase
1574260	3.49e-12	1.71976	-	sensor histidine kinase protein
773352	3.73e-12	21.6807	-	D-alanyl-D-alanine carboxypeptidase
1579251	3.86e-12	20.758	-	hypothetical protein
896145	3.86e-12	1.25503	phtD	pneumococcal histidine triad protein D (bvh-11-2)
1898617	4.09e-12	0	-	cell wall-binding amidase
1928325	4.1e-12	5.07207	-	transport protein
1895299	4.22e-12	1.83795	-	hypothetical protein
1449677	4.23e-12	1.38267	intergenic	n/a
1294471	4.56e-12	19.8402	-	ABC transporter ATP-binding protein
1804798	4.56e-12	19.8402	-	ABC transporter ATP-binding protein/permease
525882	4.56e-12	13.2089	-	ABC transporter permease
1393408	4.56e-12	19.8402	-	ApbE family protein
2046117	4.56e-12	21.6807	argS	arginyl-tRNA synthetase
2046555	4.56e-12	19.8402	argS	arginyl-tRNA synthetase
2045791	4.56e-12	6.30059	argS	arginyl-tRNA synthetase
1459029	4.56e-12	13.8199	asnC	asparaginyl-tRNA synthetase
1460023	4.56e-12	20.758	aspC	aspartate aminotransferase
1459941	4.56e-12	20.758	aspC	aspartate aminotransferase
1016046	4.56e-12	19.8402	addB	ATP-dependent exonuclease subunit B
1989604	4.56e-12	19.8402	adhE	bifunctional acetaldehyde-CoA/alcohol dehydrogenase
2126694	4.56e-12	19.8402	arcC	carbamate kinase
1786808	4.56e-12	13.2089	-	cation transporter
2067939	4.56e-12	19.8402	-	cation transporting ATPase
1543562	4.56e-12	6.57593	-	DEAD/DEAH box helicase
1837300	4.56e-12	19.8402	-	deoxyribonucleotide triphosphate pyrophosphatase/hypothetical protein
1481811	4.56e-12	19.8402	dapB	dihydrodipicolinate reductase
163970	4.56e-12	20.758	mutL	DNA mismatch repair protein
164872	4.56e-12	20.758	mutL	DNA mismatch repair protein
164756	4.56e-12	19.8402	mutL	DNA mismatch repair protein
887794	4.56e-12	31.6506	-	DNA polymerase III subunit epsilon
753267	4.56e-12	20.758	parE	DNA topoisomerase IV subunit B
752675	4.56e-12	19.8402	parE	DNA topoisomerase IV subunit B
1586092	4.56e-12	19.8402	pepO	endopeptidase O
1986841	4.56e-12	19.8402	-	exported PTS system protein
1852990	4.56e-12	19.8402	-	extracellular oligopeptide-binding protein
1079927	4.56e-12	19.8402	fps	geranyltranstransferase
1387571	4.56e-12	19.8402	-	GNAT family acetyltransferase
1682239	4.56e-12	19.8402	gmk	guanylate kinase
1380019	4.56e-12	19.8402	-	haloacid dehalogenase-like hydrolase
1085584	4.56e-12	19.8402	-	hypothetical protein
1423142	4.56e-12	19.8402	-	hypothetical protein
1051473	4.56e-12	19.8402	-	hypothetical protein
1692078	4.56e-12	19.8402	-	hypothetical protein
2087466	4.56e-12	19.8402	-	hypothetical protein
423441	4.56e-12	19.8402	-	hypothetical protein
1829530	4.56e-12	19.8402	-	iron compound ABC transporter permease
2004087	4.56e-12	19.8402	-	membrane protein OxaA 1 precursor
539366	4.56e-12	20.758	-	metallo-beta-lactamase superfamily protein
914758	4.56e-12	19.8402	-	methyltransferase
870439	4.56e-12	19.8402	pmrA	multi-drug resistance efflux pump
2114071	4.56e-12	19.8402	gcnA	N-acetyl-beta-D-glucosaminidase
876828	4.56e-12	19.8402	pepB	oligopeptidase
876947	4.56e-12	19.8402	pepB	oligopeptidase
2125929	4.56e-12	19.8402	arcB	ornithine carbamoyltransferase
1847519	4.56e-12	4.91762	-	peptide ABC transporter ATP-binding protein
2019600	4.56e-12	19.8402	-	pyrrolidone-carboxylate peptidase
168716	4.56e-12	20.758	ribD	riboflavin biosynthesis protein
834380	4.56e-12	19.8402	-	RNA pseudouridylate synthase
833903	4.56e-12	19.8402	-	RNA pseudouridylate synthase
1834703	4.56e-12	19.8402	scpA	segregation and condensation protein A
1842507	4.56e-12	20.758	-	sugar phosphotransferase system (PTS), IIABC component
569825	4.56e-12	10.3476	-	sugar phosphotransferase system (PTS), IIB component
242481	4.56e-12	19.8402	-	surface-anchored pullulanase
1590324	4.56e-12	19.8402	tpx	thiol peroxidase
603218	4.56e-12	20.758	thyA	thymidylate synthase
603254	4.56e-12	20.758	thyA	thymidylate synthase
527691	4.56e-12	19.8402	-	two-component system, response regulator
1808389	4.56e-12	5.14503	xpt	xanthine phosphoribosyltransferase
1808776	4.56e-12	19.8402	xpt	xanthine phosphoribosyltransferase
591634	4.56e-12	20.758	zmpB	zinc metalloproteinase ZmpB
2149078	4.56e-12	19.8402	adcA	zinc-binding protein AdcA precursor
2208054	4.56e-12	19.8402	intergenic	n/a
1082943	4.56e-12	13.2089	intergenic	n/a
930532	4.56e-12	20.758	intergenic	n/a
1350572	4.56e-12	21.6807	intergenic	n/a
1738180	4.56e-12	19.8402	intergenic	n/a
1763650	4.56e-12	22.6085	intergenic	n/a
79076	4.56e-12	21.6807	intergenic	n/a
540571	4.56e-12	13.8199	intergenic	n/a
1072975	4.56e-12	10.3476	intergenic	n/a
2162968	4.56e-12	19.8402	intergenic	n/a
1806220	4.56e-12	19.8402	intergenic	n/a
770782	4.58e-12	1.96998	iscU	FeS assembly NifU-like protein
771630	4.58e-12	1.99096	sufB	FeS assembly protein SufB
1168023	4.99e-12	0.791738	intergenic	n/a
1089120	5.05e-12	37.906	gyrA	DNA gyrase subunit A
508775	5.16e-12	0.432654	-	integral membrane protein
1546606	5.16e-12	0.509539	-	pyridine nucleotide-disulfide oxidoreductase
1924466	5.59e-12	0.387537	rpoB	DNA-directed RNA polymerase subunit beta
954665	5.73e-12	4.83923	ppc	phosphoenolpyruvate carboxylase
1047233	5.86e-12	0.768824	-	multidrug resistance protein
617331	5.86e-12	1.81315	murD	UDP-N-acetylmuramoyl-L-alanyl-D-glutamate synthetase
632384	5.92e-12	1.22173	intergenic	n/a
1399660	6.13e-12	0.585813	-	hypothetical protein
1102260	6.31e-12	20.758	-	hypothetical protein
654882	6.33e-12	0	-	fatty-acid binding protein
290545	6.7e-12	10.9435	intergenic	n/a
662696	6.72e-12	19.8402	-	branched-chain amino acid transport ATP-binding protein
551865	6.72e-12	19.8402	brnQ	branched-chain amino acid transport system carrier protein
1785403	6.72e-12	19.8402	-	LacI-family transcriptional regulator (catabolite control protein)
796202	6.72e-12	19.8402	-	type I restriction modification system restriction protein
789055	6.72e-12	19.8402	-	type I RM modification enzyme
1146933	6.72e-12	19.8402	intergenic	n/a
208878	7.47e-12	1.19838	-	ABC transporter permease
1121544	7.77e-12	2.20984	intergenic	n/a
634383	7.8e-12	1.94009	thiM	hydroxyethylthiazole kinase
884979	8.17e-12	2.86336	glmU	bifunctional N-acetylglucosamine-1-phosphate uridyltransferase/glucosamine-1-phosphate acetyltransferase
377426	8.21e-12	1.6061	-	aspartate kinase
282281	8.29e-12	0	intergenic	n/a
1815978	8.48e-12	4.91762	galK	galactokinase
9485	9.04e-12	0.137844	-	hypothetical protein
1612954	9.09e-12	5.66237	penA	penicillin-binding protein 2b
885978	9.52e-12	2.13129	-	ADP-ribose pyrophosphatase
523019	9.91e-12	19.8402	-	hypothetical protein
506562	9.91e-12	10.3476	pheT	phenylalanyl-tRNA synthetase subunit beta
555245	1.08e-11	20.758	intergenic	n/a
143402	1.14e-11	5.59065	-	acetyltransferase
1569636	1.16e-11	5.62645	-	hypothetical protein
502003	1.23e-11	0.036524	-	beta-glucoside-specific phosphotransferase system (PTS), IIABC component
915427	1.23e-11	1.40632	-	methyltransferase
899030	1.24e-11	0.520583	phtE	pneumococcal histidine triad protein E (Bvh-3)
1834338	1.25e-11	5.21014	scpB	segregation and condensation protein B
284226	1.34e-11	0	agaV	N-acetylgalactosamine-specific phosphotransferase system (PTS), IIB component
286193	1.34e-11	0	agaD	N-acetylgalactosamine-specific phosphotransferase system (PTS), IID component
1889662	1.45e-11	0.111258	ply	pneumolysin (thiol-activated cytolysin)
1889755	1.45e-11	0.111258	ply	pneumolysin (thiol-activated cytolysin)
1125630	1.45e-11	15.6724	intergenic	n/a
885750	1.5e-11	0.558776	-	ADP-ribose pyrophosphatase
1993954	1.5e-11	0.0323695	tkt	transketolase
1147094	1.6e-11	20.758	carA	carbamoyl phosphate synthase small subunit
626336	1.65e-11	Inf	intergenic	n/a
1597247	1.83e-11	15.0516	gpmA	phosphoglyceromutase
893405	1.83e-11	1.7489	intergenic	n/a
219172	1.86e-11	18.9272	pflD	formate acetyltransferase
443828	1.86e-11	18.9272	glnA	glutamine synthetase
9815	1.86e-11	18.9272	-	hypothetical protein
221120	1.86e-11	0.849689	intergenic	n/a
817083	1.86e-11	19.8402	intergenic	n/a
1414864	1.86e-11	18.9272	intergenic	n/a
520286	2.16e-11	19.8402	-	leucine-rich protein
520647	2.16e-11	19.8402	-	leucine-rich protein
1899953	2.29e-11	0.604154	-	drug/sodium antiporter
1350400	2.31e-11	0.212091	intergenic	n/a
1670466	2.39e-11	13.8199	mvaA	3-hydroxy-3-methylglutaryl-coenzyme A reductase
1050153	2.54e-11	9.00675	mutX	mutator MutX protein (7,8-dihydro-8-oxoguanine-triphosphatase)
1057056	2.57e-11	7.49322	pstI	phosphoenolpyruvate-protein phosphotransferase
1167951	2.74e-11	4.91762	intergenic	n/a
1351534	2.89e-11	0.254376	intergenic	n/a
680226	2.96e-11	1.50028	-	ABC transporter ATP-binding protein
525252	3.21e-11	0.621719	-	ABC transporter ATP-binding protein
629853	3.23e-11	7.18582	lysS	lysyl-tRNA synthetase
456160	3.27e-11	1.60897	intergenic	n/a
1992922	3.44e-11	0.104745	tkt	transketolase
702214	3.5e-11	0.460343	-	hypothetical protein
857289	3.53e-11	0.529268	-	ABC transporter ATP-binding protein
197992	3.53e-11	1.88758	intergenic	n/a
1065630	3.65e-11	1.60799	lacE2	lactose-specific phosphotransferase system (PTS), IIBC component 2
2200914	3.66e-11	18.9272	pgsA	CDP-diacylglycerol--glycerol-3-phosphate 3-phosphatidyltransferase
2200793	3.66e-11	18.9272	cbiO	cobalt transporter ATP-binding subunit
189331	3.66e-11	18.9272	-	GNAT family acetyltransferase
1597461	3.66e-11	13.6668	-	hypothetical protein
2211898	3.66e-11	18.9272	-	hypothetical protein
1065527	3.66e-11	18.9272	lacE2	lactose-specific phosphotransferase system (PTS), IIBC component 2
1821197	3.66e-11	18.9272	-	nicotinamide mononucleotide transporter
441406	3.66e-11	18.9272	pgk	phosphoglycerate kinase
1633809	3.66e-11	18.9272	nanA	sialidase A (neuraminidase A)
139442	3.66e-11	18.9272	intergenic	n/a
810973	3.66e-11	18.9272	intergenic	n/a
1947799	4.02e-11	0.769954	-	ABC transporter ATP-binding protein
1105461	4.14e-11	0.830399	uvrB	excinuclease ABC subunit B
1739169	4.4e-11	13.8199	-	hypothetical protein
2053182	4.69e-11	0.643127	-	ABC transporter permease
1558235	4.69e-11	22.6431	cmk	cytidylate kinase
886798	4.93e-11	14.0962	mtnN	5'-methylthioadenosine/S-adenosylhomocysteine nucleosidase
1163919	5.1e-11	0.186139	intergenic	n/a
841471	5.3e-11	1.65475	holB	DNA polymerase III subunit delta'
767942	5.3e-11	18.9272	sufC	FeS assembly ATPase SufC, ABC transporter ATP-binding protein
303849	5.33e-11	3.63618	wzg	capsule biosynthesis integral membrane regulatory protein Wzg
502551	5.59e-11	2.19226	-	6-phospho-beta-glucosidase
32937	5.69e-11	9.43461	dut	deoxyuridine 5'-triphosphate nucleotidohydrolase
1049722	5.7e-11	1.42168	pyrC	dihydroorotase
840983	5.76e-11	1.49487	holB	DNA polymerase III subunit delta'
1980745	6.06e-11	6.12296	intergenic	n/a
112119	6.21e-11	13.2089	-	peptidoglycan-binding protein
209485	7.27e-11	0.571592	-	inner membrane component of ABC transporter
674913	7.67e-11	18.9272	holA	DNA polymerase III subunit delta
1890404	7.71e-11	0.0209027	ply	pneumolysin (thiol-activated cytolysin)
1381094	8.47e-11	13.8199	intergenic	n/a
1828855	9.25e-11	5.77197	intergenic	n/a
1290206	9.26e-11	2.85144	-	chlorohydrolase
1342729	9.39e-11	2.24145	-	haloacid dehalogenase-like hydrolase
1550848	9.71e-11	8.11302	pepQ	Xaa-Pro dipeptidase
1649630	1.01e-10	13.292	-	hypothetical protein
46504	1.03e-10	0.462307	plsX	glycerol-3-phosphate acyltransferase PlsX
480959	1.06e-10	2.55802	infB	translation initiation factor IF-2
179199	1.07e-10	0.534462	spxA	Spx family transcriptional regulator
1927887	1.1e-10	0.286853	intergenic	n/a
712702	1.11e-10	0.68455	-	peptidase
271078	1.16e-10	0.383768	intergenic	n/a
1600099	1.19e-10	12.2058	ileS	isoleucyl-tRNA synthetase
616717	1.21e-10	2.09052	murD	UDP-N-acetylmuramoyl-L-alanyl-D-glutamate synthetase
816688	1.22e-10	1.55013	-	hypothetical protein
1377960	1.25e-10	13.2089	-	beta-lactamase
1973960	1.34e-10	1.46434	pbp2A	penicillin-binding protein 2a
637379	1.36e-10	2.46389	-	ABC transporter ATP-binding protein
878268	1.42e-10	1.90314	-	O-methyltransferase
1553137	1.44e-10	Inf	-	hypothetical protein
1553301	1.44e-10	Inf	-	hypothetical protein
1554007	1.44e-10	Inf	thiD	phosphomethylpyrimidine kinase
1553893	1.44e-10	Inf	thiD	phosphomethylpyrimidine kinase
1553787	1.44e-10	Inf	thiD	phosphomethylpyrimidine kinase
1553623	1.44e-10	Inf	thiD	phosphomethylpyrimidine kinase
1553566	1.44e-10	Inf	thiD	phosphomethylpyrimidine kinase
857436	1.48e-10	0.417747	-	ABC transporter ATP-binding protein
5594	1.54e-10	2.55081	trcF	transcription-repair coupling factor
6405	1.54e-10	2.55081	trcF	transcription-repair coupling factor
1348428	1.56e-10	2.66118	nagB	glucosamine-6-phosphate isomerase
794795	1.62e-10	11.6	-	type I restriction modification system restriction protein
1593956	1.62e-10	11.6	intergenic	n/a
632398	1.66e-10	1.1551	intergenic	n/a
1652495	1.72e-10	13.8199	intergenic	n/a
2053080	1.75e-10	1.69752	-	ABC transporter permease
1652449	1.76e-10	1.36097	intergenic	n/a
1863260	1.78e-10	0.579813	msmR	AraC family transcriptional regulator
1948831	1.83e-10	0.450294	-	hypothetical protein
162420	1.84e-10	6.53548	intergenic	n/a
452333	1.9e-10	1.50885	-	type I restriction-modification system R protein
2177462	2.07e-10	6.433	clpC	stress response-related Clp ATPase
2103695	2.08e-10	0.8988	-	PTS multi-domain regulator
700847	2.1e-10	3.02847	-	hypothetical protein
337302	2.11e-10	5.77197	-	hypothetical protein
1953815	2.23e-10	1.66561	intergenic	n/a
1479457	2.24e-10	0.59035	-	ABC transporter ATP-binding protein
1454924	2.27e-10	0.582088	-	hypothetical protein
461917	2.47e-10	11.2735	-	ABC transporter ATP-binding protein
684765	2.67e-10	0.196067	intergenic	n/a
1798014	2.69e-10	1.02778	-	sortase-sorted surface anchored protein
964593	2.87e-10	0.0837892	-	glycosyltransferase
1020879	3.16e-10	6.63792	addA	ATP-dependent exonuclease subunit A
2217531	3.27e-10	5.7938	-	sensor histidine kinase
1895620	3.33e-10	0.379301	-	hypothetical protein
628856	3.49e-10	10.3476	intergenic	n/a
332799	3.54e-10	7.9505	pbp1A	penicillin-binding protein 1A
163183	3.56e-10	0.579815	-	DNA-binding protein
2080257	3.56e-10	1.43181	malA	maltodextrose utilization protein MalA
2069467	3.7e-10	0.528038	-	ribosomal RNA large subunit methyltransferase A
499834	3.87e-10	0.284349	-	transcription antiterminator
1558588	4.25e-10	0.0751322	-	hypothetical protein
424906	4.37e-10	2.92422	-	ABC transporter ATP-binding protein
568125	4.55e-10	2.80364	-	surface-anchored serine protease
2072887	4.69e-10	4.67177	glgP	glycogen phosphorylase
1129959	4.92e-10	0.385915	intergenic	n/a
301725	4.97e-10	0.526393	dexB	glucan 1,6-alpha-glucosidase
161339	5.08e-10	8.63672	-	integral membrane protein
824769	5.28e-10	3.73349	intergenic	n/a
1803674	5.58e-10	1.41608	-	ABC transporter ATP-binding protein/permease
1300088	5.64e-10	0.659933	-	hypothetical protein
677684	5.66e-10	0.168304	-	radical SAM superfamily protein
967227	5.72e-10	0	intergenic	n/a
2160266	5.72e-10	0	intergenic	n/a
816599	5.85e-10	1.80153	-	hypothetical protein
11133	6.09e-10	0.209626	-	ATP-binding PP-loop family protein
635206	6.22e-10	1.57643	intergenic	n/a
1289853	6.44e-10	1.38288	intergenic	n/a
913874	6.62e-10	2.34965	prfA	peptide chain release factor 1
621501	6.65e-10	1.58421	pyrE	orotate phosphoribosyltransferase
777189	6.95e-10	2.00499	-	DeoR family regulatory protein
1671246	6.97e-10	1.79568	mvaS	3-hydroxy-3-methylglutaryl coenzyme A synthase
1550200	7.25e-10	Inf	pepQ	Xaa-Pro dipeptidase
1550590	7.25e-10	Inf	pepQ	Xaa-Pro dipeptidase
1550605	7.25e-10	Inf	pepQ	Xaa-Pro dipeptidase
1551022	7.25e-10	Inf	pepQ	Xaa-Pro dipeptidase
211763	7.46e-10	1.52378	intergenic	n/a
603281	7.53e-10	6.41342	thyA	thymidylate synthase
1355262	7.67e-10	4.50737	-	nicotinate phosphoribosyltransferase
1550080	7.67e-10	Inf	pepQ	Xaa-Pro dipeptidase
1550006	7.67e-10	Inf	pepQ	Xaa-Pro dipeptidase
1550884	7.67e-10	Inf	pepQ	Xaa-Pro dipeptidase
1838370	7.8e-10	13.2089	glr	glutamate racemase
1090638	7.81e-10	6.01033	gyrA	DNA gyrase subunit A
677078	7.88e-10	0.17936	-	hypothetical protein
434324	8.02e-10	0.599137	-	Na+/Pi-cotransporter protein
1671102	8.31e-10	5.25798	mvaS	3-hydroxy-3-methylglutaryl coenzyme A synthase
2188725	8.32e-10	5.78108	comFC	late competence protein
2121444	8.43e-10	1.84412	-	alpha-1,2-mannosidase
220931	9.01e-10	2.65394	fsaA	fructose-6-phosphate aldolase
1554139	9.12e-10	Inf	thiD	phosphomethylpyrimidine kinase
1554686	9.12e-10	Inf	truA	tRNA pseudouridine synthase A
1554409	9.12e-10	Inf	truA	tRNA pseudouridine synthase A
546772	9.46e-10	2.52855	-	extracellular solute-binding protein
1554224	9.5e-10	Inf	truA	tRNA pseudouridine synthase A
1829083	9.53e-10	13.2089	intergenic	n/a
1447060	9.69e-10	1.34589	-	extracellular oligopeptide-binding protein
1554175	9.85e-10	Inf	truA	tRNA pseudouridine synthase A
547859	1.01e-09	0.523411	-	nitroreductase family protein
220891	1.08e-09	2.78385	fsaA	fructose-6-phosphate aldolase
1613545	1.09e-09	5.62975	penA	penicillin-binding protein 2b
917981	1.11e-09	1.1914	-	hypothetical protein
674944	1.12e-09	15.6724	holA	DNA polymerase III subunit delta
1782385	1.13e-09	0.355981	trpG	anthranilate synthase component II
697213	1.14e-09	3.26883	-	permease
10531	1.18e-09	2.28548	-	ATP-binding PP-loop family protein
904514	1.18e-09	4.15798	pepT	peptidase T
301494	1.26e-09	0.112355	dexB	glucan 1,6-alpha-glucosidase
152140	1.3e-09	3.12976	-	peptidase
913784	1.32e-09	2.23319	prfA	peptide chain release factor 1
1562614	1.33e-09	1.27663	-	NIF3 (NGG1p interacting factor 3) family protein
850502	1.34e-09	2.31686	-	PhoH-like protein
346977	1.35e-09	1.42139	mvaK2	phosphomevalonate kinase
504151	1.39e-09	0.0687804	intergenic	n/a
1796046	1.41e-09	2.27257	-	hypothetical protein
616899	1.51e-09	2.18156	murD	UDP-N-acetylmuramoyl-L-alanyl-D-glutamate synthetase
11501	1.54e-09	1.70413	-	ATP-binding PP-loop family protein
1482352	1.57e-09	1.95866	-	DegV family protein
701086	1.57e-09	1.99722	intergenic	n/a
1106988	1.62e-09	2.475	uvrB	excinuclease ABC subunit B
1107021	1.62e-09	2.475	uvrB	excinuclease ABC subunit B
1106955	1.62e-09	2.475	uvrB	excinuclease ABC subunit B
198357	1.66e-09	2.57662	rpsH	30S ribosomal protein S8
1835520	1.7e-09	6.88006	xerD	site-specific tyrosine recombinase XerD-like protein
1344314	1.78e-09	3.3105	hemN	coproporphyrinogen III oxidase
1596242	1.78e-09	3.3105	-	hypothetical protein
735211	1.78e-09	2.48224	-	hypothetical protein
121404	1.78e-09	0	-	hypothetical protein
367937	1.78e-09	3.3105	-	hypothetical protein
1780193	1.78e-09	2.024	trpC	indole-3-glycerol-phosphate synthase
733784	1.78e-09	3.3105	deoB	phosphopentomutase
921521	1.78e-09	3.3105	-	RNA methyltransferase
874667	1.78e-09	3.73349	-	tellurite resistance protein TehB
1778637	1.78e-09	3.3105	trpB	tryptophan synthase subunit beta
151942	1.78e-09	3.3105	intergenic	n/a
1621719	1.86e-09	7.49322	-	extracellular solute-binding lipoprotein
636304	1.94e-09	2.50637	-	ABC transporter ATP-binding protein
2058783	1.99e-09	8.63672	-	rhomboid family membrane protein
529136	1.99e-09	4.54975	-	two-component system, sensor histidine kinase
915493	2.1e-09	1.62008	-	methyltransferase
469012	2.13e-09	0.523637	blpA1	bacteriocin transport/processing ATP-binding protein BlpA
747055	2.14e-09	17.1159	-	ABC transporter ATP-binding protein
159102	2.14e-09	18.0191	-	response regulator protein
609969	2.14e-09	17.1159	intergenic	n/a
739591	2.14e-09	17.1159	intergenic	n/a
1304704	2.21e-09	1.21273	-	LicD-family phosphotransferase
867894	2.26e-09	4.76881	era	GTP-binding protein Era
870870	2.33e-09	5.77511	pmrA	multi-drug resistance efflux pump
1643889	2.4e-09	9.88991	aroF1	phospho-2-dehydro-3-deoxyheptonate aldolase
499954	2.41e-09	0.307146	-	transcription antiterminator
291540	2.57e-09	4.92583	intergenic	n/a
1051856	2.6e-09	3.73691	-	haloacid dehalogenase-like hydrolase
1046267	2.67e-09	0.549157	pdhA	pyruvate dehydrogenase E1 component,alpha subunit
362590	2.68e-09	0.757715	tig	trigger factor
461239	2.7e-09	1.2335	-	hypothetical protein
1161128	2.71e-09	1.65466	-	hypothetical protein
1836002	2.75e-09	5.88864	xerD	site-specific tyrosine recombinase XerD-like protein
1816074	2.76e-09	3.84852	galK	galactokinase
864375	2.8e-09	9.05688	lytB	endo-beta-N-acetylglucosaminidase
400980	2.88e-09	0.270601	alsS	acetolactate synthase catalytic subunit
1587298	3.06e-09	0.314942	intergenic	n/a
2163974	3.11e-09	0.672424	glpO	alpha-glycerophosphate oxidase
330406	3.13e-09	2.43495	-	cell wall surface anchored protein
1142385	3.14e-09	0	-	phosphotransferase LicD1
1930936	3.14e-09	0	murA1	UDP-N-acetylglucosamine 1-carboxyvinyltransferase
221083	3.15e-09	1.59409	fsaA	fructose-6-phosphate aldolase
227920	3.16e-09	0.903934	ruvB	Holliday junction DNA helicase RuvB
1427467	3.25e-09	3.06675	atpA	F0F1 ATP synthase subunit alpha
581736	3.34e-09	3.73349	-	hypothetical protein
583665	3.34e-09	3.73349	-	sodium hydrogen exchange transporter
706971	3.35e-09	12.6013	pepN	lysyl-aminopeptidase
518783	3.56e-09	0.614226	cysS	cysteinyl-tRNA synthetase
1383738	3.79e-09	0.731324	-	thioredoxin reductase
224303	3.81e-09	0.738805	leuS	leucyl-tRNA synthetase
2002621	3.91e-09	5.11801	-	hypothetical protein
753182	3.96e-09	2.11743	parE	DNA topoisomerase IV subunit B
1612897	4.02e-09	5.49744	penA	penicillin-binding protein 2b
438255	4.13e-09	3.32363	-	endo-beta-N-acetylglucosaminidase
1471188	4.28e-09	0.490742	-	hypothetical protein
2163281	4.54e-09	5.78108	glpO	alpha-glycerophosphate oxidase
1550116	4.77e-09	Inf	pepQ	Xaa-Pro dipeptidase
747731	4.91e-09	0	-	ABC transporter ATP-binding protein
182787	4.91e-09	0	-	lipoprotein
877096	4.91e-09	0	pepB	oligopeptidase
200444	4.91e-09	0	intergenic	n/a
1902165	5.01e-09	3.73349	recA	recombinase A
2060375	5.21e-09	6.15033	-	peptidase
1288939	5.45e-09	4.37716	rplL	50S ribosomal protein L7/L12
1789175	5.46e-09	0.569822	-	iron ABC transporter ATP-binding protein
1799875	5.62e-09	1.14779	-	DegT/DnrJ/EryC1/StrS family amino sugar synthetase
535140	5.67e-09	9.88991	-	glutamine transporter, ATP-binding protein
256899	5.68e-09	0	pepC	aminopeptidase C
480711	5.8e-09	3.02375	infB	translation initiation factor IF-2
986428	5.91e-09	0.553531	-	hypothetical protein
75570	5.97e-09	52.8652	-	beta-galactosidase
1549946	6.32e-09	Inf	intergenic	n/a
2080272	6.55e-09	1.44811	malA	maltodextrose utilization protein MalA
499873	6.56e-09	0.324374	-	transcription antiterminator
1361157	6.58e-09	0.740401	intergenic	n/a
516193	6.64e-09	3.36065	pnpA	polynucleotide phosphorylase/polyadenylase
331500	6.69e-09	1.77358	intergenic	n/a
507222	7.03e-09	5.37043	pheT	phenylalanyl-tRNA synthetase subunit beta
1792012	7.21e-09	1.90067	intergenic	n/a
438449	7.29e-09	1.98644	-	endo-beta-N-acetylglucosaminidase
1549604	7.51e-09	Inf	-	aminotransferase
1350573	7.62e-09	1.62059	intergenic	n/a
300533	7.81e-09	0.860782	-	hypothetical protein
866211	8.04e-09	4.97357	fbpS	fibronectin/fibrinogen-binding protein adherence and virulence protein A
667619	8.39e-09	0	-	glucose-specific phosphotransferase system (PTS), IIABC component
892601	8.44e-09	0.159356	-	cytochrome c-type biogenesis protein
1596173	8.5e-09	0.800417	-	hypothetical protein
2048393	8.52e-09	0.424843	-	hypothetical protein
24548	8.59e-09	0.168001	purA	adenylosuccinate synthetase
183429	8.59e-09	0.168001	-	cardiolipin synthetase
440235	8.59e-09	0.168001	-	endo-beta-N-acetylglucosaminidase
274203	8.59e-09	0.168001	-	glutathione peroxidase
966088	8.59e-09	0.168001	obgE	GTPase ObgE
275535	8.59e-09	0.168001	-	hyaluronate lyase
110917	8.59e-09	0.159356	sdhA	L-serine dehydratase, alpha chain
53476	8.59e-09	0.168001	-	phosphoribosylformylglycinamidine synthase protein
53577	8.59e-09	0.159356	-	phosphoribosylformylglycinamidine synthase protein
922002	9.02e-09	4.97357	-	RNA methyltransferase
327859	9.39e-09	0.504506	-	cell wall surface anchored protein
1921914	9.81e-09	0.186611	rpoC	DNA-directed RNA polymerase subunit beta'
2018950	1.02e-08	0.894472	-	hypothetical protein
902945	1.08e-08	0.663906	-	pneumococcal histidine triad protein E truncation
444946	1.1e-08	0.125994	intergenic	n/a
333282	1.14e-08	4.00498	pbp1A	penicillin-binding protein 1A
332247	1.15e-08	6.32151	pbp1A	penicillin-binding protein 1A
7984	1.15e-08	2.66116	trcF	transcription-repair coupling factor
144186	1.2e-08	0	ugd	UDP-glucose 6-dehydrogenase
144984	1.2e-08	0	intergenic	n/a
907134	1.21e-08	1.03485	mscL	large-conductance mechanosensitive channel
142219	1.21e-08	1.45765	intergenic	n/a
1389410	1.25e-08	1.25458	-	glutamine amidotransferase subunit PdxT
848939	1.33e-08	1.29351	-	hypothetical protein
2102069	1.38e-08	9.88991	ulaA	PTS system ascorbate-specific transporter subunit IIC
2101265	1.38e-08	9.88991	ulaA	PTS system ascorbate-specific transporter subunit IIC
2081779	1.48e-08	4.86283	malR	maltose operon transcriptional repressor
682992	1.51e-08	0.916875	intergenic	n/a
1383301	1.52e-08	1.32586	-	SpoU rRNA methylase family protein
1938504	1.52e-08	0.104745	intergenic	n/a
176778	1.56e-08	0.288466	uvrA	excinuclease ABC subunit A
1659127	1.61e-08	3.00146	intergenic	n/a
641422	1.68e-08	11.3957	thiD	phosphomethylpyrimidine kinase
1889881	1.7e-08	0.695904	ply	pneumolysin (thiol-activated cytolysin)
1332446	1.74e-08	0.900452	-	extracellular amino acid-binding protein
290923	1.77e-08	0.821231	mraW	S-adenosyl-methyltransferase MraW
1825310	1.78e-08	3.81392	-	MarR-family transcriptional regulator
1639504	1.83e-08	0.568427	recG	ATP-dependent DNA helicase RecG
502593	1.89e-08	2.02694	-	6-phospho-beta-glucosidase
1874815	1.89e-08	1.10115	recX	recombination regulator RecX
2103934	1.93e-08	0.496647	-	PTS multi-domain regulator
1539900	1.96e-08	10.7949	intergenic	n/a
2090871	2.04e-08	2.26245	hisS	histidyl-tRNA synthetase
1445016	2.05e-08	1.74819	-	ABC transporter ATP-binding protein
1128402	2.27e-08	15.0516	intergenic	n/a
189827	2.28e-08	0.44372	nrdG	anaerobic ribonucleoside-triphosphate reductase activating protein
154358	2.34e-08	0.168001	-	ABC transporter ATP-binding protein
1641715	2.34e-08	1.62746	alr	alanine racemase
1297008	2.37e-08	1.61241	thrB	homoserine kinase
287904	2.38e-08	2.09043	-	heparinase II/III-like protein
1847423	2.4e-08	1.39559	-	peptide ABC transporter ATP-binding protein
2215138	2.43e-08	1.02398	intergenic	n/a
904296	2.49e-08	1.24339	intergenic	n/a
918035	2.64e-08	1.18083	-	hypothetical protein
1586850	2.73e-08	0.586932	pepO	endopeptidase O
1430472	2.78e-08	1.60046	atpB	F0F1 ATP synthase subunit A
9714	2.86e-08	2.41839	-	hypothetical protein
765673	2.95e-08	2.48858	dnaH	DNA polymerase III subunits gamma/tau
1589728	2.98e-08	0.535117	mtsA	metal ABC transporter substrate-binding lipoprotein precursor
1976561	3.11e-08	0.392278	plr	glyceraldehyde-3-phosphate dehydrogenase, plasmin receptor
1918603	3.17e-08	2.48826	-	ABC transporter ATP-binding protein
1454491	3.23e-08	0.417697	-	hypothetical protein
2181398	3.28e-08	0.368947	-	hypothetical protein
219085	3.48e-08	2.64485	pflD	formate acetyltransferase
1613503	3.48e-08	1.98696	penA	penicillin-binding protein 2b
1992419	3.57e-08	0.288466	intergenic	n/a
221815	3.71e-08	0.17625	gldA	glycerol dehydrogenase
1782679	3.81e-08	2.09799	trpE	anthranilate synthase component I
184942	3.84e-08	Inf	-	hypothetical protein
362716	3.94e-08	1.18165	tig	trigger factor
567001	4.03e-08	1.2231	-	surface-anchored serine protease
2134829	4.11e-08	1.11295	fucI	L-fucose isomerase
1404236	4.11e-08	2.72932	-	oxidoreductase
212439	4.17e-08	1.35264	intergenic	n/a
1579893	4.26e-08	1.89431	-	hypothetical protein
1535416	4.27e-08	2.33178	tpiA	triosephosphate isomerase
139071	4.63e-08	0.302392	intergenic	n/a
1380615	4.7e-08	0.269574	-	haloacid dehalogenase-like hydrolase
162821	4.71e-08	1.35928	-	hypothetical protein
2121137	5.05e-08	1.68237	-	alpha-1,2-mannosidase
638682	5.09e-08	4.56663	-	coenzyme
1892442	5.4e-08	2.14826	intergenic	n/a
110722	5.44e-08	0.287975	sdhA	L-serine dehydratase, alpha chain
193966	5.69e-08	4.49164	intergenic	n/a
955310	6e-08	0.576721	ppc	phosphoenolpyruvate carboxylase
1196210	6.09e-08	2.04183	-	IS861 transposase Orf1
2130603	6.09e-08	2.04183	intergenic	n/a
1658861	6.36e-08	0.777979	-	hypothetical protein
2006429	6.44e-08	Inf	ackA	acetate kinase
2010994	6.44e-08	Inf	-	competence protein
396999	6.44e-08	3.27535	-	glycosyl transferase
350014	6.44e-08	Inf	-	sensor histidine kinase
390121	6.55e-08	2.41988	nusB	transcription antitermination protein NusB
1816762	6.62e-08	1.12171	galR	galactose operon repressor
1107944	6.63e-08	0.683023	-	CAAX amino terminal protease family protein
986802	6.65e-08	5.66078	intergenic	n/a
1474887	6.88e-08	0.459019	-	cation transporting ATPase
100315	7.22e-08	0.219258	-	hypothetical protein
1130378	7.28e-08	0.443449	-	hypothetical protein
281967	7.35e-08	15.3237	idnO	gluconate 5-dehydrogenase
1145257	7.44e-08	16.2174	carB	carbamoyl phosphate synthase large subunit
207121	7.52e-08	0.193642	-	hypothetical protein
208537	7.52e-08	0.193642	-	phosphoglycerate mutase family protein
2054173	7.61e-08	0.251896	pstB3	phosphate transporter ATP-binding protein
1561296	7.86e-08	0.205173	-	hypothetical protein
1948874	8.81e-08	1.23032	-	hypothetical protein
2094832	9.02e-08	1.68237	-	DNA-binding protein
871177	9.12e-08	1.63539	intergenic	n/a
910812	9.42e-08	0.404902	dapA	dihydrodipicolinate synthase
665862	9.87e-08	1.64259	ftsE	cell division ATP-binding protein
170367	1.06e-07	6.30059	intergenic	n/a
1145835	1.09e-07	15.3237	carB	carbamoyl phosphate synthase large subunit
1146087	1.09e-07	15.3237	carB	carbamoyl phosphate synthase large subunit
1477343	1.09e-07	5.07932	-	cation efflux family protein
1536297	1.09e-07	15.3237	-	DNA replication protein DnaD
1538699	1.09e-07	15.3237	-	methyltransferase
1661329	1.12e-07	0.589616	-	ABC transporter ATP-binding protein
1383414	1.12e-07	1.47326	-	SpoU rRNA methylase family protein
528442	1.13e-07	4.59575	-	two-component system, sensor histidine kinase
1931722	1.15e-07	0.814145	murA1	UDP-N-acetylglucosamine 1-carboxyvinyltransferase
155625	1.19e-07	4.85574	-	hypothetical protein
1661362	1.22e-07	1.72698	-	ABC transporter ATP-binding protein
634116	1.29e-07	0.201913	thiM	hydroxyethylthiazole kinase
1990396	1.32e-07	0.124671	adhE	bifunctional acetaldehyde-CoA/alcohol dehydrogenase
1559963	1.33e-07	0.547354	-	membrane glycosyl transferase
1161249	1.33e-07	1.47535	-	phosphohydrolase
975822	1.38e-07	0.168001	radC	DNA repair protein RadC
391685	1.42e-07	0.168973	gatB	aspartyl/glutamyl-tRNA amidotransferase subunit B
1329935	1.44e-07	0.252568	-	hypothetical protein
1673143	1.44e-07	1.56402	-	hypothetical protein
292233	1.45e-07	11.9969	pbpX	penicillin binding protein 2x
1148525	1.47e-07	1.36335	pyrB	aspartate carbamoyltransferase catalytic subunit
1990537	1.5e-07	0.418566	adhE	bifunctional acetaldehyde-CoA/alcohol dehydrogenase
1097334	1.54e-07	1.5422	mutY	A/G-specific adenine glycosylase
1099320	1.54e-07	1.3189	fhs1	formate--tetrahydrofolate ligase
1587079	1.55e-07	8.42591	intergenic	n/a
391550	1.6e-07	0.177605	gatB	aspartyl/glutamyl-tRNA amidotransferase subunit B
369242	1.6e-07	0.177605	mutS2	DNA mismatch repair protein
970416	1.6e-07	0.177605	-	DNA-binding protein
758445	1.6e-07	0.168001	-	extracellular oligopeptide-binding protein
771502	1.6e-07	0.177605	sufB	FeS assembly protein SufB
1087751	1.6e-07	0.168001	-	formate/nitrate transport protein
889118	1.6e-07	0.177605	-	glycerophosphodiester phosphodiesterase
615198	1.6e-07	0.177605	-	hypothetical protein
279614	1.6e-07	0.177605	kgdA	keto-hydroxyglutarate-aldolase/keto-deoxy-phosphogluconate aldolase
1059703	1.6e-07	0.159356	-	ribonucleotide-diphosphate reductase subunit alpha
737528	1.6e-07	0.177605	intergenic	n/a
903868	1.6e-07	0.159356	intergenic	n/a
1056311	1.6e-07	0.177605	intergenic	n/a
169664	1.62e-07	1.75255	intergenic	n/a
978531	1.63e-07	0.227798	-	cysteine desulfurase
324649	1.72e-07	0.19838	aliA	extracellular oligopeptide-binding protein
686805	1.72e-07	1.13073	trmD	tRNA (guanine-N(1)-)-methyltransferase
736580	1.8e-07	11.2735	intergenic	n/a
95268	1.88e-07	0.252568	-	binding-protein-dependent transport system membrane protein
41977	1.88e-07	0.252568	-	CoA-binding protein
42088	1.88e-07	0.252568	-	CoA-binding protein
45495	1.88e-07	0.252568	recO	DNA repair protein RecO
45101	1.88e-07	0.252568	recO	DNA repair protein RecO
45293	1.88e-07	0.239564	recO	DNA repair protein RecO
45071	1.88e-07	0.252568	recO	DNA repair protein RecO
437703	1.88e-07	0.207333	-	endo-beta-N-acetylglucosaminidase
45889	1.88e-07	0.252568	plsX	glycerol-3-phosphate acyltransferase PlsX
46246	1.88e-07	0.252568	plsX	glycerol-3-phosphate acyltransferase PlsX
45670	1.88e-07	0.252568	plsX	glycerol-3-phosphate acyltransferase PlsX
45874	1.88e-07	0.252568	plsX	glycerol-3-phosphate acyltransferase PlsX
45820	1.88e-07	0.252568	plsX	glycerol-3-phosphate acyltransferase PlsX
42289	1.88e-07	0.252568	intergenic	n/a
1885764	1.88e-07	0.252568	intergenic	n/a
1990471	1.89e-07	0.410218	adhE	bifunctional acetaldehyde-CoA/alcohol dehydrogenase
1107108	1.89e-07	2.44122	uvrB	excinuclease ABC subunit B
1560680	1.89e-07	1.51016	galE	UDP-glucose 4-epimerase
1408937	1.92e-07	0.239564	tufA	elongation factor Tu
1681373	1.94e-07	1.67441	priA	primosome assembly protein PriA
1550533	2.02e-07	1.6952	pepQ	Xaa-Pro dipeptidase
197462	2.06e-07	Inf	rplE	50S ribosomal protein L5
804767	2.06e-07	Inf	pfk	6-phosphofructokinase
260830	2.06e-07	Inf	adhP	alcohol dehydrogenase
256913	2.06e-07	27.3233	pepC	aminopeptidase C
256497	2.06e-07	27.3233	pepC	aminopeptidase C
2067395	2.06e-07	Inf	-	cation transporting ATPase
1306297	2.06e-07	Inf	-	cell envelope-related transcriptional attenuator domain protein
1306357	2.06e-07	Inf	-	cell envelope-related transcriptional attenuator domain protein
245251	2.06e-07	Inf	fus	elongation factor G
257314	2.06e-07	27.3233	manN	mannose-specific phosphotransferase system (PTS), IID component
196700	2.06e-07	Inf	intergenic	n/a
138090	2.06e-07	Inf	intergenic	n/a
1430425	2.07e-07	0	atpB	F0F1 ATP synthase subunit A
1360175	2.07e-07	0	-	peptidase
1098929	2.09e-07	1.49811	fhs1	formate--tetrahydrofolate ligase
1351378	2.1e-07	0.29171	intergenic	n/a
1351329	2.1e-07	0.29171	intergenic	n/a
1316012	2.12e-07	2.58331	intergenic	n/a
1976999	2.13e-07	25.3734	plr	glyceraldehyde-3-phosphate dehydrogenase, plasmin receptor
2002635	2.18e-07	0.875784	-	hypothetical protein
605697	2.2e-07	0.669188	-	GTPase
219755	2.23e-07	2.6351	pflD	formate acetyltransferase
1566651	2.24e-07	0.217101	-	acyltransferase
2080946	2.27e-07	4.79178	malA	maltodextrose utilization protein MalA
898838	2.28e-07	0.577026	phtE	pneumococcal histidine triad protein E (Bvh-3)
181353	2.29e-07	10.3476	-	folylpolyglutamate synthase
2104920	2.29e-07	0.584626	-	hypothetical protein
2049049	2.31e-07	0.044334	phoP	alkaline phosphatase synthesis transcriptional regulatory protein
1347198	2.35e-07	0	ptsK	HPr kinase/phosphorylase
622957	2.35e-07	1.09592	-	hypothetical protein
700151	2.41e-07	0.393442	-	PadR family transcriptional regulator
39213	2.47e-07	1.39584	polA	DNA polymerase I
363313	2.49e-07	0.593716	tig	trigger factor
619324	2.54e-07	0.518489	divIB	cell division protein DivIB/FtsQ
1162045	2.59e-07	5.89175	-	phosphohydrolase
1949972	2.78e-07	10.5003	-	hypothetical protein
1308483	2.82e-07	0	aroA	3-phosphoshikimate 1-carboxyvinyltransferase
50772	2.82e-07	0	-	bacteriocin transport accessory protein
1108218	2.82e-07	0	-	CAAX amino terminal protease family protein
1455901	2.82e-07	0	-	cyclophilin type peptidyl-prolyl cis-trans isomerase protein
2152496	2.82e-07	0	dltD	D-alanyl-lipoteichoic acid biosynthesis protein
976050	2.82e-07	0	radC	DNA repair protein RadC
729507	2.82e-07	0	glnQ3	glutamine transporter, ATP-binding protein 3
1604421	2.82e-07	0	-	hypothetical protein
1594348	2.82e-07	0	-	hypothetical protein
2092120	2.82e-07	0	-	Major Facilitator Superfamily protein
375479	2.82e-07	0	serS	seryl-tRNA synthetase
1990501	2.87e-07	0.410218	adhE	bifunctional acetaldehyde-CoA/alcohol dehydrogenase
2090552	2.87e-07	0.648769	hisS	histidyl-tRNA synthetase
810440	2.92e-07	0.458059	-	hypothetical protein
232311	2.94e-07	0.385915	proS	prolyl-tRNA synthetase
1613086	2.99e-07	6.50637	penA	penicillin-binding protein 2b
214169	3e-07	0.160447	-	DeoR family regulatory protein
24241	3e-07	0.66419	intergenic	n/a
1626384	3.02e-07	1.19967	-	oxidoreductase
211395	3.03e-07	2.6179	intergenic	n/a
1549196	3.15e-07	5.12217	-	aminotransferase
184997	3.18e-07	0.904124	-	hypothetical protein
753633	3.22e-07	1.14088	parE	DNA topoisomerase IV subunit B
1990459	3.37e-07	0.428955	adhE	bifunctional acetaldehyde-CoA/alcohol dehydrogenase
299663	3.39e-07	1.5099	-	hypothetical protein
1479769	3.46e-07	0.46537	-	ABC transporter ATP-binding protein
1565204	3.48e-07	6.64607	-	cation-transporting ATPase
1697237	3.56e-07	6.67793	-	hypothetical protein
1568510	3.71e-07	0.629711	intergenic	n/a
809198	3.79e-07	0.751015	-	lipoprotein
214841	3.84e-07	0.450578	-	sugar-binding regulatory protein
772065	3.88e-07	0.501723	sufB	FeS assembly protein SufB
1067245	3.88e-07	1.33545	lacF	PTS system, lactose-specific IIA component
975264	3.91e-07	0.558343	pcrA	ATP-dependent DNA helicase
970265	3.91e-07	0.56687	-	DNA-binding protein
877212	3.93e-07	0.177605	pepB	oligopeptidase
1998120	3.94e-07	0.60314	araD	L-ribulose-5-phosphate 4-epimerase
1148465	4.06e-07	1.04189	pyrB	aspartate carbamoyltransferase catalytic subunit
2183005	4.07e-07	0	cbpD	choline binding protein D
338175	4.14e-07	4.91762	-	hypothetical protein
346580	4.17e-07	8.08699	mvaD	mevalonate diphosphate decarboxylase
345036	4.17e-07	7.64072	mvaK1	mevalonate kinase
259249	4.18e-07	0.450796	manL	mannose-specific phosphotransferase system (PTS), IIAB component
1660458	4.21e-07	0.563534	-	hypothetical protein
734747	4.23e-07	4.0572	deoB	phosphopentomutase
2049125	4.25e-07	0.044334	phoP	alkaline phosphatase synthesis transcriptional regulatory protein
2049089	4.25e-07	0.047174	phoP	alkaline phosphatase synthesis transcriptional regulatory protein
611855	4.26e-07	10.7949	-	BipA family GTPase
2156376	4.33e-07	0.862421	dltA	D-alanine--poly(phosphoribitol) ligase subunit 1
1048870	4.38e-07	0.188338	pyrC	dihydroorotase
280794	4.4e-07	0	-	hypothetical protein
968569	4.4e-07	0	murZ	UDP-N-acetylglucosamine 1-carboxyvinyltransferase
2165179	4.41e-07	0.760417	glpK	glycerol kinase
1049612	4.44e-07	1.11959	pyrC	dihydroorotase
1808214	4.49e-07	2.10766	intergenic	n/a
1943551	4.59e-07	0.51577	-	RmuC family protein
1928461	4.77e-07	1.52852	-	transport protein
1016196	4.78e-07	0.252568	addB	ATP-dependent exonuclease subunit B
39520	4.84e-07	1.35007	polA	DNA polymerase I
880621	4.85e-07	0.892453	intergenic	n/a
44850	4.96e-07	0.267017	-	aromatic amino acid aminotransferase
43912	4.96e-07	0.267017	-	aromatic amino acid aminotransferase
44178	4.96e-07	0.267017	-	aromatic amino acid aminotransferase
670680	4.99e-07	1.25398	-	helicase
703486	5.04e-07	0.704686	-	NUDIX family protein
1681085	5.1e-07	0.606012	priA	primosome assembly protein PriA
895068	5.17e-07	1.98696	intergenic	n/a
1690202	5.26e-07	0.930221	-	isochorismatase
259357	5.36e-07	10.1998	manL	mannose-specific phosphotransferase system (PTS), IIAB component
1792074	5.38e-07	0.424843	galE	UDP-glucose 4-epimerase
169383	5.41e-07	0.257757	intergenic	n/a
866373	5.43e-07	0.418496	fbpS	fibronectin/fibrinogen-binding protein adherence and virulence protein A
1303474	5.62e-07	Inf	-	glycosyl transferase
159886	5.66e-07	1.34006	-	hypothetical protein
2132789	5.73e-07	Inf	intergenic	n/a
1163136	5.8e-07	0.682099	-	haloacid dehalogenase-like hydrolase
635848	6.07e-07	0.0939412	-	hypothetical protein
1332898	6.1e-07	1.15262	-	extracellular amino acid-binding protein
1690516	6.15e-07	5.88864	-	isochorismatase
1046848	6.17e-07	1.24927	-	multidrug resistance protein
401803	6.24e-07	3.29389	ilvH	acetolactate synthase 3 regulatory subunit
88407	6.25e-07	0.298777	intergenic	n/a
1980724	6.29e-07	0	intergenic	n/a
1121659	6.44e-07	2.51467	intergenic	n/a
1429746	6.5e-07	1.40075	atpF	F0F1 ATP synthase subunit B
507671	6.65e-07	3.28255	pheT	phenylalanyl-tRNA synthetase subunit beta
1103099	6.84e-07	1.70021	-	hypothetical protein
1571407	7e-07	1.32367	thrS	threonyl-tRNA synthetase
2113121	7.11e-07	2.11732	gcnA	N-acetyl-beta-D-glucosaminidase
620464	7.11e-07	5.67321	intergenic	n/a
2220349	7.24e-07	2.14649	htrA	serine protease
836369	7.25e-07	0.93355	cbpE	choline binding protein E
1106703	7.48e-07	0.540772	uvrB	excinuclease ABC subunit B
1164169	7.56e-07	2.70708	-	camphor resistance protein CrcB
1741986	7.7e-07	2.10379	rsmE	16S ribosomal RNA methyltransferase
1647053	7.74e-07	3.92256	secA	preprotein translocase subunit SecA
990467	7.81e-07	0	ribC	bifunctional riboflavin kinase/FMN adenylyltransferase
1985989	7.83e-07	0.855298	licC	PTS system, lichenan-specific IIc component
1090371	7.87e-07	1.41426	gyrA	DNA gyrase subunit A
175401	8e-07	0.984912	uvrA	excinuclease ABC subunit A
2064490	8.02e-07	1.88461	pbp1B	penicillin-binding protein 1B
430991	8.07e-07	4.49928	rpoE	DNA-directed RNA polymerase subunit delta
100300	8.1e-07	0.221569	-	hypothetical protein
335785	8.14e-07	11.9969	-	RNA methylase family protein
365521	8.17e-07	2.35283	-	hypothetical protein
179233	8.17e-07	0.337815	intergenic	n/a
1140381	8.23e-07	8.53562	-	polysaccharide biosynthesis flippase
1049155	8.43e-07	0.448362	pyrC	dihydroorotase
365548	8.49e-07	2.1791	-	hypothetical protein
347285	8.54e-07	7.64072	mvaK2	phosphomevalonate kinase
1377686	8.59e-07	1.40414	-	beta-lactamase
2189947	8.72e-07	2.32866	comFA	late competence protein
1667455	8.89e-07	1.14629	scrB	sucrose-6-phosphate hydrolase
2208041	8.95e-07	1.02585	intergenic	n/a
1452508	9.07e-07	0.921163	-	hypothetical protein
203927	9.23e-07	1.41949	rpsM	30S ribosomal protein S13
1040771	9.71e-07	1.66682	-	lipoate-protein ligase A
1408892	1.05e-06	0.252568	tufA	elongation factor Tu
99465	1.06e-06	1.62023	-	hypothetical protein
49681	1.07e-06	Inf	-	bacteriocin transport/processing ATP-binding protein
95871	1.17e-06	0.490846	-	binding-protein-dependent transport system membrane protein
2079244	1.17e-06	0.558874	malD	maltose/maltodextrin ABC transport system permease protein
1143232	1.18e-06	2.17761	-	phosphotransferase LicD2
1143217	1.18e-06	2.17761	-	phosphotransferase LicD2
1305739	1.19e-06	2.38325	-	cell envelope-related transcriptional attenuator domain protein
2094386	1.19e-06	1.31798	intergenic	n/a
1417666	1.2e-06	0.458826	pgmA	phosphomannomutase
1874946	1.23e-06	1.18742	recX	recombination regulator RecX
1885721	1.23e-06	1.28303	intergenic	n/a
162960	1.26e-06	0.58632	-	DNA-binding protein
987479	1.29e-06	0.376086	-	hypothetical protein
2056484	1.32e-06	1.56381	gpsA	NAD(P)H-dependent glycerol-3-phosphate dehydrogenase
468238	1.35e-06	2.29425	blpB	ABC transporter
2047263	1.48e-06	0.142181	argS	arginyl-tRNA synthetase
337436	1.53e-06	4.83923	-	hypothetical protein
984667	1.53e-06	1.80774	intergenic	n/a
1947104	1.55e-06	0.552832	ksgA	dimethyladenosine transferase
1652284	1.55e-06	Inf	-	hypothetical protein
121035	1.56e-06	0.42935	-	hypothetical protein
1451017	1.56e-06	0.58523	murE	UDP-N-acetylmuramoylalanyl-D-glutamate--L-lysine ligase
1338950	1.59e-06	0.763582	-	NOL1/NOP2/sun family protein
504693	1.59e-06	1.14299	pheS	phenylalanyl-tRNA synthetase subunit alpha
2018057	1.6e-06	1.13442	tgt	queuine tRNA-ribosyltransferase
1046125	1.64e-06	1.84544	pdhA	pyruvate dehydrogenase E1 component,alpha subunit
1937966	1.65e-06	0.479809	-	OxaA-like protein precursor
193953	1.68e-06	4.49164	intergenic	n/a
2056249	1.71e-06	1.68294	intergenic	n/a
1336763	1.74e-06	0.616683	-	phosphate ABC transporter permease
299406	1.79e-06	Inf	-	hypothetical protein
1040102	1.8e-06	4.17544	xerS	site-specific tyrosine recombinase XerS
520061	1.81e-06	1.53556	-	leucine-rich protein
1885700	1.87e-06	1.34592	intergenic	n/a
164725	1.9e-06	0.646227	mutL	DNA mismatch repair protein
1874025	1.91e-06	1.71409	-	RNA methyltransferase
185490	1.92e-06	0.841736	-	hypothetical protein
210391	1.97e-06	1.13194	-	ATP-binding component of ABC transporter
923213	1.97e-06	0.580575	-	regulatory protein
923234	1.97e-06	0.602929	intergenic	n/a
1888961	1.98e-06	2.01301	intergenic	n/a
1389111	1.99e-06	4.09458	-	hemolysin-III-like membrane protein
753024	2.02e-06	0.141683	parE	DNA topoisomerase IV subunit B
582039	2.02e-06	0.9161	-	sodium hydrogen exchange transporter
771183	2.03e-06	Inf	sufB	FeS assembly protein SufB
1977894	2.03e-06	Inf	-	puttaive FtsX-family transport protein
647256	2.03e-06	Inf	spxB	pyruvate oxidase
213945	2.06e-06	1.37367	-	DeoR family regulatory protein
1303415	2.06e-06	0.541068	-	glycosyl transferase
1302717	2.1e-06	0.784647	-	glycosyl transferase
1612432	2.11e-06	2.68562	penA	penicillin-binding protein 2b
1624741	2.24e-06	1.48994	-	N-acetylmannosamine-6-phosphate 2-epimerase
1997587	2.25e-06	2.03965	intergenic	n/a
1306486	2.27e-06	0.44901	-	cell envelope-related transcriptional attenuator domain protein
2013770	2.35e-06	0.0418011	intergenic	n/a
746002	2.38e-06	0.188338	-	lipoprotein
739936	2.38e-06	0.177605	-	topology modulation protein
1411392	2.38e-06	0.188338	intergenic	n/a
36380	2.38e-06	0.188338	intergenic	n/a
547500	2.39e-06	14.1012	-	extracellular solute-binding protein
1392689	2.41e-06	0.320186	-	ApbE family protein
2166494	2.41e-06	1.0301	intergenic	n/a
2198571	2.42e-06	0.580575	-	cobalt transport protein
1798575	2.42e-06	0.177605	intergenic	n/a
1816699	2.47e-06	1.01242	galR	galactose operon repressor
1129529	2.49e-06	3.03686	-	CutC family protein
677304	2.52e-06	1.12004	-	hypothetical protein
714977	2.54e-06	1.02935	-	bifunctional ATP-dependent DNA helicase/DNA polymerase III subunit epsilon
977785	2.57e-06	0.252568	-	hypothetical protein
1097206	2.59e-06	0.549674	mutY	A/G-specific adenine glycosylase
1802841	2.71e-06	1.49185	-	ABC transporter ATP-binding protein/permease
283803	2.71e-06	2.96011	ugl	unsaturated glucuronyl hydrolase
1063439	2.75e-06	0.304461	lacR1	lactose phosphotransferase system repressor 1
583422	2.75e-06	2.29124	-	sodium hydrogen exchange transporter
1362837	2.78e-06	0.304461	-	DNA modification methylase
1376200	2.78e-06	0.320186	-	GntR family transcriptional regulator
1107850	2.85e-06	3.3044	-	CAAX amino terminal protease family protein
1107556	2.85e-06	3.3044	-	CAAX amino terminal protease family protein
1050001	2.86e-06	0.626654	mutX	mutator MutX protein (7,8-dihydro-8-oxoguanine-triphosphatase)
1064333	2.96e-06	0.0839417	lacG2	6-phospho-beta-galactosidase
1063976	2.96e-06	0.085669	lacG2	6-phospho-beta-galactosidase
1064357	2.96e-06	0.085669	lacG2	6-phospho-beta-galactosidase
206805	3.01e-06	0.279401	-	hypothetical protein
1049887	3.16e-06	0.207333	mutX	mutator MutX protein (7,8-dihydro-8-oxoguanine-triphosphatase)
1889707	3.23e-06	0.641887	ply	pneumolysin (thiol-activated cytolysin)
670714	3.25e-06	0.267017	-	helicase
145357	3.25e-06	0.0874626	-	hypothetical protein
1058071	3.25e-06	0.267017	pstI	phosphoenolpyruvate-protein phosphotransferase
929459	3.25e-06	0.239564	intergenic	n/a
164266	3.38e-06	0.318447	mutL	DNA mismatch repair protein
699275	3.4e-06	Inf	metG	methionyl-tRNA synthetase
1531915	3.49e-06	11.2655	clpX	ATP-dependent protease ATP-binding subunit ClpX
1562326	3.51e-06	1.616	-	FAD dependent oxidoreductase
612686	3.6e-06	0.252568	-	BipA family GTPase
1570302	3.6e-06	0.619732	intergenic	n/a
623118	3.65e-06	0.904922	-	hypothetical protein
2035501	3.7e-06	1.63643	gltX	glutamyl-tRNA synthetase
835851	3.83e-06	0.607581	cbpE	choline binding protein E
10754	3.84e-06	2.09794	-	ATP-binding PP-loop family protein
2218165	3.85e-06	2.21552	-	sensor histidine kinase
2220151	3.85e-06	2.36392	htrA	serine protease
1100088	4.03e-06	4.91762	fhs1	formate--tetrahydrofolate ligase
542188	4.08e-06	0.472891	murN	peptidoglycan branched peptide synthesis protein
1019663	4.12e-06	0	addA	ATP-dependent exonuclease subunit A
1526964	4.13e-06	0.513777	-	hypothetical protein
631399	4.17e-06	1.4929	lctO	L-lactate oxidase
1740879	4.18e-06	0.470952	-	oligopeptidase
1930808	4.55e-06	1.89378	epuA	competence associated protein
1105341	4.68e-06	0.430271	uvrB	excinuclease ABC subunit B
816852	4.83e-06	1.29665	intergenic	n/a
698598	4.98e-06	Inf	metG	methionyl-tRNA synthetase
1128909	5.02e-06	10.1998	-	hypothetical protein
394608	5.27e-06	2.33481	intergenic	n/a
1304791	5.29e-06	Inf	-	LicD-family phosphotransferase
174077	5.31e-06	Inf	-	CorA-like Mg2+ transporter protein
282022	5.34e-06	28.8353	idnO	gluconate 5-dehydrogenase
540370	5.36e-06	1.56218	-	esterase
1042919	5.43e-06	1.35973	acoL	dihydrolipoamide dehydrogenase
286441	5.46e-06	2.79428	-	hypothetical protein
718942	5.48e-06	0.777333	gyrB	DNA gyrase subunit B
955796	5.57e-06	0.933947	ppc	phosphoenolpyruvate carboxylase
74947	5.65e-06	1.30615	-	beta-galactosidase
737188	5.67e-06	0.763328	intergenic	n/a
1965280	5.69e-06	2.09873	intergenic	n/a
813891	5.74e-06	1.16458	-	transcription accessory protein
2063464	5.81e-06	0.900935	pbp1B	penicillin-binding protein 1B
53590	5.82e-06	0.968858	-	phosphoribosylformylglycinamidine synthase protein
1403388	5.88e-06	0.383072	-	oxidoreductase
43746	5.89e-06	0.373598	-	aromatic amino acid aminotransferase
1375957	5.9e-06	0.454625	-	GntR family transcriptional regulator
174706	5.98e-06	Inf	intergenic	n/a
1148605	6e-06	3.0039	pyrB	aspartate carbamoyltransferase catalytic subunit
8101	6e-06	12.6707	trcF	transcription-repair coupling factor
449868	6.23e-06	1.59705	-	type I restriction-modification system M protein
2025149	6.26e-06	0.334078	-	threonine synthase
269735	6.54e-06	0.892899	rplM	50S ribosomal protein L13
1534473	6.61e-06	0.0939412	-	exported choline-binding glycosyl hydrolase
155085	6.64e-06	0.247016	-	ABC transporter system permease protein
268569	6.68e-06	0.230044	-	2-amino-4-hydroxy-6-hydroxymethyldihydropteridine pyrophosphokinase
1658989	6.72e-06	0.81887	-	hypothetical protein
1863420	6.76e-06	0.215102	msmR	AraC family transcriptional regulator
618540	6.78e-06	0.640599	murG	UDP diphospho-muramoyl pentapeptide beta-N acetylglucosaminyl transferase
601877	6.83e-06	2.13141	glkA	glucokinase
664175	6.84e-06	0.565565	-	hypothetical protein
1578781	6.92e-06	20.758	scaR	metal-dependent transcriptional regulator
1307013	6.94e-06	2.2255	pheA	prephenate dehydratase
2125299	6.95e-06	3.06882	arcB	ornithine carbamoyltransferase
1682284	7.05e-06	1.21939	gmk	guanylate kinase
1297752	7.06e-06	2.63417	hom	homoserine dehydrogenase
229846	7.08e-06	1.57461	uppS	UDP pyrophosphate synthase
629718	7.14e-06	2.25103	lysS	lysyl-tRNA synthetase
262993	7.15e-06	20.1418	-	permease
657710	7.2e-06	0.465691	clpP	ATP-dependent Clp protease proteolytic subunit
696455	7.28e-06	2.74994	-	permease
1588458	7.36e-06	0.532796	mtsC	metal cation ABC transporter membrane protein
539186	7.45e-06	0.918014	-	metallo-beta-lactamase superfamily protein
1616485	7.57e-06	2.29642	nanH	N-acetylneuraminate lyase
522904	7.62e-06	2.03705	-	hypothetical protein
817322	7.63e-06	1.24397	-	ABC transporter ATP-binding protein
1302126	7.76e-06	0.573789	-	glycosyl transferase
1484072	7.77e-06	0.593963	glmM	phosphoglucosamine mutase
1665214	7.78e-06	0.710391	scrA	sucrose-specific phosphotransferase system (PTS), IIABC component
101705	7.85e-06	9.37877	-	hypothetical protein
292059	7.9e-06	0.179838	pbpX	penicillin binding protein 2x
1588197	7.97e-06	0.537433	mtsC	metal cation ABC transporter membrane protein
1613770	8.01e-06	4.48625	penA	penicillin-binding protein 2b
337904	8.32e-06	Inf	-	hypothetical protein
564042	8.32e-06	Inf	-	surface-anchored serine protease
351599	8.47e-06	0.279786	intergenic	n/a
1402890	8.54e-06	0.320186	-	hypothetical protein
2064067	8.54e-06	0.689623	pbp1B	penicillin-binding protein 1B
236465	8.6e-06	0.487245	glmS	glucosamine--fructose-6-phosphate aminotransferase
657937	8.62e-06	1.7457	clpP	ATP-dependent Clp protease proteolytic subunit
42006	8.68e-06	0.252568	-	CoA-binding protein
45053	8.68e-06	0.239564	recO	DNA repair protein RecO
2133126	8.69e-06	0	-	alcohol dehydrogenase
1019432	8.69e-06	0.883062	addA	ATP-dependent exonuclease subunit A
804344	8.7e-06	23.6204	pfk	6-phosphofructokinase
248615	8.7e-06	23.6204	polC	DNA polymerase III PolC
2148796	8.7e-06	1.59693	adcA	zinc-binding protein AdcA precursor
1823009	8.95e-06	0.399447	-	glycine/betaine ABC transporter
210184	8.98e-06	0.892222	-	ABC transporter permease
811400	9.23e-06	1.95413	-	hypothetical protein
696933	9.57e-06	0.65831	-	permease
579278	9.65e-06	0.160447	-	hypothetical protein
1052201	9.68e-06	2.8704	-	haloacid dehalogenase-like hydrolase
1414698	9.84e-06	0.556022	-	hypothetical protein
224288	9.94e-06	1.82455	leuS	leucyl-tRNA synthetase
213470	1e-05	0.194385	-	pyruvate formate-lyase activating enzyme
676581	1.01e-05	0.745303	sodA	superoxide dismutase
2185318	1.03e-05	1.37948	rplI	50S ribosomal protein L9
987452	1.05e-05	0.370081	-	hypothetical protein
1688922	1.06e-05	0	-	methyltransferase
903463	1.07e-05	0.66718	intergenic	n/a
1161567	1.08e-05	7.07084	-	phosphohydrolase
1161590	1.08e-05	7.07084	-	phosphohydrolase
299173	1.09e-05	0.217101	intergenic	n/a
878646	1.1e-05	6.15033	-	O-methyltransferase
1555235	1.12e-05	41.2373	-	Major Facilitator Superfamily protein
2118019	1.14e-05	4.56663	-	hypothetical protein
882504	1.14e-05	1.88887	-	hypothetical protein
814194	1.14e-05	1.17989	-	transcription accessory protein
760274	1.15e-05	0.618861	-	hypothetical protein
818358	1.16e-05	1.25467	-	ABC transporter permease
533421	1.22e-05	1.75418	-	amino acid ABC transporter permease
2019688	1.22e-05	0.794753	-	pyrrolidone-carboxylate peptidase
1634458	1.27e-05	0.78371	nanA	sialidase A (neuraminidase A)
1443359	1.28e-05	1.6405	-	cystathionine gamma-synthase
1972324	1.29e-05	3.70453	intergenic	n/a
216595	1.3e-05	0.106799	-	sugar phosphotransferase system (PTS), IIC component
384239	1.32e-05	9.60772	fabF	3-oxoacyl-(acyl carrier protein) synthase II
1922928	1.34e-05	2.06175	rpoC	DNA-directed RNA polymerase subunit beta'
608803	1.36e-05	1.21862	-	LysR family transcriptional regulator
51832	1.4e-05	1.74557	-	bacteriocin transport accessory protein
1760836	1.4e-05	0.485163	-	Mga-like regulatory protein
1591171	1.41e-05	0.562919	-	ABC transporter permease
1589150	1.41e-05	0.551475	mtsA	metal ABC transporter substrate-binding lipoprotein precursor
808850	1.42e-05	0.741286	-	lipoprotein
285823	1.43e-05	Inf	agaD	N-acetylgalactosamine-specific phosphotransferase system (PTS), IID component
1664951	1.43e-05	2.44166	scrA	sucrose-specific phosphotransferase system (PTS), IIABC component
257927	1.44e-05	0.350543	manN	mannose-specific phosphotransferase system (PTS), IID component
2206021	1.44e-05	0.559565	recF	recombination protein F
1360494	1.47e-05	2.37893	-	peptidase
685097	1.49e-05	0.451418	-	hypothetical protein
174788	1.5e-05	0.266374	intergenic	n/a
88222	1.5e-05	1.46169	intergenic	n/a
848693	1.54e-05	0.859942	-	hypothetical protein
52468	1.54e-05	1.3096	purC	phosphoribosylaminoimidazole-succinocarboxamide synthase
1105025	1.57e-05	1.54137	-	hypothetical protein
1302561	1.59e-05	0.439404	-	glycosyl transferase
738120	1.61e-05	12.6013	intergenic	n/a
1302678	1.67e-05	2.9108	-	glycosyl transferase
1302654	1.67e-05	2.9108	-	glycosyl transferase
1302969	1.67e-05	2.66427	-	glycosyl transferase
1304008	1.67e-05	2.9108	-	glycosyl transferase
1302813	1.67e-05	2.9108	-	glycosyl transferase
1302957	1.67e-05	2.9108	-	glycosyl transferase
1302888	1.67e-05	3.07198	-	glycosyl transferase
1303429	1.67e-05	2.9108	-	glycosyl transferase
1303978	1.67e-05	3.07198	-	glycosyl transferase
1303387	1.67e-05	2.9108	-	glycosyl transferase
1303594	1.67e-05	2.9108	-	glycosyl transferase
1304020	1.67e-05	2.9108	-	glycosyl transferase
1303695	1.67e-05	3.23402	-	glycosyl transferase
523918	1.69e-05	8.24348	-	ABC transporter permease
666366	1.69e-05	8.24348	ftsX	cell division protein
590928	1.69e-05	8.24348	-	hypothetical protein
1050227	1.69e-05	8.24348	mutX	mutator MutX protein (7,8-dihydro-8-oxoguanine-triphosphatase)
1093796	1.69e-05	0.123611	-	plasmid addiction system, toxin protein
1676420	1.69e-05	8.24348	-	protein phosphatase
1067909	1.69e-05	8.24348	lacT2	transcription antiterminator LacT 2
1638918	1.69e-05	8.24348	intergenic	n/a
1294025	1.71e-05	0.607058	-	ABC transporter ATP-binding protein
1563171	1.8e-05	0.399663	-	NIF3 (NGG1p interacting factor 3) family protein
1563158	1.8e-05	0.399663	-	NIF3 (NGG1p interacting factor 3) family protein
527260	1.81e-05	0.319366	intergenic	n/a
702245	1.84e-05	0.210318	-	hypothetical protein
480942	1.86e-05	0.493676	infB	translation initiation factor IF-2
1458451	1.92e-05	1.75738	asnC	asparaginyl-tRNA synthetase
1081800	1.92e-05	2.04976	xseA	exodeoxyribonuclease VII large subunit
1750043	1.94e-05	0.520985	-	phage-like protein
1683922	1.96e-05	1.18597	-	hypothetical protein
2117898	1.99e-05	3.3044	-	glycosyl hydrolase
811304	2.01e-05	1.40725	-	hypothetical protein
1740486	2.01e-05	3.07109	-	oligopeptidase
292431	2.01e-05	2.70724	pbpX	penicillin binding protein 2x
678004	2.05e-05	1.3401	-	radical SAM superfamily protein
171967	2.08e-05	0	-	carboxypeptidase
175551	2.1e-05	Inf	uvrA	excinuclease ABC subunit A
666076	2.14e-05	1.41329	ftsE	cell division ATP-binding protein
1425130	2.15e-05	0.448362	atpD	F0F1 ATP synthase subunit beta
2134724	2.15e-05	1.13787	fucI	L-fucose isomerase
508227	2.15e-05	0.930993	pheT	phenylalanyl-tRNA synthetase subunit beta
796421	2.19e-05	0.385828	-	type I restriction modification system restriction protein
53728	2.22e-05	0.956932	-	phosphoribosylformylglycinamidine synthase protein
1554784	2.23e-05	0.96497	truA	tRNA pseudouridine synthase A
663336	2.24e-05	3.51801	intergenic	n/a
1922511	2.31e-05	0.264272	rpoC	DNA-directed RNA polymerase subunit beta'
267119	2.31e-05	14.4347	folE	GTP cyclohydrolase I
430000	2.32e-05	Inf	-	hypothetical protein
202784	2.36e-05	0.399663	adk	adenylate kinase
1090566	2.36e-05	4.76956	gyrA	DNA gyrase subunit A
1977314	2.39e-05	2.91136	plr	glyceraldehyde-3-phosphate dehydrogenase, plasmin receptor
1887735	2.39e-05	1.43057	-	MarR family transcriptional regulator
2152379	2.4e-05	0.438288	dltD	D-alanyl-lipoteichoic acid biosynthesis protein
197749	2.41e-05	0.429418	rpsN	30S ribosomal protein S14
172778	2.42e-05	4.67177	intergenic	n/a
1590162	2.5e-05	2.99716	tpx	thiol peroxidase
684484	2.5e-05	0.223847	intergenic	n/a
445182	2.62e-05	3.91239	intergenic	n/a
619419	2.63e-05	0.965607	divIB	cell division protein DivIB/FtsQ
1928581	2.64e-05	0.616105	-	transport protein
93660	2.65e-05	0.634956	intergenic	n/a
686694	2.67e-05	0.157212	trmD	tRNA (guanine-N(1)-)-methyltransferase
1348140	2.7e-05	2.9108	nagB	glucosamine-6-phosphate isomerase
2118052	2.72e-05	3.3044	-	hypothetical protein
296784	2.73e-05	0.182541	clpL	ATP-dependent protease ATP-binding subunit ClpL
1471326	2.75e-05	1.32543	-	hypothetical protein
904590	2.76e-05	3.02997	pepT	peptidase T
392270	2.87e-05	4.6539	gatB	aspartyl/glutamyl-tRNA amidotransferase subunit B
392249	2.87e-05	4.6539	gatB	aspartyl/glutamyl-tRNA amidotransferase subunit B
727547	2.87e-05	2.61808	clpE	ATP-dependent Clp protease ATP-binding subunit
1535764	2.96e-05	2.39446	tpiA	triosephosphate isomerase
1952085	2.98e-05	0.589442	-	hypothetical protein
1952646	2.98e-05	0.589442	-	TatD related DNase
1574567	3.02e-05	5.02555	-	response regulator protein
1688868	3.05e-05	0.573047	-	methyltransferase
671220	3.06e-05	1.5621	-	helicase
1889195	3.1e-05	1.65261	intergenic	n/a
1974247	3.13e-05	1.34622	pbp2A	penicillin-binding protein 2a
1303318	3.15e-05	0.443846	-	glycosyl transferase
1136762	3.18e-05	0.669127	-	LicB-family membrane protein
894385	3.19e-05	0	-	amino acid permease
487809	3.19e-05	0	-	hypothetical protein
895928	3.19e-05	0	lmb	laminin binding protein
483310	3.19e-05	0	intergenic	n/a
1126147	3.25e-05	0.499204	-	hypothetical protein
2089539	3.25e-05	0.620143	-	hypothetical protein
452266	3.28e-05	0.0916399	-	type I restriction-modification system R protein
451383	3.33e-05	1.92557	-	type I restriction-modification system R protein
891262	3.45e-05	0.601348	-	hypothetical protein
227887	3.48e-05	1.18145	ruvB	Holliday junction DNA helicase RuvB
867422	3.58e-05	1.95562	dgk	diacylglycerol kinase
505215	3.64e-05	1.15048	pheS	phenylalanyl-tRNA synthetase subunit alpha
402081	3.69e-05	0.242424	ilvC	ketol-acid reductoisomerase
1361275	3.71e-05	2.02166	intergenic	n/a
1612116	3.73e-05	Inf	recR	recombination protein RecR
366180	3.76e-05	1.95985	spi	signal peptidase I
987769	3.78e-05	0.388728	intergenic	n/a
2175784	3.78e-05	2.09256	intergenic	n/a
1574202	3.82e-05	1.30519	-	sensor histidine kinase protein
1945874	3.83e-05	1.46064	engC	ribosome-associated GTPase
1574286	3.84e-05	1.42646	-	sensor histidine kinase protein
487562	3.88e-05	Inf	-	hypothetical protein
1168809	3.91e-05	2.75046	gdh	glutamate dehydrogenase
707998	3.91e-05	2.75046	pepN	lysyl-aminopeptidase
1774218	3.92e-05	2.83792	-	GNAT family acetyltransferase
685173	3.97e-05	2.31241	-	hypothetical protein
1344615	4.01e-05	0.362945	hemN	coproporphyrinogen III oxidase
671874	4.01e-05	1.77135	-	helicase
294220	4.08e-05	0.22481	mraY	phospho-N-acetylmuramoyl-pentapeptide-transferase
1151212	4.09e-05	0.422973	intergenic	n/a
339222	4.12e-05	0.855403	gnd	6-phosphogluconate dehydrogenase
817992	4.26e-05	20.758	-	ABC transporter permease
522779	4.26e-05	1.99527	-	hypothetical protein
1678723	4.27e-05	0.546974	fmt	methionyl-tRNA formyltransferase
1829503	4.3e-05	4.56663	-	iron compound ABC transporter permease
2089550	4.38e-05	0.648056	-	hypothetical protein
515351	4.42e-05	0.976762	pnpA	polynucleotide phosphorylase/polyadenylase
77727	4.44e-05	1.64142	-	sugar phosphotransferase system (PTS),mannose/fructose/sorbose family, IID component
292079	4.5e-05	29.2455	pbpX	penicillin binding protein 2x
1642155	4.61e-05	0.510297	alr	alanine racemase
1948982	4.67e-05	0.559565	-	hypothetical protein
527410	4.71e-05	1.35171	intergenic	n/a
818299	4.72e-05	1.34584	-	ABC transporter permease
702367	4.73e-05	0.565617	-	hypothetical protein
1972549	4.73e-05	1.31021	nusG	transcription antitermination protein NusG
272167	4.74e-05	18.0191	-	glycosylhydrolase
202351	4.74e-05	0.506784	intergenic	n/a
605117	4.78e-05	0.720885	-	GTPase
189590	4.8e-05	1.5773	nrdG	anaerobic ribonucleoside-triphosphate reductase activating protein
1681362	4.8e-05	0.653125	priA	primosome assembly protein PriA
2040720	4.81e-05	0	-	ABC transporter ATP-binding protein
426040	4.81e-05	Inf	-	ABC transporter ATP-binding protein
291636	4.81e-05	Inf	ftsL	cell division protein
1427204	4.81e-05	Inf	atpG	F0F1 ATP synthase subunit gamma
534213	4.81e-05	Inf	-	glutamine-binding protein precursor
104786	4.81e-05	Inf	-	glycosyl transferase
966467	4.81e-05	Inf	obgE	GTPase ObgE
1357004	4.81e-05	1.51124	-	hypothetical protein
760443	4.81e-05	Inf	-	hypothetical protein
1357015	4.81e-05	Inf	-	hypothetical protein
1618160	4.81e-05	Inf	-	hypothetical protein
1617672	4.81e-05	Inf	-	hypothetical protein
643844	4.81e-05	0	-	metal transporting P-type ATPase
295030	4.81e-05	Inf	mraY	phospho-N-acetylmuramoyl-pentapeptide-transferase
427176	4.81e-05	Inf	-	transport protein
426741	4.81e-05	Inf	-	transport protein
427231	4.81e-05	Inf	-	transport protein
427297	4.81e-05	Inf	-	transport protein
1620771	4.81e-05	Inf	-	transport system permease
1620528	4.81e-05	Inf	-	transport system permease
1619940	4.81e-05	Inf	-	transport system permease
529021	4.81e-05	Inf	-	two-component system, sensor histidine kinase
529574	4.81e-05	Inf	intergenic	n/a
1411723	4.81e-05	1.01222	intergenic	n/a
671298	4.9e-05	1.17189	-	helicase
629968	4.9e-05	0.107753	lysS	lysyl-tRNA synthetase
2100503	4.95e-05	2.42211	-	transketolase subunit
1161924	5e-05	6.47605	-	phosphohydrolase
1626253	5.05e-05	5.59225	-	oxidoreductase
2056416	5.12e-05	0.557276	gpsA	NAD(P)H-dependent glycerol-3-phosphate dehydrogenase
2206390	5.22e-05	0.612137	intergenic	n/a
755338	5.23e-05	0	parC	DNA topoisomerase IV subunit A
1687636	5.31e-05	0.631662	-	hypothetical protein
1163775	5.41e-05	1.39769	rplS	50S ribosomal protein L19
1677548	5.43e-05	1.02158	-	ribosomal RNA small subunit methyltransferase
636769	5.46e-05	0.90929	-	ABC transporter ATP-binding protein
702456	5.65e-05	3.17421	fabG	3-ketoacyl-ACP reductase
76580	5.87e-05	10.3332	-	sugar phosphotransferase system (PTS), sorbose subfamily, IIB component
667727	5.9e-05	0.55492	-	glucose-specific phosphotransferase system (PTS), IIABC component
283761	5.9e-05	18.1899	ugl	unsaturated glucuronyl hydrolase
679416	6.02e-05	0.434094	-	ABC transporter ATP-binding protein
1302404	6.03e-05	0.409788	-	glycosyl transferase
2201138	6.21e-05	0.267017	pgsA	CDP-diacylglycerol--glycerol-3-phosphate 3-phosphatidyltransferase
1679135	6.3e-05	1.05667	fmt	methionyl-tRNA formyltransferase
172093	6.33e-05	0.991741	-	carboxypeptidase
400131	6.38e-05	0.678766	alsS	acetolactate synthase catalytic subunit
518951	6.52e-05	0.62472	cysS	cysteinyl-tRNA synthetase
736542	6.63e-05	5.53287	intergenic	n/a
502240	6.74e-05	1.55241	-	beta-glucoside-specific phosphotransferase system (PTS), IIABC component
1079216	6.88e-05	0.528255	-	hemolysin-like protein
1472816	7.15e-05	1.24809	fms	peptide deformylase
507330	7.16e-05	1.12292	pheT	phenylalanyl-tRNA synthetase subunit beta
801853	7.34e-05	3.04338	dnaE	DNA polymerase III DnaE
872209	7.48e-05	0.63541	rnr	exoribonuclease R
1579951	7.5e-05	0.74322	-	hypothetical protein
1974475	7.52e-05	1.27036	pbp2A	penicillin-binding protein 2a
1298719	7.55e-05	0.410146	mecA	adaptor protein
385397	7.62e-05	7.64072	fabZ	(3R)-hydroxymyristoyl-ACP dehydratase
175893	7.62e-05	1.78916	uvrA	excinuclease ABC subunit A
618481	7.63e-05	0.834476	murG	UDP diphospho-muramoyl pentapeptide beta-N acetylglucosaminyl transferase
227386	7.69e-05	0.177605	intergenic	n/a
1948033	7.78e-05	1.01557	-	ABC transporter ATP-binding protein
1947970	7.94e-05	0.977577	-	ABC transporter ATP-binding protein
399455	8e-05	2.45566	-	phosphatase
1105243	8.07e-05	2.65121	-	hypothetical protein
185944	8.11e-05	0.284098	-	hypothetical protein
1880585	8.26e-05	1.52797	-	NADP-dependent L-serine/L-allo-threonine dehydrogenase
986960	8.27e-05	0.690168	-	hypothetical protein
2105840	8.51e-05	0.180457	-	hypothetical protein
281911	8.52e-05	20.0453	idnO	gluconate 5-dehydrogenase
281161	8.52e-05	20.0453	-	hypothetical protein
281398	8.52e-05	20.0453	intergenic	n/a
810393	8.54e-05	0.632572	-	hypothetical protein
1670083	8.56e-05	1.97427	mvaA	3-hydroxy-3-methylglutaryl-coenzyme A reductase
1550719	8.68e-05	Inf	pepQ	Xaa-Pro dipeptidase
1550833	8.68e-05	Inf	pepQ	Xaa-Pro dipeptidase
1551049	8.68e-05	Inf	pepQ	Xaa-Pro dipeptidase
283202	8.73e-05	22.7305	ugl	unsaturated glucuronyl hydrolase
202936	8.75e-05	0.296721	adk	adenylate kinase
281746	9e-05	20.0453	idnO	gluconate 5-dehydrogenase
173340	9e-05	Inf	-	hypothetical protein
2080305	9.04e-05	2.43523	malA	maltodextrose utilization protein MalA
1022898	9.06e-05	0.612137	-	hypothetical protein
783861	9.09e-05	2.28017	-	cysteine desulfhydrase
2090394	9.13e-05	2.14392	hisS	histidyl-tRNA synthetase
537485	9.13e-05	0.955888	-	phosphoesterase
1308117	9.14e-05	Inf	aroA	3-phosphoshikimate 1-carboxyvinyltransferase
1343556	9.14e-05	Inf	-	acyl-ACP thioesterase
202596	9.14e-05	0.314943	adk	adenylate kinase
188122	9.14e-05	Inf	nrdD	anaerobic ribonucleoside triphosphate reductase
1544030	9.14e-05	Inf	-	DEAD/DEAH box helicase
1077722	9.14e-05	Inf	recN	DNA repair protein
2121642	9.14e-05	Inf	-	fucosidase
276519	9.14e-05	Inf	-	hyaluronate lyase
1345498	9.14e-05	Inf	-	hypothetical protein
280771	9.14e-05	Inf	-	hypothetical protein
280947	9.14e-05	Inf	-	hypothetical protein
1553073	9.14e-05	Inf	-	hypothetical protein
579296	9.14e-05	Inf	-	hypothetical protein
1542062	9.14e-05	Inf	-	isochorismatase family protein
1680234	9.14e-05	3.33455	priA	primosome assembly protein PriA
1542711	9.14e-05	Inf	codY	transcriptional repressor CodY
1550749	9.14e-05	Inf	pepQ	Xaa-Pro dipeptidase
1550773	9.14e-05	Inf	pepQ	Xaa-Pro dipeptidase
911250	9.14e-05	Inf	intergenic	n/a
2119358	9.14e-05	Inf	intergenic	n/a
1136656	9.36e-05	0.658589	-	LicB-family membrane protein
236453	9.44e-05	0.47814	glmS	glucosamine--fructose-6-phosphate aminotransferase
98655	9.47e-05	1.66847	-	hypothetical protein
437696	9.65e-05	0.439074	-	endo-beta-N-acetylglucosaminidase
2124871	9.66e-05	0	arcA	arginine deiminase
1987512	9.66e-05	0	intergenic	n/a
1046915	9.84e-05	1.37455	-	multidrug resistance protein
2152059	9.86e-05	1.09915	-	MarR family transcriptional regulator
894949	0.0001	1.40567	-	amino acid permease
1805405	0.0001005	0.635109	-	hypothetical protein
812029	0.0001012	0.67256	-	permease
904467	0.0001013	0.632038	pepT	peptidase T
92542	0.0001028	Inf	rpsD	30S ribosomal protein S4
1671678	0.0001028	Inf	mvaS	3-hydroxy-3-methylglutaryl coenzyme A synthase
988702	0.0001028	Inf	rpmA	50S ribosomal protein L27
1064834	0.0001028	52.8652	lacG2	6-phospho-beta-galactosidase
1064804	0.0001028	Inf	lacG2	6-phospho-beta-galactosidase
1291736	0.0001028	Inf	-	ABC transporter ATP-binding protein
1628927	0.0001028	Inf	-	ABC transporter permease
1435098	0.0001028	Inf	-	aminodeoxychorismate lyase
1434998	0.0001028	Inf	-	aminodeoxychorismate lyase
1434961	0.0001028	Inf	-	aminodeoxychorismate lyase
1434758	0.0001028	Inf	-	aminodeoxychorismate lyase
1434425	0.0001028	Inf	-	aminodeoxychorismate lyase
1434179	0.0001028	Inf	-	aminodeoxychorismate lyase
1433912	0.0001028	Inf	-	aminodeoxychorismate lyase
1433744	0.0001028	Inf	-	aminodeoxychorismate lyase
1433668	0.0001028	Inf	-	aminodeoxychorismate lyase
1435203	0.0001028	Inf	-	aminodeoxychorismate lyase
1442207	0.0001028	Inf	-	aminotransferase
1148862	0.0001028	Inf	pyrB	aspartate carbamoyltransferase catalytic subunit
210679	0.0001028	1.63619	-	ATP-binding component of ABC transporter
1438305	0.0001028	Inf	-	ATP-binding protein
1438111	0.0001028	Inf	-	ATP-binding protein
1437871	0.0001028	Inf	-	ATP-binding protein
727064	0.0001028	Inf	clpE	ATP-dependent Clp protease ATP-binding subunit
974946	0.0001028	Inf	pcrA	ATP-dependent DNA helicase
1020015	0.0001028	Inf	addA	ATP-dependent exonuclease subunit A
1017078	0.0001028	Inf	addB	ATP-dependent exonuclease subunit B
76101	0.0001028	Inf	-	beta-galactosidase
235074	0.0001028	Inf	-	beta-glucosidase
989858	0.0001028	Inf	ribC	bifunctional riboflavin kinase/FMN adenylyltransferase
95009	0.0001028	Inf	-	binding-protein-dependent transport system membrane protein
95255	0.0001028	Inf	-	binding-protein-dependent transport system membrane protein
1787245	0.0001028	Inf	-	cation transporter
2068515	0.0001028	Inf	-	cation transporting ATPase
1602313	0.0001028	Inf	-	cell-division protein DivIVA
1602061	0.0001028	Inf	-	cell-division protein DivIVA
1602178	0.0001028	Inf	-	cell-division protein DivIVA
1602271	0.0001028	Inf	-	cell-division protein DivIVA
2220869	0.0001028	Inf	parB	chromosome partitioning protein ParB
633199	0.0001028	Inf	-	coenzyme
633111	0.0001028	0.542591	-	coenzyme
1930015	0.0001028	Inf	endA	competence associated endonuclease
2010535	0.0001028	Inf	-	competence protein
2011421	0.0001028	Inf	-	competence protein
2011151	0.0001028	Inf	-	competence protein
432895	0.0001028	Inf	pyrG	CTP synthetase
1443255	0.0001028	Inf	-	cystathionine gamma-synthase
1443282	0.0001028	Inf	-	cystathionine gamma-synthase
1443072	0.0001028	Inf	-	cystathionine gamma-synthase
1442910	0.0001028	Inf	-	cystathionine gamma-synthase
1443137	0.0001028	Inf	-	cystathionine gamma-synthase
1443705	0.0001028	Inf	-	cystathionine gamma-synthase
1443654	0.0001028	Inf	-	cystathionine gamma-synthase
2152607	0.0001028	Inf	dltD	D-alanyl-lipoteichoic acid biosynthesis protein
910449	0.0001028	Inf	dapA	dihydrodipicolinate synthase
548846	0.0001028	Inf	pepV	dipeptidase PepV
40373	0.0001028	Inf	polA	DNA polymerase I
800935	0.0001028	Inf	dnaE	DNA polymerase III DnaE
413646	0.0001028	Inf	dinB	DNA polymerase IV
1077566	0.0001028	Inf	recN	DNA repair protein
1131717	0.0001028	Inf	topA	DNA topoisomerase I
2167527	0.0001028	Inf	-	DNA-binding protein
1921446	0.0001028	Inf	rpoC	DNA-directed RNA polymerase subunit beta'
1581103	0.0001028	Inf	-	D-tyrosyl-tRNA(Tyr) deacylase
864860	0.0001028	50.9523	lytB	endo-beta-N-acetylglucosaminidase
864322	0.0001028	50.9523	lytB	endo-beta-N-acetylglucosaminidase
1535239	0.0001028	Inf	-	exported choline-binding glycosyl hydrolase
1332610	0.0001028	Inf	-	extracellular amino acid-binding protein
1447378	0.0001028	Inf	-	extracellular oligopeptide-binding protein
1447327	0.0001028	Inf	-	extracellular oligopeptide-binding protein
1446169	0.0001028	Inf	-	extracellular oligopeptide-binding protein
1429981	0.0001028	Inf	atpB	F0F1 ATP synthase subunit A
1430744	0.0001028	Inf	atpE	F0F1 ATP synthase subunit C
866533	0.0001028	45.2798	fbpS	fibronectin/fibrinogen-binding protein adherence and virulence protein A
531022	0.0001028	Inf	-	flavocytochrome
2165986	0.0001028	Inf	glpK	glycerol kinase
2165233	0.0001028	Inf	glpK	glycerol kinase
2165104	0.0001028	Inf	glpK	glycerol kinase
2165641	0.0001028	Inf	glpK	glycerol kinase
2165608	0.0001028	Inf	glpK	glycerol kinase
2165332	0.0001028	Inf	glpK	glycerol kinase
2165311	0.0001028	Inf	glpK	glycerol kinase
1008386	0.0001028	Inf	-	glycogen biosynthesis protein
883879	0.0001028	Inf	-	glycosyl hydrolase
964096	0.0001028	Inf	-	glycosyltransferase
1396498	0.0001028	Inf	glyS	glycyl-tRNA synthetase subunit beta
1551107	0.0001028	Inf	-	GNAT family acetyltransferase
1435744	0.0001028	Inf	-	GNAT family acetyltransferase
1435588	0.0001028	Inf	-	GNAT family acetyltransferase
1435573	0.0001028	Inf	-	GNAT family acetyltransferase
1436174	0.0001028	Inf	-	GNAT family acetyltransferase. GNAT family acetyltransferase
73395	0.0001028	Inf	-	GntR family transcriptional regulator
1892070	0.0001028	Inf	-	hypothetical protein
2009412	0.0001028	Inf	-	hypothetical protein
2009350	0.0001028	Inf	-	hypothetical protein
2009317	0.0001028	Inf	-	hypothetical protein
2009049	0.0001028	Inf	-	hypothetical protein
1452364	0.0001028	Inf	-	hypothetical protein
1451794	0.0001028	Inf	-	hypothetical protein
1451749	0.0001028	Inf	-	hypothetical protein
1451709	0.0001028	Inf	-	hypothetical protein
1451664	0.0001028	Inf	-	hypothetical protein
1453818	0.0001028	Inf	-	hypothetical protein
1453958	0.0001028	Inf	-	hypothetical protein
1636677	0.0001028	Inf	-	hypothetical protein
2006692	0.0001028	Inf	-	hypothetical protein
1329841	0.0001028	Inf	-	hypothetical protein
1569983	0.0001028	Inf	-	hypothetical protein
2012396	0.0001028	Inf	-	hypothetical protein
1956459	0.0001028	Inf	-	hypothetical protein
2007361	0.0001028	Inf	-	hypothetical protein
2007241	0.0001028	Inf	-	hypothetical protein
1602911	0.0001028	1.64106	-	hypothetical protein
299315	0.0001028	Inf	-	hypothetical protein
423812	0.0001028	Inf	-	hypothetical protein
615097	0.0001028	Inf	-	hypothetical protein
1683647	0.0001028	Inf	-	hypothetical protein
2026175	0.0001028	Inf	-	hypothetical protein
2026070	0.0001028	Inf	-	hypothetical protein
684240	0.0001028	Inf	-	hypothetical protein
1150942	0.0001028	Inf	-	hypothetical protein
1603209	0.0001028	1.40608	-	hypothetical protein
615710	0.0001028	Inf	-	hypothetical protein
1933149	0.0001028	Inf	-	hypothetical protein
2027114	0.0001028	Inf	-	hypothetical protein
1422488	0.0001028	Inf	-	hypothetical protein
207073	0.0001028	Inf	-	hypothetical protein
557591	0.0001028	Inf	-	hypothetical protein
155867	0.0001028	Inf	-	hypothetical protein
723653	0.0001028	Inf	-	hypothetical protein
12061	0.0001028	Inf	hpt	hypoxanthine-guanine phosphoribosyltransferase
1788640	0.0001028	Inf	-	inner membrane component of ABC transporter
1067088	0.0001028	Inf	lacE2	lactose-specific phosphotransferase system (PTS), IIBC component 2
2134388	0.0001028	Inf	fucI	L-fucose isomerase
632059	0.0001028	Inf	lctO	L-lactate oxidase
111118	0.0001028	Inf	sdhB	L-serine dehydratase, beta chain
111618	0.0001028	Inf	sdhB	L-serine dehydratase, beta chain
238254	0.0001028	Inf	-	luciferase-like monooxygenase
238422	0.0001028	Inf	-	luciferase-like monooxygenase
2078178	0.0001028	Inf	malC	maltose/maltodextrin ABC transport system permease protein
1453157	0.0001028	Inf	ppaC	manganese-dependent inorganic pyrophosphatase
1453355	0.0001028	Inf	ppaC	manganese-dependent inorganic pyrophosphatase
1453601	0.0001028	Inf	ppaC	manganese-dependent inorganic pyrophosphatase
1678600	0.0001028	Inf	fmt	methionyl-tRNA formyltransferase
698564	0.0001028	Inf	metG	methionyl-tRNA synthetase
870753	0.0001028	Inf	pmrA	multi-drug resistance efflux pump
1741125	0.0001028	Inf	-	oligopeptidase
1382451	0.0001028	Inf	def	peptide deformylase
1295235	0.0001028	Inf	msrAB	peptide methionine sulfoxide reductase
1142644	0.0001028	Inf	-	phosphotransferase LicD2
515423	0.0001028	Inf	pnpA	polynucleotide phosphorylase/polyadenylase
1141037	0.0001028	Inf	-	polysaccharide biosynthesis flippase
1449119	0.0001028	Inf	-	polysaccharide biosynthesis protein
1449078	0.0001028	Inf	-	polysaccharide biosynthesis protein
1449015	0.0001028	Inf	-	polysaccharide biosynthesis protein
1448760	0.0001028	Inf	-	polysaccharide biosynthesis protein
1448703	0.0001028	Inf	-	polysaccharide biosynthesis protein
1448358	0.0001028	Inf	-	polysaccharide biosynthesis protein
1448151	0.0001028	Inf	-	polysaccharide biosynthesis protein
1310353	0.0001028	Inf	tyrA	prephenate dehydrogenase
1654612	0.0001028	Inf	dnaI	primosomal protein DnaI
233673	0.0001028	Inf	proS	prolyl-tRNA synthetase
233973	0.0001028	Inf	proS	prolyl-tRNA synthetase
233856	0.0001028	Inf	proS	prolyl-tRNA synthetase
233721	0.0001028	Inf	proS	prolyl-tRNA synthetase
233694	0.0001028	Inf	proS	prolyl-tRNA synthetase
1001689	0.0001028	Inf	-	pullulanase
90505	0.0001028	Inf	-	response regulator protein
1678260	0.0001028	Inf	-	ribosomal RNA small subunit methyltransferase
590345	0.0001028	Inf	-	sensor histidine kinase
1096040	0.0001028	Inf	vicK	sensor histidine kinase
1457565	0.0001028	Inf	ssb	single-stranded DNA-binding protein
1441458	0.0001028	Inf	-	SNF-family helicase
1440929	0.0001028	Inf	-	SNF-family helicase
1438985	0.0001028	Inf	-	SNF-family helicase
1438872	0.0001028	Inf	-	SNF-family helicase
1438811	0.0001028	Inf	-	SNF-family helicase
1438543	0.0001028	Inf	-	SNF-family helicase
299092	0.0001028	3.58065	luxS	S-ribosylhomocysteinase
1384337	0.0001028	Inf	-	thioredoxin reductase
2025536	0.0001028	Inf	-	threonine synthase
1067634	0.0001028	Inf	lacT2	transcription antiterminator LacT 2
1433416	0.0001028	Inf	greA	transcription elongation factor GreA
1433344	0.0001028	Inf	greA	transcription elongation factor GreA
528488	0.0001028	Inf	-	two-component system, sensor histidine kinase
229976	0.0001028	Inf	uppS	UDP pyrophosphate synthase
1437698	0.0001028	Inf	murC	UDP-N-acetylmuramate--L-alanine ligase
1437594	0.0001028	Inf	murC	UDP-N-acetylmuramate--L-alanine ligase
1436844	0.0001028	Inf	murC	UDP-N-acetylmuramate--L-alanine ligase
1436787	0.0001028	Inf	murC	UDP-N-acetylmuramate--L-alanine ligase
1436430	0.0001028	Inf	murC	UDP-N-acetylmuramate--L-alanine ligase
1450664	0.0001028	Inf	murE	UDP-N-acetylmuramoylalanyl-D-glutamate--L-lysine ligase
1451012	0.0001028	Inf	murE	UDP-N-acetylmuramoylalanyl-D-glutamate--L-lysine ligase
1450995	0.0001028	Inf	murE	UDP-N-acetylmuramoylalanyl-D-glutamate--L-lysine ligase
1450766	0.0001028	Inf	murE	UDP-N-acetylmuramoylalanyl-D-glutamate--L-lysine ligase
798496	0.0001028	Inf	pepXP	x-prolyl-dipeptidyl aminopeptidase
2012936	0.0001028	Inf	-	zinc-binding alcohol dehydrogenase
2013293	0.0001028	Inf	-	zinc-binding alcohol dehydrogenase
2013515	0.0001028	Inf	-	zinc-binding alcohol dehydrogenase
2013527	0.0001028	Inf	-	zinc-binding alcohol dehydrogenase
997478	0.0001028	Inf	intergenic	n/a
1892464	0.0001028	Inf	intergenic	n/a
1441519	0.0001028	Inf	intergenic	n/a
1632666	0.0001028	Inf	intergenic	n/a
1452728	0.0001028	Inf	intergenic	n/a
2166430	0.0001028	Inf	intergenic	n/a
1636319	0.0001028	Inf	intergenic	n/a
103814	0.0001028	3.46272	intergenic	n/a
1448029	0.0001028	Inf	intergenic	n/a
1388142	0.0001028	Inf	intergenic	n/a
1690156	0.0001028	Inf	intergenic	n/a
126219	0.0001028	Inf	intergenic	n/a
859006	0.0001028	Inf	intergenic	n/a
817072	0.0001028	Inf	intergenic	n/a
2190957	0.0001028	Inf	intergenic	n/a
1414093	0.0001028	Inf	intergenic	n/a
1167059	0.0001028	Inf	intergenic	n/a
1681788	0.0001028	Inf	intergenic	n/a
1068538	0.0001028	Inf	intergenic	n/a
138510	0.0001028	Inf	intergenic	n/a
138333	0.0001028	Inf	intergenic	n/a
137296	0.0001028	Inf	intergenic	n/a
90035	0.0001028	Inf	intergenic	n/a
93052	0.0001028	Inf	intergenic	n/a
1894380	0.0001028	Inf	intergenic	n/a
955980	0.0001028	Inf	intergenic	n/a
37813	0.0001028	Inf	intergenic	n/a
632616	0.0001028	Inf	intergenic	n/a
1435400	0.0001028	Inf	intergenic	n/a
1435342	0.0001028	Inf	intergenic	n/a
111787	0.0001028	Inf	intergenic	n/a
1583467	0.0001028	Inf	intergenic	n/a
930998	0.0001028	Inf	intergenic	n/a
776772	0.0001062	0.0620208	-	DeoR family regulatory protein
766065	0.0001062	0	dnaH	DNA polymerase III subunits gamma/tau
2068179	0.0001066	0.68121	-	cation transporting ATPase
155917	0.0001087	0.32696	-	hypothetical protein
1399039	0.0001088	1.112	glyQ	glycyl-tRNA synthetase subunit alpha
2065881	0.0001094	0.899985	tyrS	tyrosyl-tRNA synthetase
1917486	0.0001096	4.4835	intergenic	n/a
453960	0.0001101	0.622459	-	hypothetical protein
560838	0.0001116	1.24363	intergenic	n/a
1778535	0.0001121	0.527307	trpB	tryptophan synthase subunit beta
876795	0.0001144	3.63111	pepB	oligopeptidase
1976309	0.0001154	0.480239	-	RNA pseudouridylate synthase
189464	0.0001162	0.284098	-	GNAT family acetyltransferase
484578	0.0001163	0.205173	-	hypothetical protein
1749975	0.0001166	0.301329	intergenic	n/a
1670945	0.0001167	0.552832	mvaS	3-hydroxy-3-methylglutaryl coenzyme A synthase
1837109	0.0001171	0.524341	-	deoxyribonucleotide triphosphate pyrophosphatase/hypothetical protein
176313	0.0001195	Inf	uvrA	excinuclease ABC subunit A
654703	0.0001201	0.324331	-	fatty-acid binding protein
1561649	0.0001208	0.392814	-	FAD dependent oxidoreductase
436799	0.0001218	0.576294	-	endo-beta-N-acetylglucosaminidase
1623271	0.0001218	1.78096	-	sugar phosphotransferase system (PTS), IIBC component
766487	0.0001223	0.680654	dnaH	DNA polymerase III subunits gamma/tau
232458	0.0001235	2.0777	proS	prolyl-tRNA synthetase
1450513	0.000124	0.352384	murE	UDP-N-acetylmuramoylalanyl-D-glutamate--L-lysine ligase
287382	0.0001283	2.09671	-	heparinase II/III-like protein
290845	0.0001308	Inf	mraW	S-adenosyl-methyltransferase MraW
1926440	0.0001312	2.94864	rpoB	DNA-directed RNA polymerase subunit beta
1642305	0.0001325	0.270251	acpS	4'-phosphopantetheinyl transferase
173259	0.0001334	1.02856	-	hypothetical protein
285460	0.0001334	Inf	agaD	N-acetylgalactosamine-specific phosphotransferase system (PTS), IID component
296427	0.0001343	Inf	clpL	ATP-dependent protease ATP-binding subunit ClpL
297255	0.0001343	Inf	clpL	ATP-dependent protease ATP-binding subunit ClpL
297369	0.0001343	Inf	clpL	ATP-dependent protease ATP-binding subunit ClpL
297567	0.0001343	5.55949	clpL	ATP-dependent protease ATP-binding subunit ClpL
107574	0.0001343	0	-	polysaccharide biosynthesis protein
543353	0.0001343	Inf	-	protease
1798153	0.0001343	Inf	-	sortase-sorted surface anchored protein
1571047	0.0001347	1.10631	-	hypothetical protein
211640	0.000136	1.57517	intergenic	n/a
1986775	0.0001365	1.18598	licC	PTS system, lichenan-specific IIc component
703286	0.0001369	0.733163	-	NUDIX family protein
2051435	0.0001374	1.0886	-	lipoprotein
442106	0.0001382	2.32605	-	hypothetical protein
1975082	0.0001382	1.30452	pbp2A	penicillin-binding protein 2a
454148	0.0001393	1.40824	-	hypothetical protein
1937985	0.0001393	3.92326	-	OxaA-like protein precursor
1672148	0.0001401	0.688444	-	hypothetical protein
1603128	0.0001411	2.08011	-	hypothetical protein
1353785	0.0001425	8.43714	nadE	NAD synthetase
519423	0.0001433	0.609506	cysS	cysteinyl-tRNA synthetase
2045946	0.0001453	1.22901	argS	arginyl-tRNA synthetase
1047397	0.0001454	1.09244	-	multidrug resistance protein
208002	0.000149	0.329604	-	phosphoglycerate mutase family protein
175927	0.0001502	6.45979	uvrA	excinuclease ABC subunit A
1091862	0.0001513	0.465119	ldh	L-lactate dehydrogenase
1419909	0.0001528	0.468195	-	amino acid ABC transporter ATP-binding protein
339468	0.0001551	Inf	gnd	6-phosphogluconate dehydrogenase
339189	0.0001551	Inf	gnd	6-phosphogluconate dehydrogenase
1434524	0.0001551	Inf	-	aminodeoxychorismate lyase
368473	0.0001551	Inf	-	bacteriocin production protein
1754717	0.0001551	Inf	-	beta-fructofuranosidase
235017	0.0001551	Inf	-	beta-glucosidase
328477	0.0001551	Inf	-	cell wall surface anchored protein
1837693	0.0001551	Inf	-	deoxyribonucleotide triphosphate pyrophosphatase/hypothetical protein
369372	0.0001551	Inf	mutS2	DNA mismatch repair protein
370947	0.0001551	Inf	mutS2	DNA mismatch repair protein
369388	0.0001551	Inf	mutS2	DNA mismatch repair protein
369492	0.0001551	Inf	mutS2	DNA mismatch repair protein
370509	0.0001551	Inf	mutS2	DNA mismatch repair protein
369243	0.0001551	Inf	mutS2	DNA mismatch repair protein
370131	0.0001551	Inf	mutS2	DNA mismatch repair protein
370065	0.0001551	Inf	mutS2	DNA mismatch repair protein
370566	0.0001551	Inf	mutS2	DNA mismatch repair protein
547384	0.0001551	Inf	-	extracellular solute-binding protein
1838365	0.0001551	Inf	glr	glutamate racemase
1436337	0.0001551	2.74234	-	GNAT family acetyltransferase. GNAT family acetyltransferase
276723	0.0001551	Inf	-	hyaluronate lyase
1602720	0.0001551	1.64271	-	hypothetical protein
1454164	0.0001551	Inf	-	hypothetical protein
352191	0.0001551	Inf	-	hypothetical protein
367875	0.0001551	Inf	-	hypothetical protein
367827	0.0001551	Inf	-	hypothetical protein
349400	0.0001551	Inf	-	hypothetical protein
365701	0.0001551	Inf	-	hypothetical protein
337353	0.0001551	1.64271	-	hypothetical protein
365041	0.0001551	Inf	-	hypothetical protein
684205	0.0001551	Inf	-	hypothetical protein
364363	0.0001551	Inf	-	hypothetical protein
364147	0.0001551	Inf	-	hypothetical protein
338127	0.0001551	Inf	-	hypothetical protein
365365	0.0001551	Inf	-	hypothetical protein
364045	0.0001551	Inf	-	hypothetical protein
337080	0.0001551	Inf	-	hypothetical protein
363606	0.0001551	Inf	-	hypothetical protein
364011	0.0001551	Inf	-	hypothetical protein
347936	0.0001551	Inf	fni	isopentenyl pyrophosphate isomerase
1453310	0.0001551	Inf	ppaC	manganese-dependent inorganic pyrophosphatase
345079	0.0001551	Inf	mvaK1	mevalonate kinase
345310	0.0001551	Inf	mvaK1	mevalonate kinase
345321	0.0001551	Inf	mvaK1	mevalonate kinase
345841	0.0001551	Inf	mvaK1	mevalonate kinase
345855	0.0001551	Inf	mvaK1	mevalonate kinase
347100	0.0001551	Inf	mvaK2	phosphomevalonate kinase
347112	0.0001551	Inf	mvaK2	phosphomevalonate kinase
347255	0.0001551	Inf	mvaK2	phosphomevalonate kinase
347586	0.0001551	Inf	mvaK2	phosphomevalonate kinase
336135	0.0001551	Inf	-	RNA methylase family protein
366453	0.0001551	Inf	spi	signal peptidase I
366468	0.0001551	Inf	spi	signal peptidase I
366327	0.0001551	Inf	spi	signal peptidase I
366315	0.0001551	Inf	spi	signal peptidase I
5377	0.0001551	Inf	trcF	transcription-repair coupling factor
5170	0.0001551	Inf	trcF	transcription-repair coupling factor
363295	0.0001551	Inf	tig	trigger factor
2057713	0.0001551	0.581563	hasC	UTP-glucose-1-phosphate uridylyltransferase
1809114	0.0001551	Inf	pbuX	xanthine permease
138666	0.0001551	Inf	intergenic	n/a
227461	0.0001551	Inf	intergenic	n/a
1124888	0.0001551	Inf	intergenic	n/a
368673	0.0001551	Inf	intergenic	n/a
608863	0.0001588	0.246022	-	LysR family transcriptional regulator
1955640	0.0001593	0.687392	-	aminotransferase AlaT
1557425	0.0001608	0.934247	-	PhnA protein
677011	0.0001614	4.10389	-	hypothetical protein
715172	0.0001621	0.336568	-	bifunctional ATP-dependent DNA helicase/DNA polymerase III subunit epsilon
2065806	0.0001625	3.5613	tyrS	tyrosyl-tRNA synthetase
167100	0.0001647	1.19524	ribA	riboflavin biosynthesis protein
2020910	0.000165	1.27739	intergenic	n/a
1478827	0.0001664	1.01118	-	ABC transporter ATP-binding protein
2145915	0.0001682	6.88006	fucK	fuculokinase
1822928	0.0001686	0.497528	-	glycine/betaine ABC transporter
1761778	0.0001694	2.40347	-	transglycosylase
812341	0.0001712	0.67256	-	permease
1022976	0.0001755	2.28325	-	hypothetical protein
169800	0.0001766	Inf	ruvA	Holliday junction DNA helicase RuvA
1354925	0.0001783	1.77189	-	nicotinate phosphoribosyltransferase
635363	0.0001825	1.24452	intergenic	n/a
425230	0.0001835	0.81007	-	ABC transporter ATP-binding protein
1485199	0.000184	0.782687	-	hypothetical protein
282532	0.0001842	20.559	-	N-acetylgalactosamine-specific phosphotransferase system (PTS), IIA component
146199	0.000188	1.52255	intergenic	n/a
1402097	0.0001885	5.42147	-	polysaccharide deacetylase
719762	0.000189	0.603539	gyrB	DNA gyrase subunit B
131133	0.0001893	10.3476	-	metallo-beta-lactamase superfamily protein
6846	0.0001895	2.52598	trcF	transcription-repair coupling factor
281335	0.0001911	25.3734	-	hypothetical protein
1020544	0.0001913	1.39471	addA	ATP-dependent exonuclease subunit A
1020502	0.0001913	1.39471	addA	ATP-dependent exonuclease subunit A
1560016	0.0001915	0.638366	-	membrane glycosyl transferase
1559165	0.0001915	0.59822	intergenic	n/a
2054275	0.0001954	1.49694	pstB3	phosphate transporter ATP-binding protein
1781455	0.0001966	2.41635	trpD	anthranilate phosphoribosyltransferase
268588	0.0001975	2.38814	-	2-amino-4-hydroxy-6-hydroxymethyldihydropteridine pyrophosphokinase
637180	0.0001975	1.18655	-	ABC transporter ATP-binding protein
99990	0.0001986	2.20923	-	hypothetical protein
515500	0.0002001	1.33404	pnpA	polynucleotide phosphorylase/polyadenylase
1605107	0.0002013	2.51751	ftsZ	cell division protein FtsZ
834443	0.0002013	2.51751	-	RNA pseudouridylate synthase
214436	0.0002026	1.03564	-	DeoR family regulatory protein
837038	0.0002044	0.246448	proB	gamma-glutamyl kinase
688089	0.000205	1.28931	intergenic	n/a
2219758	0.0002051	1.10891	htrA	serine protease
1075838	0.0002074	3.59499	lepA	GTP-binding protein LepA
236438	0.0002078	0.472681	glmS	glucosamine--fructose-6-phosphate aminotransferase
1122675	0.000209	1.06012	-	hypothetical protein
582324	0.0002099	1.83078	-	sodium hydrogen exchange transporter
847429	0.0002102	21.8766	pyrH	uridylate kinase
1975244	0.0002135	2.79261	pbp2A	penicillin-binding protein 2a
638905	0.0002176	3.61341	-	coenzyme
663604	0.0002179	1.25374	intergenic	n/a
459452	0.0002182	2.05394	dnaJ	chaperone protein DnaJ
2203272	0.0002183	0.132564	-	protease
737071	0.0002188	0.48064	intergenic	n/a
1822164	0.000229	0.208079	-	glycine/betaine ABC transporter
414502	0.0002314	0.873109	intergenic	n/a
1324506	0.0002315	0.146532	potD	spermidine/putrescine extracellular binding protein
2129135	0.000234	Inf	-	C4-dicarboxylate anaerobic carrier protein
1786119	0.000234	Inf	-	hypothetical protein
1791088	0.000234	Inf	-	iron ABC transporter, solute-binding protein
1784889	0.000234	Inf	intergenic	n/a
1019288	0.0002342	Inf	addA	ATP-dependent exonuclease subunit A
369279	0.0002342	Inf	mutS2	DNA mismatch repair protein
1137954	0.0002342	Inf	-	kinase
1833331	0.0002342	Inf	rluB	ribosomal large subunit pseudouridine synthase B
279115	0.0002362	32.478	kgdA	keto-hydroxyglutarate-aldolase/keto-deoxy-phosphogluconate aldolase
673512	0.0002431	11.7956	intergenic	n/a
1428032	0.0002433	1.11089	atpA	F0F1 ATP synthase subunit alpha
1108290	0.0002444	0	-	CAAX amino terminal protease family protein
1109200	0.0002444	0	-	glutamine ABC transporter,glutamine-binding protein/permease protein
1109185	0.0002444	0	-	glutamine ABC transporter,glutamine-binding protein/permease protein
1108768	0.0002444	0	-	glutamine ABC transporter,glutamine-binding protein/permease protein
1986792	0.0002444	0	licC	PTS system, lichenan-specific IIc component
1988115	0.0002444	0	intergenic	n/a
775836	0.0002508	1.34582	intergenic	n/a
549524	0.0002516	0.579514	pepV	dipeptidase PepV
1977362	0.0002533	2.85249	plr	glyceraldehyde-3-phosphate dehydrogenase, plasmin receptor
588195	0.0002542	0.622687	-	response regulator protein
1691114	0.0002544	4.10389	-	hypothetical protein
446465	0.0002593	1.00819	-	type I restriction-modification system S protein
333812	0.0002598	95.1281	recU	Holliday junction-specific endonuclease
659247	0.0002635	1.12686	-	branched-chain amino acid ABC transporter, amino acid-binding protein
1361136	0.0002657	1.37096	intergenic	n/a
209634	0.0002699	1.3614	-	inner membrane component of ABC transporter
1331309	0.0002771	0.552609	-	GntR family transcriptional regulator
2059308	0.0002823	1.14695	-	5-formyltetrahydrofolate cyclo-ligase
381183	0.0002833	0.38253	fabK	enoyl-ACP reductase
1642540	0.0002834	0.404902	intergenic	n/a
510170	0.0002841	2.09712	-	hypothetical protein
1544911	0.0002873	0.910031	-	major facilitator superfamily protein
2091767	0.0002892	0.17128	-	Major Facilitator Superfamily protein
868767	0.0002921	1.53095	fpg	formamidopyrimidine-DNA glycosylase
868851	0.0002921	1.49971	fpg	formamidopyrimidine-DNA glycosylase
836196	0.0002943	0.937067	cbpE	choline binding protein E
604553	0.0002944	0.259479	-	GTPase
1080695	0.0002946	0.558343	xseB	exodeoxyribonuclease VII small subunit
1839813	0.0002978	0.451896	treA	trehalose-6-phosphate hydrolase
1384008	0.0003013	0.806023	-	thioredoxin reductase
1592217	0.0003054	0.82099	-	ABC transporter permease
202840	0.0003059	1.15405	adk	adenylate kinase
1803534	0.0003127	0.86201	-	ABC transporter ATP-binding protein/permease
1433254	0.0003129	0.104745	greA	transcription elongation factor GreA
1052171	0.0003131	0.450268	-	haloacid dehalogenase-like hydrolase
2216592	0.0003135	0.131916	-	response regulator protein
256365	0.0003149	0.539693	pepC	aminopeptidase C
2091858	0.0003196	0.175462	-	Major Facilitator Superfamily protein
562950	0.000327	2.09794	-	surface-anchored serine protease
101902	0.0003299	0.267017	-	hypothetical protein
327388	0.0003338	0.036524	-	cell wall surface anchored protein
463962	0.0003345	2.45566	-	hypothetical protein
401944	0.0003354	1.90104	intergenic	n/a
1399057	0.0003374	1.43885	glyQ	glycyl-tRNA synthetase subunit alpha
1471035	0.0003403	0.357191	-	hypothetical protein
1694004	0.0003457	1.03395	-	hydrolase
543808	0.0003493	0.410811	-	protease
1530215	0.00035	0.0888775	engB	ribosome biogenesis GTP-binding protein YsxC
1896370	0.0003507	2.98269	-	hypothetical protein
2146235	0.0003508	20.758	fucK	fuculokinase
2146654	0.0003508	20.758	intergenic	n/a
330334	0.0003537	0.254366	-	cell wall surface anchored protein
2166763	0.0003537	Inf	-	DNA-binding protein
2167065	0.0003537	Inf	-	DNA-binding protein
1762069	0.0003537	Inf	-	hypothetical protein
615865	0.0003537	Inf	-	hypothetical protein
347379	0.0003537	Inf	mvaK2	phosphomevalonate kinase
1069894	0.0003537	Inf	lacC2	tagatose-6-phosphate kinase
463580	0.0003603	0.99461	-	ABC transporter
1017074	0.000367	4.60093	addB	ATP-dependent exonuclease subunit B
52766	0.0003701	1.02197	intergenic	n/a
503271	0.0003721	0.328107	-	6-phospho-beta-glucosidase
1610969	0.0003755	Inf	ddl	D-alanyl-alanine synthetase A
291807	0.0003861	21.8766	ftsL	cell division protein
136460	0.0003872	11.3957	-	transposase
859143	0.000389	1.81005	intergenic	n/a
2216541	0.000395	0.131916	-	response regulator protein
2216576	0.000395	0.121384	-	response regulator protein
2216297	0.000395	0.131916	-	response regulator protein
1999303	0.0003973	1.1597	ulaD	3-keto-L-gulonate-6-phosphate decarboxylase
[truncated: 819 more rows]
