# Supplementary material for: Deciphering the distance to antibiotic resistance for the pneumococcus using genome sequencing data
Source: Sci Rep. 2017 Feb 16;7:42808. doi: 10.1038/srep42808 (PMC5311915; doi:10.1038/srep42808)
Supplement: Supplementary Table 6 [file srep42808-s7.xls]

## Sheet: ciproflox_adj
Supplementary Table S6. GWAS CMH statistical associations for resistance to fluoroquinolones (ofloxacin and ciprofloxacin) and tobramycin.
SNP	BP	Gene	Product	P	Odds ratio
snp_22098	625413	ccmA	heme exporter protein A (cytochrome C-type biogenesis protein)	1.924e-08	Inf
snp_59694	1752427	-	recombination factor protein RarA	0.001011	0.452625
snp_59606	1750767	intergenic	n/a	0.001743	0.487243
snp_55286	1596143	-	hypothetical protein	0.005181	21.1218
snp_59584	1750495	intergenic	n/a	0.009384	0.781198

## Sheet: oflox_adj
SNP	BP	gene name	gene product	P	Odds ration
snp_61691	1824656	-	hypothetical protein	1.594e-06	2.44482
snp_31884	870729	pmrA	multi-drug resistance efflux pump	5.055e-05	1.41034
snp_61692	1824768	-	hypothetical protein	5.491e-05	6.18707
snp_30455	831488	intergenic	n/a	6.117e-05	2.08256
snp_6343	179233	intergenic	n/a	0.0001775	0.304237
snp_46698	1354517	-	nicotinate phosphoribosyltransferase	0.0001796	1.83014
snp_24389	681848	-	cyclophilin type peptidyl-prolyl cis-trans isomerase	0.0002007	2.14286
snp_7484	209442	-	inner membrane component of ABC transporter	0.000203	0.600333
snp_42510	1141269	-	polysaccharide biosynthesis flippase	0.0002074	9.86723
snp_28287	776871	-	DeoR family regulatory protein	0.0002341	3.36316
snp_63997	1889707	ply	pneumolysin (thiol-activated cytolysin)	0.0003051	0.536638
snp_38517	1041666	intergenic	n/a	0.0003175	0.759169
snp_58779	1687636	-	hypothetical protein	0.000331	0.408907
snp_51044	1460425	aspC	aspartate aminotransferase	0.0004225	1.67063
snp_40584	1091862	ldh	L-lactate dehydrogenase	0.0004255	0.409637
snp_43810	1292459	-	ABC transporter ATP-binding protein	0.0004651	0.656776
snp_71928	2099016	intergenic	n/a	0.00048	0.373802
snp_18011	518017	-	GNAT family acetyltransferase	0.0005557	2.59654
snp_53273	1554784	truA	tRNA pseudouridine synthase A	0.0005664	2.66356
snp_13128	381679	fabK	enoyl-ACP reductase	0.0005783	2.06711
snp_29900	816688	-	hypothetical protein	0.0006018	1.54385
snp_30775	838454	proA	gamma-glutamyl phosphate reductase	0.0006453	0.7066
snp_11130	325797	intergenic	n/a	0.000736	3.63376
snp_593	13058	ftsH	cell division protease FtsH	0.0007627	1.54462
snp_10447	287455	-	heparinase II/III-like protein	0.0007759	3.46273
snp_61789	1826981	pepA	glutamyl-aminopeptidase	0.0008255	5.38186
snp_39107	1056332	intergenic	n/a	0.0008859	0.348848
snp_61307	1814148	galT	galactose-1-phosphate uridylyltransferase	0.001126	5.90559
snp_61314	1814267	galT	galactose-1-phosphate uridylyltransferase	0.001126	5.90559
snp_61306	1814136	galT	galactose-1-phosphate uridylyltransferase	0.001508	5.64305
snp_11605	339045	gnd	6-phosphogluconate dehydrogenase	0.001559	0.323281
snp_13525	391982	gatB	aspartyl/glutamyl-tRNA amidotransferase subunit B	0.001561	0.532736
snp_61305	1814093	galT	galactose-1-phosphate uridylyltransferase	0.001681	5.11729
snp_61162	1808961	pbuX	xanthine permease	0.001736	1.58056
snp_24334	679287	-	ABC transporter ATP-binding protein	0.001891	0.736462
snp_62624	1847423	-	peptide ABC transporter ATP-binding protein	0.002047	1.7988
snp_11183	327388	-	cell wall surface anchored protein	0.002249	5.34251
snp_8546	236159	glmS	glucosamine--fructose-6-phosphate aminotransferase	0.00228	0.576154
snp_49634	1433554	greA	transcription elongation factor GreA	0.002285	0.514726
snp_27544	758477	-	extracellular oligopeptide-binding protein	0.002387	2.32259
snp_60034	1780541	trpC	indole-3-glycerol-phosphate synthase	0.00253	1.65755
snp_46507	1349958	intergenic	n/a	0.002532	2.44053
snp_17593	509221	-	integral membrane protein	0.002691	0.95489
snp_61334	1814586	galT	galactose-1-phosphate uridylyltransferase	0.002825	5.64305
snp_37666	1014971	intergenic	n/a	0.002825	1.95772
snp_13689	396784	-	glycosyl transferase	0.002966	2.0066
snp_61738	1825660	intergenic	n/a	0.003223	0.659234
snp_14213	408209	-	glutamine ABC transporter, glutamine-binding protein/permease protein	0.003447	0.615629
snp_41029	1101464	coaC	phosphopantothenoylcysteine decarboxylase	0.003792	0.51339
snp_14216	408344	-	glutamine ABC transporter, glutamine-binding protein/permease protein	0.003912	1.63768
snp_43522	1166961	intergenic	n/a	0.004141	3.21703
snp_23562	662177	-	branched-chain amino acid transport ATP-binding protein	0.004259	0.436507
snp_6368	179819	-	lipoprotein	0.004874	0.581124
snp_74806	2186858	-	DHH family protein	0.006159	1.60685
snp_23911	670573	intergenic	n/a	0.006316	3.95605
snp_9715	270984	intergenic	n/a	0.006356	0.676245
snp_50341	1447429	-	extracellular oligopeptide-binding protein	0.006745	0.597068
snp_63974	1888961	intergenic	n/a	0.007233	2.73184
snp_61203	1809672	pbuX	xanthine permease	0.007411	5.1241
snp_61022	1805829	-	hypothetical protein	0.007478	7.78042
snp_8348	232605	proS	prolyl-tRNA synthetase	0.008206	1.60674
snp_40076	1080076	fps	geranyltranstransferase	0.008594	2.2211
snp_10198	282033	idnO	gluconate 5-dehydrogenase	0.008893	1.61465
snp_23981	672160	metK	S-adenosylmethionine synthetase	0.008987	3.014
snp_28199	774083	intergenic	n/a	0.00973	4.36149
